# Supplementary material for: Contrasting impacts of competition on ecological and social trait evolution in songbirds
Source: PLoS Biol. 2018 Jan 31;16(1):e2003563. doi: 10.1371/journal.pbio.2003563 (PMC5809094; doi:10.1371/journal.pbio.2003563)
Supplement: S1 Data — (XLSX) [file pbio.2003563.s025.xlsx]

## Sheet: Dataset 1
species	ln.mass	beak.pPC1	beak.pPC2	beak.pPC3	locomotion.pPC1	locomotion.pPC2	locomotion.pPC3	female.color.disparity.pPC1	female.color.disparity.pPC2	female.color.disparity.pPC3	female.coloration.pPC1	female.coloration.pPC2	male.color.disparity.pPC1	male.color.disparity.pPC2	male.color.disparity.pPC3	female.coloration.pPC1	female.coloration.pPC2	song.tempo.pPC1	song.tempo.pPC2	song.tempo.pPC3	whole.song.frequency.pPC1	whole.song.frequency.pPC2	whole.song.frequency.pPC3	whole.song.frequency.pPC4	note.frequency.pPC1	note.frequency.pPC2	note.frequency.pPC3	regions	diet	territoriality	habitat	ln.mass.n	bill.logPC1.n	bill.logPC2.n	bill.logPC3.n	wt.logPC1.n	wt.logPC2.n	wt.logPC3.n	col.pc.fem.disp1.n	col.pc.fem.disp2.n	col.pc.fem.disp3.n	col.pc.fem.col1.n	col.pc.fem.col2.n	col.pc.mal.disp1.n	col.pc.mal.disp2.n	col.pc.mal.disp3.n	col.pc.mal.col1.n	col.pc.mal.col2.n	song.tempo.PC1.n
Acanthidops_bairdi	2.77259	0.218203	0.14908	0.090777	0.0968094	-0.041765	-0.126614	2.49826	-0.52731	0.228211	-0.239509	0.161002	3.762	-0.897045	0.290582	-0.375067	0.301314	-0.531177	-0.381091	-0.109747	-0.276391	-0.0120606	-0.0182125	0.137229	-0.781764	0.0603507	0.0540602	CDH	omn	weak	dense	NA	4	4	4	4	4	4	5	5	5	5	5	5	5	5	5	5	3
Anisognathus_igniventris	3.52636	-0.072723	-0.0993831	-0.0715012	-0.376167	-0.0475566	-0.024038	-3.48777	0.763854	-0.0319892	0.228378	0.381405	-3.26158	0.516054	-0.0827996	0.612161	0.393392	-0.0146019	-1.06433	0.223952	-0.231832	-0.0335556	-0.221728	-0.107767	-0.770478	-0.0864093	0.357573	NAN, CAN	omn	weak	semiopen	98	33	33	33	33	33	33	5	5	5	5	5	5	5	5	5	5	13
Anisognathus_lacrymosus	3.43399	-0.0627448	0.104626	0.00908571	-0.344644	-0.059387	0.00115231	-2.56546	0.960403	-0.0100185	0.267163	0.0609155	-2.40881	0.752414	-0.254801	0.377911	0.0959544	0.341774	-0.537577	0.356591	-0.407085	-0.0951037	-0.305649	0.268405	-0.404229	0.521391	0.191424	NAN, CAN	fruit	weak	dense	80	4	4	4	4	4	4	5	5	5	5	5	5	5	5	5	5	9
Anisognathus_melanogenys	3.71357	-0.358934	0.0613579	-0.00369953	-0.477453	-0.0784086	-0.113706	-3.37367	0.632592	-0.195739	0.140649	0.130964	-2.1871	0.535503	-0.178753	0.249642	0.191813	NA	NA	NA	NA	NA	NA	NA	NA	NA	NA	NAN	fruit	weak	dense	1	4	4	4	4	4	4	1	1	1	1	1	1	1	1	1	1	NA
Anisognathus_notabilis	3.66356	-0.426279	0.222114	-0.0016557	-0.415861	-0.089651	0.101818	-4.73611	0.350163	-0.269565	0.361719	0.31856	-3.86222	0.283429	-0.235462	0.550632	0.113433	0.250094	-0.273865	0.165764	-0.567608	-0.380398	0.122984	0.239769	0.210986	0.267772	0.249098	NAN	fruit	absent	dense	NA	4	4	4	4	4	4	2	2	2	2	2	2	2	2	2	2	3
Anisognathus_somptuosus	3.78419	-0.406086	0.208346	0.036794	-0.240233	-0.0494932	0.118326	-4.15648	0.683816	-0.175272	0.295249	0.284781	-4.18524	0.270653	-0.28474	0.748084	-0.211336	0.835583	0.499877	-0.535664	0.276317	0.0967811	-0.486842	-0.58656	0.592263	0.274464	-0.147512	NAN, CAN	omn	year.round	dense	53	4	4	4	4	4	4	3	3	3	3	3	5	5	5	5	5	12
Bangsia_arcaei	3.61631	-0.493015	0.179905	-0.00781726	0.0676247	-0.257374	0.0645343	-1.66626	1.38077	0.0126408	-0.0214791	-0.0417844	-2.12444	0.871968	-0.427534	0.169712	0.0502377	1.39007	0.0017218	0.30303	0.329917	-0.0498369	0.0193366	0.24364	1.15214	-0.0439184	-0.319494	CDH	fruit	absent	dense	2	5	5	5	5	5	5	3	3	3	3	3	2	2	2	2	2	3
Bangsia_aureocincta	3.7305	-0.374431	-0.100115	-0.08774	-0.220096	-0.223921	-0.038839	-1.33925	-0.935148	0.122304	0.0245893	0.335093	-1.79657	-0.240538	0.125617	0.223294	0.257281	-0.458489	-0.710697	0.328392	1.1928	-0.0167885	0.405123	-0.514338	-0.498634	-1.50281	0.0540612	NAN	omn	absent	dense	7	2	2	2	2	2	2	1	1	1	1	1	1	1	1	1	1	4
Bangsia_edwardsi	3.61092	-0.302417	-0.0290383	-0.0458637	-0.123698	-0.251221	0.0115358	-1.38103	0.522943	-0.235592	-0.361099	0.250942	-2.06852	0.111485	-0.372542	-0.197606	0.443873	-0.875514	-0.567721	0.285694	0.275678	-0.134712	0.560075	-0.478818	-0.292724	-0.997886	0.246914	NAN	omn	absent	dense	7	4	4	4	4	4	4	2	2	2	2	2	5	5	5	5	5	3
Bangsia_melanochlamys	3.61523	-0.507745	-0.0752149	-0.0137521	-0.118528	-0.284171	-0.0211504	-2.55649	0.799289	-0.112614	-0.108411	0.170666	-2.26859	0.667916	-0.304591	0.00538984	0.288599	-0.583468	0.318511	-0.189753	0.301132	0.344081	-0.117413	0.404524	0.238411	-0.130137	-0.218418	NAN	omn	absent	dense	8	3	3	3	3	3	3	5	5	5	5	5	4	4	4	4	4	3
Bangsia_rothschildi	3.71211	-0.51176	-0.0107762	0.0806131	-0.0884856	-0.217949	0.0260638	-2.30118	1.12959	-0.352667	-0.589419	0.017205	-1.32382	0.754602	-0.41406	-0.392402	0.243803	-0.651323	0.459598	-0.305663	-0.131856	0.204915	-0.542064	0.073332	-2.17308	-0.0184407	-0.516877	NAN	omn	absent	dense	NA	3	3	3	3	3	3	2	2	2	2	2	1	1	1	1	1	2
Buthraupis_montana	4.46683	-0.720964	0.0869495	-0.0203106	-0.795268	-0.314056	0.0431197	-2.5999	1.17273	-0.202855	-0.108683	-0.00120081	-1.84744	0.930888	-0.368906	0.136491	0.0621097	1.09455	-0.320341	-0.045483	-0.00163385	-0.302185	0.104008	0.0910261	2.00137	-0.0598331	-0.108926	NAN, CAN	fruit	year.round	dense	52	17	17	17	17	17	17	5	5	5	5	5	5	5	5	5	5	15
Buthraupis_wetmorei	4.13517	-0.492951	-0.0206793	-0.0440241	-0.763824	-0.167871	-0.154701	-2.56548	0.290575	-0.00837215	0.0739318	0.343077	-1.87541	0.215805	0.0012087	0.0185893	0.268648	1.09193	-0.136294	0.560142	-0.0866858	0.404211	0.38178	0.554667	0.852823	-0.146285	-0.0732527	NAN	omn	year.round	dense	2	1	1	1	1	1	1	2	2	2	2	2	1	1	1	1	1	4
Calochaetes_coccineus	3.8373	-0.42321	0.00894446	0.0535727	-0.151382	-0.160525	0.144141	-1.16896	0.200401	0.502715	0.40548	0.56684	-1.29007	0.0982066	0.614846	0.76408	0.479356	-0.913983	-0.318365	0.693758	0.338528	-0.19085	0.0411791	0.232195	-0.204204	-0.671071	0.195193	NAN, CAN	omn	weak	dense	5	4	4	4	4	4	4	4	4	4	4	4	4	4	4	4	4	3
Camarhynchus_heliobates	2.89037	-0.171451	0.041017	0.073448	0.165678	-0.27669	-0.162556	3.76694	0.303956	0.236788	-0.0404468	0.0482193	3.42047	-0.369377	0.266988	0.0512199	0.105152	-0.938255	0.411144	-0.216239	1.23094	-0.255755	0.200702	-0.440708	NA	NA	NA	EPC	omn	weak	semiopen	NA	NA	NA	NA	NA	NA	NA	NA	NA	NA	NA	NA	NA	NA	NA	NA	NA	NA
Camarhynchus_pallidus	3.13983	-0.178229	0.0306962	0.129277	0.247103	-0.274024	-0.155395	3.44981	0.158762	0.310836	0.217769	-0.15004	2.63036	-0.903503	0.270233	0.290833	-0.212061	-0.902506	-0.380936	0.19074	0.779105	0.0535554	0.286929	-0.411731	-0.206907	-0.898774	-0.0485803	EPC	omn	weak	semiopen	NA	NA	NA	NA	NA	NA	NA	NA	NA	NA	NA	NA	NA	NA	NA	NA	NA	NA
Camarhynchus_parvulus	2.58022	0.217373	-0.263226	0.164962	0.48865	-0.161339	-0.116282	2.86892	-0.0647739	0.0197792	0.0760057	-0.0967326	2.80974	-0.657396	0.427309	-0.072386	0.0618662	-0.840609	-0.603992	0.0836484	0.633769	0.223933	-0.00578861	-0.303649	-0.231257	-0.872726	0.0151133	EPC	omn	weak	semiopen	NA	NA	NA	NA	NA	NA	NA	NA	NA	NA	NA	NA	NA	NA	NA	NA	NA	NA
Camarhynchus_pauper	2.77259	-0.222528	-0.168763	0.164198	0.101157	-0.136745	-0.134691	2.21397	-0.166739	0.230213	0.00973887	0.0857021	2.96346	-0.92693	0.21493	0.0273322	0.150897	-0.822625	-0.762553	0.130099	0.226502	0.00475193	0.155658	-0.322657	0.0948354	-0.539458	0.252704	EPC	omn	weak	dense	NA	NA	NA	NA	NA	NA	NA	NA	NA	NA	NA	NA	NA	NA	NA	NA	NA	NA
Camarhynchus_psittacula	2.92852	-0.332988	-0.251413	0.195216	0.322339	-0.224947	-0.10722	2.14773	-0.156666	0.0163123	0.0781471	-0.154108	3.03846	-0.617967	0.369289	-0.122571	0.0626663	-0.495568	-0.335566	-0.0598899	0.241055	-0.162651	-0.0194023	-0.231599	-0.0173326	-0.901312	-0.00527874	EPC	omn	weak	dense	NA	NA	NA	NA	NA	NA	NA	NA	NA	NA	NA	NA	NA	NA	NA	NA	NA	NA
Catamblyrhynchus_diadema	2.6483	0.0732147	-0.389413	0.105766	-0.110632	0.139193	-0.134148	-1.79352	-0.377393	0.291463	0.00665952	0.595966	-1.59409	-0.558931	0.473347	0.278271	0.638465	2.2001	-0.608024	0.216905	-0.42071	-0.057528	-0.0860174	0.0209247	-0.197195	0.635051	0.256277	NAN, CAN	inv	weak	semiopen	24	14	14	14	14	14	14	5	5	5	5	5	5	5	5	5	5	12
Catamenia_analis	2.48491	0.233763	-0.284451	0.0957333	0.163046	0.0691667	0.00672699	0.927417	-0.164386	0.287176	0.0670748	-0.0409598	1.58512	-0.682625	0.0427289	-0.226804	-0.108729	-0.714398	-0.877743	-0.119679	0.108062	0.170661	0.202718	-0.0490884	-1.46624	-0.407166	-0.175136	NAN, CAN, SAN	seed	weak	semiopen	9	6	6	6	6	6	6	4	4	4	4	4	5	5	5	5	5	8
Catamenia_homochroa	2.50144	0.106143	-0.268638	0.0239361	0.145697	0.00494917	-0.109094	0.447947	-0.29206	0.00718468	-0.390087	0.225038	1.52954	-0.32132	0.0260377	-0.679102	0.322183	0.923812	1.19218	-1.13625	0.0641231	0.3347	-0.114005	-0.146414	1.68531	-0.102411	0.549412	NAN, CAN, TEP	omn	weak	semiopen	3	4	4	4	4	4	4	5	5	5	5	5	5	5	5	5	5	7
Catamenia_inornata	2.59525	0.110429	-0.35949	0.113406	-0.0627962	0.0146611	0.00962618	1.24945	-0.605961	0.202141	0.103447	0.225743	0.600856	-0.920745	0.377106	0.133957	0.248068	1.17385	0.301149	-0.83667	0.117021	0.341003	-0.148608	-0.193701	-0.497384	-0.451098	0.00189581	NAN, CAN, SAN	seed	weak	open	16	4	4	4	4	4	4	5	5	5	5	5	5	5	5	5	5	15
Certhidea_fusca	NA	NA	NA	NA	NA	NA	NA	NA	NA	NA	NA	NA	NA	NA	NA	NA	NA	-1.30895	-0.776257	0.259349	-0.453059	-0.324003	0.472908	-0.319312	-1.30526	-0.160751	0.132267	NA	NA	NA	NA	NA	NA	NA	NA	NA	NA	NA	NA	NA	NA	NA	NA	NA	NA	NA	NA	NA	NA
Certhidea_olivacea	2.25129	0.551639	-0.0530334	-0.10453	0.554065	-0.17864	-0.304998	2.39758	-0.278908	0.145562	0.228908	-0.105566	2.48072	-1.02422	0.381791	0.259767	-0.0842018	-1.0882	-0.694185	0.0232541	-0.410074	-0.273851	0.077656	-0.268986	-1.65042	-0.220416	0.115802	EPC	omn	weak	semiopen	NA	NA	NA	NA	NA	NA	NA	NA	NA	NA	NA	NA	NA	NA	NA	NA	NA	NA
Charitospiza_eucosma	1.8718	0.425597	-0.161672	-0.0985975	0.399151	0.0789247	-0.0220332	0.501983	0.198998	0.313678	0.20452	-0.0689101	-0.872892	0.158653	-0.0469028	0.0228965	-0.156249	-1.34126	0.208981	-0.381725	0.336251	0.0870576	-0.0161671	-0.0995763	-0.444038	-0.277267	-0.339535	CSA	omn	weak	open	NA	4	4	4	4	4	4	3	3	3	3	3	4	4	4	4	4	8
Chlorochrysa_calliparaea	2.83321	0.364714	0.109429	-0.0010811	0.270345	-0.132043	-0.00274941	-4.77948	0.238161	-0.35392	0.325444	0.648402	-5.57274	0.0465268	-0.384429	0.778178	0.608428	NA	NA	NA	NA	NA	NA	NA	NA	NA	NA	NAN, CAN	fruit	absent	dense	18	9	9	9	9	9	9	4	4	4	4	4	5	5	5	5	5	NA
Chlorochrysa_nitidissima	2.92316	0.396443	-0.0351279	-0.0328086	0.269575	-0.0182546	0.0404646	-3.99942	-0.0695597	-0.366111	-0.132163	0.758509	-5.4561	-0.0973868	-0.420403	0.399094	0.667571	NA	NA	NA	NA	NA	NA	NA	NA	NA	NA	NAN	inv	absent	dense	8	2	2	2	2	2	2	4	4	4	4	4	3	3	3	3	3	NA
Chlorochrysa_phoenicotis	3.08191	0.332171	0.184213	0.00191501	0.233543	-0.282956	-0.0767048	-5.10079	-0.139356	-0.367149	0.560667	0.781197	-5.03267	-0.190616	-0.20464	0.961533	0.629978	0.372329	-0.123636	-0.10003	-0.576761	-0.407899	0.201417	0.323338	0.745961	0.042276	0.0830562	NAN	inv	absent	dense	5	4	4	4	4	4	4	5	5	5	5	5	3	3	3	3	3	3
Chlorophanes_spiza	2.94444	0.361066	0.274521	-0.151885	0.242936	-0.0183283	0.00906429	0.468428	0.0306847	0.121837	0.159849	0.36169	-1.55706	0.120168	-0.290494	0.0968713	0.74186	-0.848503	-0.314698	0.711658	-0.286503	0.190439	-0.146864	0.394738	-0.60923	-0.158062	0.0223031	GCS, CHO, NSA, AMN, AMS, ATL	fruit	absent	dense	108	7	7	7	7	7	7	5	5	5	5	5	5	5	5	5	5	3
Chlorornis_riefferii	3.97029	-0.567989	0.048743	0.0451271	-0.644066	-0.161355	-0.003738	-4.7346	0.0194606	-0.515662	0.197383	0.583214	-4.46993	-0.129099	-0.395694	0.489988	0.523459	-0.189993	-0.690849	0.32137	0.848077	-0.290713	0.304797	-0.663809	1.67068	-1.03327	0.223748	NAN, CAN	omn	absent	dense	37	19	19	19	19	19	19	5	5	5	5	5	5	5	5	5	5	6
Chrysothlypis_chrysomelas	2.56495	0.476953	0.182298	-0.0269221	0.391355	0.00687076	-0.00609152	0.604149	-0.846231	0.101837	0.220368	0.184053	-0.811529	-0.0232843	0.672924	0.7011	-0.0603189	0.192415	0.595997	0.348025	0.320588	-0.749515	-0.311628	0.234945	0.849758	-0.257432	-0.131464	GCS, CDH	omn	absent	dense	6	4	4	4	4	4	4	2	2	2	2	2	3	3	3	3	3	1
Chrysothlypis_salmoni	2.52573	0.364493	0.0904536	0.0289761	0.373922	0.0325502	0.0293689	-0.64406	-0.465043	-0.146702	0.261384	0.0405903	-2.00831	-0.41752	0.488278	0.880765	0.22709	-2.05987	-0.421162	0.346678	0.278541	0.685691	1.0484	0.250179	NA	NA	NA	CHO	inv	absent	dense	6	3	3	3	3	3	3	1	1	1	1	1	3	3	3	3	3	1
Cissopis_leverianus	4.33073	-0.696181	0.0190484	-0.0319027	-0.922274	0.174165	0.0318556	0.868622	1.51685	-0.247878	-0.288543	-0.91401	1.83319	0.859054	-0.573573	-0.507882	-0.781922	0.540229	-0.762756	-0.0892521	-0.24333	-0.231347	-0.0643706	-0.250901	-0.49259	-0.10729	0.252971	AMN, AMS, CSA, ATL	fruit	weak	semiopen	13	4	4	4	4	4	4	5	5	5	5	5	5	5	5	5	5	14
Cnemathraupis_aureodorsalis	4.44265	-0.863919	0.065038	0.0957718	-0.900295	-0.231278	0.0222999	-3.56902	0.477808	0.0410886	0.171834	0.472453	-2.94118	0.377169	-0.0707447	0.443748	0.439163	2.17184	-0.861467	0.43827	0.0594989	-0.432371	-0.128185	-0.572453	1.02451	0.281717	0.606606	CAN	omn	year.round	dense	10	1	1	1	1	1	1	5	5	5	5	5	5	5	5	5	5	2
Cnemathraupis_eximia	4.13836	-0.602759	0.00353991	0.0642693	-0.683213	-0.198156	-0.00202111	-4.23758	0.42636	-0.47441	-0.0356663	0.288506	-4.27756	0.162959	-0.513963	0.245691	0.35961	1.32218	-0.318158	-0.0568038	0.204676	-0.635451	-0.191556	-0.230398	0.849532	-0.109634	-0.376822	NAN	omn	year.round	dense	15	4	4	4	4	4	4	5	5	5	5	5	5	5	5	5	5	2
Cnemoscopus_rubrirostris	2.89037	0.233271	0.246453	0.0409734	-0.192568	-0.00354054	0.0390664	0.0157625	0.312949	0.483115	0.278825	0.0749758	0.563391	0.0765539	0.49822	0.335427	0.0221284	0.441115	-0.595984	0.00719462	-0.143153	0.23004	-0.259917	0.212861	0.0972119	0.21288	0.205255	NAN, CAN	inv	weak	dense	32	6	6	6	6	6	6	5	5	5	5	5	5	5	5	5	5	4
Coereba_flaveola	2.30358	0.655969	0.190883	-0.0536525	0.64487	-0.0540536	-0.0704649	-0.547647	-0.115112	0.0584664	0.013249	-0.0881502	-0.171411	-0.451112	0.199382	0.134976	-0.0552134	-0.413192	-0.571217	-0.0704377	-0.451378	0.264174	-0.281144	0.264318	-1.13485	0.180434	0.170798	GAN, LAN, GCS, CHO, EPC, NAN, CAN, NSA, AMN, AMS	NA	weak	semiopen	1174	10	10	10	10	10	10	5	5	5	5	5	5	5	5	5	5	20
Compsospiza_baeri	3.48124	0.0427604	-0.0363672	0.117839	-0.387739	0.0299484	-0.145267	-0.17654	-0.0272	0.395963	-0.0863468	0.347805	0.652169	-0.330307	0.618498	0.148847	0.359321	1.36289	0.459071	0.23264	-0.220708	-0.418112	0.45097	0.0409908	0.254874	0.390924	0.0344569	CAN	omn	weak	semiopen	4	4	4	4	4	4	4	3	3	3	3	3	4	4	4	4	4	2
Compsospiza_garleppi	3.83103	-0.150308	0.0940622	0.038685	-0.488357	-0.0455242	-0.107188	-1.11513	-0.352712	0.442636	0.0722591	0.537463	-0.659344	-0.540661	0.627209	0.339461	0.521297	-0.94369	0.402773	0.0801849	-0.734848	-0.0369379	0.445045	0.212481	0.0583392	-0.0576463	0.211384	CAN	omn	weak	semiopen	NA	4	4	4	4	4	4	5	5	5	5	5	3	3	3	3	3	1
Compsothraupis_loricata	4.28345	-0.481332	0.25763	0.0383495	-0.489996	-0.145882	0.210891	2.93915	2.12655	-0.196911	-2.08889	-0.378921	-0.58286	1.03422	-0.479488	-0.648361	0.496834	-0.431993	-0.432479	0.188984	0.767764	-0.423948	0.229047	-0.853749	1.43408	-1.12148	0.109989	CSA	inv	weak	semiopen	1	4	4	4	4	4	4	4	4	4	4	4	4	4	4	4	4	2
Conirostrum_albifrons	2.70136	0.604476	0.356839	0.0287663	0.104326	0.129834	0.149046	-2.50922	0.588667	-0.459133	-0.093862	0.04405	-0.454825	1.23871	-0.407579	-0.540049	0.538035	0.283864	-0.365401	-0.0995579	-0.170781	0.271427	0.0408216	0.210744	-0.349939	-0.0428458	0.0833234	NAN, CAN	inv	weak	dense	4	6	6	6	6	6	6	5	5	5	5	5	5	5	5	5	5	8
Conirostrum_bicolor	2.35138	0.73335	0.189373	-0.0932797	0.308612	-0.00143702	-0.0896908	0.825434	0.538448	0.175156	0.0953732	-0.582115	0.960098	0.539873	-0.0794687	0.0635595	-0.473721	-0.279099	-0.206139	-0.168099	-0.377937	-0.125036	0.107034	0.24999	-0.23006	0.0739327	-0.0207594	NSA, AMN, AMS, ATL	omn	weak	semiopen	2	4	4	4	4	4	4	3	3	3	3	3	3	3	3	3	3	8
Conirostrum_cinereum	2.17475	0.935348	0.133766	0.000638133	0.144686	0.0545217	-0.104957	1.49935	0.33988	0.292109	0.027981	-0.260312	1.84858	-0.427343	0.457001	0.0915714	-0.218287	-0.490046	-0.4203	0.157274	-0.184529	0.147977	-0.0647165	0.194132	-1.07819	-0.00818169	0.22235	EPC, STP, NAN, CAN	omn	weak	semiopen	11	13	13	13	13	13	13	4	4	4	4	4	4	4	4	4	4	17
Conirostrum_ferrugineiventre	2.44235	0.780643	0.380094	0.12636	0.187551	-0.00250854	0.0172728	-0.805847	0.367698	0.32038	0.0162645	0.162259	-0.369216	-0.172313	0.425086	0.337901	0.251332	-0.0450591	-0.627491	0.340731	-0.313368	0.0383406	-0.0513848	0.299769	-0.336032	0.159351	0.307217	CAN	inv	weak	dense	3	2	2	2	2	2	2	5	5	5	5	5	5	5	5	5	5	3
Conirostrum_leucogenys	1.94591	0.935192	0.0579693	-0.0860375	0.732964	-0.0209935	-0.00560613	0.721767	0.119093	-0.260391	-0.240861	-0.322274	1.57184	0.404737	-0.538361	-0.5413	-0.449285	NA	NA	NA	NA	NA	NA	NA	NA	NA	NA	GCS, NSA	fruit	weak	semiopen	3	4	4	4	4	4	4	3	3	3	3	3	3	3	3	3	3	NA
Conirostrum_margaritae	2.31944	0.631988	0.0859887	-0.125133	0.427715	-0.0124933	-0.068876	2.33514	0.0961098	-0.023715	-0.0654933	-0.790561	3.0988	-0.30492	-0.315354	-0.431844	-0.691647	0.407785	-0.330901	0.203164	-0.350126	-0.285151	-0.229753	0.126625	-0.302862	0.129465	0.269211	AMN, AMS	inv	weak	semiopen	NA	2	2	2	2	2	2	2	2	2	2	2	5	5	5	5	5	17
Conirostrum_rufum	2.3979	0.831433	0.206435	0.0368194	0.135184	0.0686699	-0.0802859	0.276286	-0.0153769	0.66274	-0.0523781	0.440375	0.434161	-0.376518	0.762512	0.229694	0.478431	-0.436043	-0.656304	0.5405	-0.325693	-0.0451731	-0.379594	0.0662131	-0.0666725	-0.0126286	0.270619	NAN	inv	weak	semiopen	NA	4	4	4	4	4	4	3	3	3	3	3	5	5	5	5	5	3
Conirostrum_sitticolor	2.47654	0.783174	0.302885	0.0542348	0.149504	0.108883	0.0556078	-0.287662	1.67388	0.44736	-0.15946	0.253584	0.221116	1.28869	0.0154057	0.0137363	0.315517	0.785461	-0.889235	0.17029	-0.227416	-0.0936904	-0.130114	-0.0490986	-0.407201	-0.0270964	0.267032	NAN, CAN	omn	weak	dense	9	6	6	6	6	6	6	5	5	5	5	5	5	5	5	5	5	11
Conirostrum_speciosum	2.17475	0.82348	0.164509	0.00819965	0.492517	0.0528042	0.0216272	-0.322486	0.0936632	-0.578404	0.131836	-0.565671	0.962196	0.461582	-0.0623273	-0.164291	-0.417501	0.269404	0.0520961	0.103478	0.0646436	0.0782953	0.129414	0.186797	0.252601	-0.197285	0.041894	AMN, AMS, CSA, ATL	inv	weak	semiopen	10	4	4	4	4	4	4	5	5	5	5	5	5	5	5	5	5	18
Conirostrum_tamarugense	2.35138	NA	NA	NA	NA	NA	NA	0.428311	-0.298494	0.244467	0.124074	0.0704905	0.478332	-0.675043	0.305395	0.174983	0.0158588	-0.977299	-0.439007	0.290425	-0.384154	0.415313	-0.22479	0.226564	-1.59808	0.370796	0.089147	CAN	inv	weak	dense	2	NA	NA	NA	NA	NA	NA	4	4	4	4	4	5	5	5	5	5	7
Conothraupis_speculigera	3.21888	-0.372998	0.164212	0.0369497	-0.163135	-0.0190159	-0.0470503	1.57394	-0.769175	-0.116033	0.308545	0.0418309	2.1596	0.0725592	-0.066006	-0.247662	-0.430839	-1.57534	-0.0778778	-0.253371	-0.221175	-0.14134	-0.0257071	-0.253322	-0.0467742	-0.219199	0.263416	EPC, AMS	inv	absent	semiopen	9	3	3	3	3	3	3	4	4	4	4	4	3	3	3	3	3	12
Coryphaspiza_melanotis	2.75366	0.257186	-0.0851982	0.0910426	0.228733	0.103855	-0.0932707	-1.22215	-0.731592	-0.221638	0.342519	-0.0880257	-0.712217	-0.879601	0.163331	0.365134	-0.203416	-2.81564	-0.786857	0.177732	0.689425	-0.453027	-0.156189	0.447716	-1.05763	-0.939928	0.164715	AMS, CSA	omn	weak	open	2	1	1	1	1	1	1	2	2	2	2	2	5	5	5	5	5	19
Coryphospingus_cucullatus	2.65886	0.101195	-0.130458	0.0693319	0.117628	0.135071	-0.0880797	2.42898	-0.721689	-0.111217	0.0276255	0.0519762	-0.259118	-0.456635	0.352833	0.199387	0.372242	1.03431	0.633474	0.163644	0.0635706	-0.10064	0.183395	-0.379973	0.315051	0.181685	-0.277406	CAN, AMS, CSA, ATL, PAM, NSA, CSA, ATL	omn	weak	dense	45	8	8	8	8	8	8	5	5	5	5	5	5	5	5	5	5	15
Coryphospingus_pileatus	2.72785	0.0901018	-0.0667008	0.0729884	0.198011	0.0364138	-0.0859233	3.61966	0.362992	0.304578	0.115617	-0.483537	-0.235205	-0.602924	0.0972806	0.13571	-0.446015	0.706499	0.512492	0.177246	0.0273315	-0.0659574	0.0764581	-0.303511	0.0238563	0.3531	-0.133971	NSA, CSA, ATL	omn	weak	dense	33	4	4	4	4	4	4	4	4	4	4	4	5	5	5	5	5	13
Creurgops_dentatus	2.94444	0.0288422	-0.0233017	-0.0442595	-0.0321451	0.0841337	-0.0315443	0.843717	0.26973	0.495658	-0.0383732	-0.138175	1.08847	0.0010419	-0.0262815	-0.509431	0.223885	-0.667018	0.455973	0.63491	-0.0101648	-0.016308	0.213962	0.312086	0.643891	-0.167412	-0.0551126	CAN	inv	absent	dense	6	4	4	4	4	4	4	2	2	2	2	2	4	4	4	4	4	3
Creurgops_verticalis	3.17805	-0.230394	0.228332	-0.045259	-0.155389	0.0883711	0.0526904	1.08607	-0.251552	1.06895	0.120195	0.265229	1.85583	-0.485061	1.30447	0.37529	0.130516	-1.0565	0.631008	0.699457	0.175587	0.22862	0.385642	0.211456	0.174391	-0.166882	-0.0417042	NAN, CAN	inv	absent	dense	6	4	4	4	4	4	4	3	3	3	3	3	5	5	5	5	5	3
Cyanerpes_caeruleus	2.48491	0.58065	0.557528	-0.174675	0.833561	-0.0532209	0.0448189	-2.21816	-0.197716	-0.421174	0.252235	-0.0549257	-1.45769	0.489823	-0.101508	0.79895	0.00386875	2.72115	-1.15524	0.339969	-0.30796	0.0752378	0.286198	0.267428	-0.513285	0.271818	-0.299225	GCS, CHO, NSA, AMN, AMS	omn	absent	dense	53	8	8	8	8	8	8	5	5	5	5	5	5	5	5	5	5	2
Cyanerpes_cyaneus	2.63906	0.469017	0.434666	-0.186455	0.571978	-0.0302614	0.0912827	-0.619585	-0.425258	-0.554193	0.144772	-0.0854502	-3.13709	0.64466	-0.4962	0.388777	-0.30113	2.6626	0.242842	0.676287	0.0289287	-0.651942	0.143767	0.165851	1.11409	0.0807735	-0.0645596	GAN, PAS, GCS, CHO, NSA, AMN, AMS, CSA, ATL	omn	absent	dense	86	12	12	12	12	12	12	5	5	5	5	5	5	5	5	5	5	3
Cyanerpes_lucidus	2.43361	0.483412	0.600492	-0.10942	0.799105	-0.0566994	0.0903632	-1.77752	-0.344304	-0.452796	0.11467	-0.029548	-0.757864	0.898882	-0.367202	0.252368	-0.00089715	0.937622	0.442688	0.645685	-0.997213	-0.491569	-0.313593	0.405951	-0.351996	1.44258	0.00576816	GCS, CDH	omn	absent	dense	6	4	4	4	4	4	4	5	5	5	5	5	5	5	5	5	5	1
Cyanerpes_nitidus	2.19722	0.921662	0.271589	-0.0718392	0.982134	-0.0137644	0.0524794	-2.00909	-0.0760472	-0.47683	0.24386	-0.216545	-0.760703	0.817582	-0.339197	0.442605	-0.202595	NA	NA	NA	NA	NA	NA	NA	NA	NA	NA	AMN, AMS	omn	absent	dense	5	4	4	4	4	4	4	3	3	3	3	3	4	4	4	4	4	NA
Cyanicterus_cyanicterus	3.52636	-0.688535	0.269213	-0.095279	-0.229289	-0.118952	0.101914	-2.56566	0.265116	-0.262001	0.333422	-0.175933	-2.57319	0.760063	-0.491048	0.270524	-0.139382	-0.333167	0.928883	-0.172225	0.100895	-0.645908	0.0853207	-0.0153762	0.165535	0.53619	-0.156957	AMN	inv	weak	dense	1	4	4	4	4	4	4	2	2	2	2	2	2	2	2	2	2	8
Cypsnagra_hirundinacea	3.44681	-0.00380456	0.178332	0.0423783	-0.0733187	-0.0479648	-0.0475432	0.654372	0.459102	0.412106	0.346359	-0.44304	0.128435	-0.00539442	0.139037	0.304879	-0.495196	0.873372	-1.11197	0.468598	1.36889	0.0723416	0.893527	-1.11083	NA	NA	NA	CSA	inv	year.round	open	14	4	4	4	4	4	4	2	2	2	2	2	5	5	5	5	5	10
Dacnis_albiventris	2.41591	0.785074	-0.00361845	-0.260232	0.739478	-0.029206	0.123181	0.181687	-0.47498	-0.441967	0.105429	-0.00774805	-1.38052	1.04568	-0.388864	0.317382	-0.487586	-1.11015	0.0482686	-0.426036	0.908094	-0.253916	0.292688	0.48681	NA	NA	NA	AMN, AMS	omn	absent	semiopen	2	8	8	8	8	8	8	3	3	3	3	3	4	4	4	4	4	3
Dacnis_cayana	2.56495	0.650124	0.0982591	-0.1719	0.425172	0.0454376	0.0559934	-0.893727	0.328056	-0.0385717	0.325366	-0.120289	0.38261	0.831862	-0.450382	-0.00650203	-0.466608	-0.680459	0.111041	-0.146898	-0.203331	-0.476201	-0.0715626	0.197114	-0.622243	-0.0101938	-0.0137956	GCS, CHO, NSA, AMN, AMS, CSA, ATL	omn	absent	semiopen	61	5	5	5	5	5	5	5	5	5	5	5	5	5	5	5	5	2
Dacnis_flaviventer	2.56495	0.511711	0.0843828	-0.115597	0.499816	0.0226819	0.0326405	1.67657	-0.0965766	-0.0308753	-0.0390567	-0.0754154	-1.27736	-0.145396	0.0390395	0.255759	-0.207534	-1.08265	-0.283231	0.271728	-0.414141	-0.145334	0.165383	0.19997	-0.532186	0.132692	0.169996	AMN, AMS	fruit	absent	semiopen	3	4	4	4	4	4	4	5	5	5	5	5	5	5	5	5	5	4
Dacnis_hartlaubi	1.62531	0.509823	-0.0442007	-0.0958376	0.515486	-0.05433	0.0977644	NA	NA	NA	NA	NA	NA	NA	NA	NA	NA	-2.51767	0.81689	-0.539832	0.444305	0.839985	-0.817728	0.521425	-2.25108	-0.209156	-0.159405	NAN	fruit	absent	semiopen	NA	3	3	3	3	3	3	NA	NA	NA	NA	NA	NA	NA	NA	NA	NA	2
Dacnis_lineata	2.3979	0.737831	0.0868865	-0.117086	0.565049	0.100731	0.0336763	1.81812	-0.1952	-0.25938	0.21896	-0.23585	-0.816448	0.625056	-0.800823	-0.120528	-0.892764	-0.406362	-0.0991833	-0.0155184	-0.109584	-0.0339409	-0.49402	0.220998	-0.98606	0.0402127	0.0913433	CHO, NSA, AMN, AMS	fruit	absent	semiopen	20	5	5	5	5	5	5	4	4	4	4	4	5	5	5	5	5	2
Dacnis_nigripes	2.63906	0.640151	0.230517	-0.110787	0.627268	-0.0339754	0.0619127	-1.07625	0.0858241	-0.314548	0.125635	-0.202721	0.409123	0.807412	-0.61684	-0.19745	-0.671962	NA	NA	NA	NA	NA	NA	NA	NA	NA	NA	ATL	omn	absent	semiopen	10	4	4	4	4	4	4	1	1	1	1	1	2	2	2	2	2	NA
Dacnis_venusta	2.77882	0.471787	0.0329213	-0.142857	0.563038	0.0564039	0.112436	-1.36601	0.0430194	-0.411645	0.0788182	-0.0569976	-2.07187	0.446297	-0.374605	0.199427	-0.214622	NA	NA	NA	NA	NA	NA	NA	NA	NA	NA	GCS, CDH, CHO	fruit	absent	semiopen	43	4	4	4	4	4	4	4	4	4	4	4	5	5	5	5	5	NA
Dacnis_viguieri	2.54553	0.559392	0.0899716	-0.17122	0.602241	0.103759	0.0984864	-0.601697	-0.396097	-0.319231	0.226214	0.0248994	-1.67802	0.141362	-0.57447	0.178309	-0.399622	NA	NA	NA	NA	NA	NA	NA	NA	NA	NA	GCS, CHO	fruit	absent	dense	NA	4	4	4	4	4	4	3	3	3	3	3	5	5	5	5	5	NA
Diglossa_albilatera	2.28646	0.51141	0.000918904	0.100875	0.443677	-0.149376	-0.170653	0.92343	-0.458654	0.29649	0.201889	-0.151805	5.17863	1.17092	-0.846652	-1.56873	-0.637236	-1.09201	-1.18858	0.310059	0.121467	-0.72005	0.0879459	0.123195	-1.53059	-0.421747	0.00129979	NAN, CAN	omn	year.round	semiopen	205	4	4	4	4	4	4	5	5	5	5	5	5	5	5	5	5	16
Diglossa_baritula	2.2192	0.936209	0.138707	0.256255	0.414828	0.0402898	-0.0809089	2.62559	-0.394823	0.46771	-0.0972657	0.0198632	1.53864	1.37726	-0.109026	-0.318522	0.248772	-0.997625	-0.766721	0.0844388	-0.286224	0.00311053	-0.142451	0.0934922	-1.20567	0.0632254	0.119102	MAH	omn	year.round	semiopen	NA	NA	NA	NA	NA	NA	NA	NA	NA	NA	NA	NA	NA	NA	NA	NA	NA	NA
Diglossa_brunneiventris	2.48491	0.800402	0.187949	0.249023	0.0179021	0.017343	-0.149993	0.666102	0.338445	0.501321	-0.364931	0.100771	1.34519	0.0822215	0.464402	-0.306299	0.200562	-1.00563	-1.38588	0.304139	-0.178361	-0.368559	-0.0749743	-0.0913017	-1.50583	-0.294493	0.376607	NAN, CAN	omn	year.round	semiopen	72	107	107	107	107	107	107	5	5	5	5	5	5	5	5	5	5	11
Diglossa_caerulescens	2.67	0.587889	0.42273	0.190135	0.0946625	-0.0313307	-0.0893213	3.30457	1.21024	-0.310319	-0.785017	-0.622533	3.88317	0.973922	-0.583871	-0.969033	-0.419294	-0.35773	-0.37882	-0.0112528	0.135912	-0.526984	0.159032	0.114292	0.185425	-0.556075	0.286764	NAN, CAN	inv	year.round	semiopen	35	10	10	10	10	10	10	4	4	4	4	4	5	5	5	5	5	8
Diglossa_carbonaria	2.3979	0.761983	0.247992	0.35608	-0.0507702	0.0134476	-0.107742	1.08713	0.260974	0.00280642	-0.784145	-0.124374	1.88327	-0.218545	0.143419	-0.665467	0.212545	-0.627501	-1.0279	0.143354	-0.223801	-0.312094	-0.0530004	-0.214102	-1.29707	-0.102717	0.358117	CAN	omn	year.round	semiopen	22	4	4	4	4	4	4	5	5	5	5	5	5	5	5	5	5	8
Diglossa_cyanea	2.83556	0.260616	0.307617	0.152662	-0.175293	-0.0310898	-0.0960915	1.05169	1.69017	-0.295039	-0.787347	-0.25503	1.48881	1.11251	-0.568225	-0.522878	0.0230973	-0.177489	-0.71367	0.149444	-0.387472	-0.0705898	-0.07421	0.304347	-0.923612	-0.053815	0.331088	NAN, CAN	inv	year.round	semiopen	74	61	61	61	61	61	61	5	5	5	5	5	5	5	5	5	5	14
Diglossa_duidae	2.69665	0.479439	0.270911	0.304625	0.0270427	-0.0302612	-0.0336507	3.2684	1.71425	-0.487576	-1.46344	-0.535301	3.59823	0.755133	-0.852085	-1.43646	0.000210509	NA	NA	NA	NA	NA	NA	NA	NA	NA	NA	TEP	omn	year.round	dense	32	4	4	4	4	4	4	5	5	5	5	5	5	5	5	5	5	NA
Diglossa_glauca	2.48491	0.696781	0.152631	0.269752	0.365801	0.0682833	0.00822304	0.933987	1.82226	-0.0769477	-0.747256	-0.0593647	1.27958	1.15671	-0.446431	-0.355771	0.22284	0.0940432	-0.543523	-0.15978	-0.274389	0.139337	-0.137742	0.250635	-0.0264435	0.167173	0.47876	NAN, CAN	omn	year.round	dense	37	4	4	4	4	4	4	3	3	3	3	3	5	5	5	5	5	5
Diglossa_gloriosa	2.3979	0.53615	0.170989	0.187162	-0.073037	-0.0411551	-0.151024	-0.171157	0.410347	0.244438	-0.445098	0.404787	1.17478	0.427591	0.232267	-0.495624	0.475495	-1.01879	-1.40508	0.284876	0.183439	-0.947177	-0.472762	-0.0908963	-1.28183	-0.225048	0.575103	NAN	omn	year.round	semiopen	NA	4	4	4	4	4	4	3	3	3	3	3	5	5	5	5	5	1
Diglossa_gloriosissima	2.63906	0.52855	0.312981	0.255039	-0.247053	-0.107555	-0.173399	-0.240154	1.62823	0.171631	-0.591525	0.263526	0.600967	0.922428	0.0344193	-0.41415	0.585276	1.13437	-0.717911	0.0323917	-0.297644	-0.105372	-0.287592	-0.0993728	-0.628561	0.274919	0.412195	NAN	NA	year.round	semiopen	2	2	2	2	2	2	2	2	2	2	2	2	4	4	4	4	4	5
Diglossa_humeralis	2.57566	0.691944	0.251429	0.339247	-0.0335551	0.00770501	-0.0964485	5.15544	0.0723924	-0.0493667	-1.07038	0.15	6.0266	-0.681746	0.0201756	-1.23846	0.375885	-0.89476	-1.12106	0.283545	-0.181899	-0.155761	0.147985	-0.0496508	-1.14047	-0.410274	0.272209	NAN	omn	year.round	semiopen	15	4	4	4	4	4	4	5	5	5	5	5	5	5	5	5	5	6
Diglossa_indigotica	2.6174	0.787039	0.165134	0.331786	0.372097	-0.164756	-0.12777	-0.470934	0.775681	-0.5412	-0.933621	0.226936	-0.296532	0.37267	-0.683416	-0.631182	0.579811	0.908937	-0.564225	-0.0413162	-0.562819	0.262313	0.295944	0.207712	0.296016	-0.0146598	0.398368	NAN	omn	year.round	dense	12	4	4	4	4	4	4	1	1	1	1	1	2	2	2	2	2	6
Diglossa_lafresnayii	2.77259	0.572238	0.278099	0.306548	-0.15911	-0.107154	-0.193692	2.3861	1.97237	-0.221383	-1.42713	-0.306666	3.92136	0.882396	-0.560825	-1.2927	0.210479	1.5494	-0.607066	0.0703233	-0.264328	-0.0630405	-0.248699	-0.345995	-0.533922	0.0678118	0.194712	NAN	omn	year.round	semiopen	29	4	4	4	4	4	4	5	5	5	5	5	5	5	5	5	5	10
Diglossa_major	3.10009	0.224256	0.399547	0.226998	-0.343537	-0.0236218	-0.0798523	1.50355	0.453022	0.0136536	-1.03853	-0.0618066	2.04981	0.157242	-0.0358682	-0.977848	0.184423	-0.955889	-1.07596	0.732085	-0.189837	-0.312414	-0.240484	0.109367	-1.08713	-0.759677	0.0779612	TEP	inv	year.round	dense	4	4	4	4	4	4	4	5	5	5	5	5	5	5	5	5	5	3
Diglossa_mystacalis	2.78501	0.477278	0.265125	0.264464	-0.137946	-0.0651055	-0.227412	-0.235779	0.369022	0.0298798	-0.350497	-0.230362	0.745107	-0.0771893	0.0828909	-0.278664	-0.0774414	1.19082	-0.722428	0.00219581	-0.223162	0.0509628	0.108055	-0.104935	-0.0467188	-0.23628	0.216726	CAN	omn	year.round	semiopen	4	22	22	22	22	22	22	5	5	5	5	5	5	5	5	5	5	10
Diglossa_plumbea	2.30259	0.730913	0.102159	0.244231	0.419732	0.0266142	-0.136828	2.97484	-0.262507	0.214565	-0.161266	-0.0761647	3.50203	0.996754	-0.897099	-1.39916	-0.238266	1.33857	-0.910657	-0.184382	0.135895	-0.319979	-0.0880171	-0.0451499	-0.479784	-0.0695997	0.165552	CDH	omn	year.round	semiopen	4	4	4	4	4	4	4	4	4	4	4	4	5	5	5	5	5	9
Diglossa_sittoides	2.19722	0.781181	0.146801	0.228344	0.31493	0.0562919	-0.0756249	1.58095	-0.280651	0.399989	0.0744525	-0.0410406	1.45617	0.0383387	0.657087	0.065684	0.00785798	-1.24904	-0.703784	0.0883448	-0.00542309	-0.0506822	-0.174933	0.136786	-1.47425	-0.125302	0.103076	NAN, CAN	omn	year.round	semiopen	13	6	6	6	6	6	6	2	2	2	2	2	4	4	4	4	4	7
Diglossa_venezuelensis	2.52972	0.647955	0.209299	0.265611	-0.0530769	0.0152567	-0.151615	1.24128	-0.173811	0.0898985	-0.306998	-0.146706	3.58815	0.407117	-0.417867	-1.01795	-0.0469857	NA	NA	NA	NA	NA	NA	NA	NA	NA	NA	NAN	omn	year.round	semiopen	NA	4	4	4	4	4	4	2	2	2	2	2	4	4	4	4	4	NA
Diuca_diuca	3.6055	-0.272563	0.0043919	0.105403	-0.214403	-0.0338081	0.0468967	1.29958	0.0589193	0.104417	-0.0167584	-0.438814	2.36592	-0.482696	0.38235	0.00437749	-0.327578	0.204431	0.717998	-0.00596674	-0.0473272	-0.153475	-0.0357461	-0.540844	0.00549046	0.432161	-0.0441501	STP, SAN, CSA, PAT	seed	weak	semiopen	21	4	4	4	4	4	4	4	4	4	4	4	5	5	5	5	5	18
Diuca_speculifera	3.65945	-0.273442	0.0238092	-0.0539663	-0.47806	-0.223819	0.155073	2.70551	0.233571	0.267507	0.0901225	-0.562003	3.11883	-0.641985	0.248145	0.0246635	-0.467658	-1.33534	0.00398609	0.462633	0.0029266	-0.907958	-0.148534	0.261366	-0.421663	-0.306573	-0.156352	CAN	seed	weak	open	NA	4	4	4	4	4	4	5	5	5	5	5	5	5	5	5	5	2
Dolospingus_fringilloides	2.54081	-0.190368	-0.174062	-0.00924754	0.215074	0.120324	0.0502018	2.90871	-0.0309825	0.48883	-0.11996	0.0553919	2.25345	0.445814	-0.12144	-0.32209	-0.370459	-0.139	-0.538526	-0.191409	0.0273697	0.0815152	0.643709	-0.183358	0.280217	-0.726317	0.0661251	AMN	seed	weak	semiopen	13	1	1	1	1	1	1	3	3	3	3	3	2	2	2	2	2	14
Donacospiza_albifrons	2.80336	0.434237	-0.0475085	-0.017191	0.0701039	0.339026	-0.0616898	1.05129	-0.627235	0.369974	0.220579	0.116559	1.39281	-1.01477	0.866958	0.383306	0.179713	0.780355	-0.277623	0.0679069	-0.197799	-0.0524674	0.135166	-0.0485738	-0.434605	0.092118	-0.00193309	CSA, ATL, PAM	omn	weak	semiopen	5	4	4	4	4	4	4	4	4	4	4	4	5	5	5	5	5	9
Dubusia_castaneoventris	3.3322	0.0707105	0.10009	0.0688868	-0.219295	-0.0216631	-0.0467581	-2.19238	1.21864	-0.0673637	-0.026556	0.0957791	-1.45231	1.01597	-0.281119	0.178847	0.0804242	-0.482684	0.991198	-0.851851	0.452086	0.463668	0.368231	-0.143349	3.36686	0.101995	-0.374076	CAN	omn	weak	dense	27	5	5	5	5	5	5	5	5	5	5	5	5	5	5	5	5	22
Dubusia_taeniata	3.61092	-0.33213	0.379279	0.0721903	-0.504907	-0.0523975	-0.0632074	-2.56601	1.13971	-0.176123	0.0748868	-0.0275932	-1.603	0.986075	-0.303075	0.193299	-0.0234992	0.0314407	1.32225	-1.02536	0.746768	0.512399	0.282516	-0.00625635	3.11693	0.332888	-0.111869	NAN, CAN	omn	absent	dense	30	4	4	4	4	4	4	5	5	5	5	5	5	5	5	5	5	32
Emberizoides_duidae	3.15743	-0.147825	0.0633708	0.0204728	-0.721094	0.318915	-0.137721	-0.132651	0.143477	-0.0805565	-0.204662	0.0586552	-0.0776891	-0.7272	-0.0551663	0.131252	0.152612	NA	NA	NA	NA	NA	NA	NA	NA	NA	NA	TEP	omn	weak	NA	NA	2	2	2	2	2	2	1	1	1	1	1	1	1	1	1	1	NA
Emberizoides_herbicola	3.316	0.0792674	-0.00756939	0.0104581	-0.399485	0.222277	-0.182903	-0.344051	-0.62371	-0.38252	0.276119	0.0110854	0.301922	-1.07407	-0.0363691	0.417589	-0.0693964	-1.18566	0.181014	-0.110642	0.357	0.473403	-0.0822184	-0.286385	-0.17262	-0.386758	-0.0931895	GCS, NSA, AMN, AMS, CSA	omn	weak	open	32	4	4	4	4	4	4	4	4	4	4	4	4	4	4	4	4	20
Emberizoides_ypiranganus	3.00072	0.150542	-0.0163384	0.0870855	-0.239524	0.333218	-0.11758	-0.742715	-0.509575	-0.334212	0.175101	-0.0295573	-0.193688	-0.885715	-0.0731113	0.198675	0.000551047	-0.425447	-0.508927	0.397074	0.536613	-0.0770702	0.656126	-0.439745	0.140129	-1.07079	0.0696782	ATL, PAM	omn	weak	open	5	1	1	1	1	1	1	2	2	2	2	2	5	5	5	5	5	14
Embernagra_platensis	3.81771	-0.287665	0.00644346	0.0863508	-0.462424	-0.0657383	-0.181663	-0.675754	-0.449061	-0.351351	0.0779192	0.112433	-0.331913	-0.809885	-0.112755	0.201657	0.106739	-0.858475	0.178992	-0.193487	-0.224906	0.504298	-0.440088	-0.0796765	-0.515743	0.43583	0.029655	CAN, CSA, PAM	omn	weak	open	5	4	4	4	4	4	4	5	5	5	5	5	5	5	5	5	5	27
Eucometis_penicillata	3.29584	-0.313245	0.0289094	-0.0940099	-0.298995	0.0211271	0.0842495	-1.45453	-0.585036	0.115068	0.580352	0.252049	-0.961445	-0.799068	0.430742	0.768181	0.144344	0.294662	-0.14732	-0.203277	-0.505246	-0.0795812	-0.266913	0.1764	-0.332633	0.216137	-0.0137711	PAS, GCS, NSA, AMN, AMS, CSA	inv	weak	dense	52	10	10	10	10	10	10	5	5	5	5	5	5	5	5	5	5	14
Euneornis_campestris	2.77259	0.201131	0.153982	-0.120687	0.23314	-0.0204474	0.0393009	2.06556	-0.02385	-0.285222	-0.142989	-0.244621	0.894837	1.28617	-0.44193	-0.595794	0.109502	0.971545	0.296608	0.078259	-0.188999	-0.15549	-0.117151	0.232857	0.229488	0.453355	-0.0608012	GAN	omn	weak	semiopen	NA	NA	NA	NA	NA	NA	NA	NA	NA	NA	NA	NA	NA	NA	NA	NA	NA	NA
Geospiza_conirostris	3.31782	-1.0926	-0.0363965	0.104721	0.101834	-0.258311	-0.0646709	3.74087	-0.0648196	-0.0276821	-0.601459	0.0498464	4.71516	-0.669976	-0.240022	-0.894967	0.337064	-0.813564	0.161386	-0.403787	0.049375	0.00200996	0.191534	-0.4951	-1.08775	-0.571981	0.196789	EPC	omn	weak	semiopen	NA	NA	NA	NA	NA	NA	NA	NA	NA	NA	NA	NA	NA	NA	NA	NA	NA	NA
Geospiza_difficilis	2.5096	-0.0471663	-0.0734784	0.0604278	0.448998	-0.251757	-0.158606	3.29343	0.188633	0.237264	-0.217592	-0.0464838	3.15763	-0.145471	0.00629493	-0.67145	0.504598	-0.900281	-0.193508	-0.314604	0.214419	-0.147298	0.130225	-0.416398	0.490135	0.166274	0.290723	EPC	omn	weak	semiopen	NA	NA	NA	NA	NA	NA	NA	NA	NA	NA	NA	NA	NA	NA	NA	NA	NA	NA
Geospiza_fortis	3.17805	-0.785092	-0.178607	0.0355153	0.212369	-0.21403	-0.085299	4.54606	0.30857	0.340553	0.0607828	-0.0589711	4.23208	-0.803887	0.252154	-0.527568	0.427285	-0.77845	-0.0532211	-0.296829	0.583388	0.0145317	0.0690783	-0.389765	0.761021	-0.613261	-0.0390588	EPC	omn	weak	semiopen	NA	NA	NA	NA	NA	NA	NA	NA	NA	NA	NA	NA	NA	NA	NA	NA	NA	NA
Geospiza_fuliginosa	2.67415	0.0874637	-0.18746	0.0770145	0.45423	-0.175838	-0.105313	3.24584	0.0237318	-0.0728765	-0.100952	-0.0450459	4.47588	-0.858826	0.167139	-0.552093	0.518983	-1.00165	-0.050251	-0.179097	0.321679	0.147748	0.373783	-0.265772	0.37061	-0.571657	-0.00426764	EPC	omn	weak	semiopen	NA	NA	NA	NA	NA	NA	NA	NA	NA	NA	NA	NA	NA	NA	NA	NA	NA	NA
Geospiza_magnirostris	3.54096	-1.41762	-0.132816	0.0549527	0.015468	-0.352945	-0.0695227	3.29719	-0.243054	0.14126	-0.142873	0.0443025	4.33981	-0.792896	0.269328	-0.622944	0.410945	-0.56191	0.251368	-0.349762	0.977095	-0.13328	0.521305	-0.338171	1.7509	-0.625484	0.178886	EPC	omn	weak	semiopen	NA	NA	NA	NA	NA	NA	NA	NA	NA	NA	NA	NA	NA	NA	NA	NA	NA	NA
Geospiza_scandens	3.12236	-0.252245	0.0945466	0.0910644	0.265042	-0.252919	-0.143433	3.21451	-0.0753314	-0.15358	-0.129957	-0.0875352	4.0038	-0.111186	-0.0505501	-0.755279	0.450939	-0.727837	0.327081	-0.318317	0.834786	0.0973916	0.406312	-0.373684	-0.605194	-0.968033	-0.213661	EPC	omn	weak	semiopen	NA	NA	NA	NA	NA	NA	NA	NA	NA	NA	NA	NA	NA	NA	NA	NA	NA	NA
Gubernatrix_cristata	3.86283	-0.539879	-0.0905112	0.177507	-0.62115	0.0633794	0.0150223	-0.754463	-0.0323626	-0.253914	0.212284	-0.286118	0.635536	-0.448667	0.605016	0.448878	-0.122256	0.135489	-0.0311215	-0.228851	-0.515661	-0.796178	0.0413851	-0.208062	-0.259516	0.440793	-0.015285	CSA, PAM	seed	weak	semiopen	3	4	4	4	4	4	4	3	3	3	3	3	4	4	4	4	4	3
Haplospiza_rustica	2.74727	0.135231	-0.0656005	-0.0109419	0.291591	-0.175481	-0.0672405	3.46908	-0.609733	-0.0937829	-0.210288	0.128038	4.76578	-0.120626	-0.19642	-1.07098	-0.193154	-0.84066	-1.09807	0.0327454	-0.151594	0.144789	-0.304242	0.276501	-1.32376	-0.395005	0.279013	MAH, CDH, NAN, CAN, TEP	seed	weak	dense	13	4	4	4	4	4	4	5	5	5	5	5	5	5	5	5	5	9
Haplospiza_unicolor	2.72654	0.0756642	-0.0991548	0.126002	0.236138	0.0254729	-0.026282	2.87723	-0.463897	0.129813	0.0104311	0.0194003	4.16702	-0.154284	-0.278307	-0.748341	-0.130513	-1.4078	-0.181468	-0.267501	-0.0262253	0.11425	-0.128789	0.33109	-1.01593	-0.224692	0.16995	ATL	seed	weak	dense	18	4	4	4	4	4	4	5	5	5	5	5	5	5	5	5	5	12
Hemispingus_atropileus	3.09104	0.15544	0.173257	-0.0392466	-0.2043	0.0427526	-0.11667	-1.33847	-0.55809	0.0352499	0.270323	0.235367	-1.29311	-0.686279	0.186061	0.412278	0.261951	0.951717	-0.0683613	-0.00282122	-0.259025	0.0567104	-0.0374348	0.166459	0.985764	0.217669	-0.0133354	NAN, CAN	inv	weak	dense	60	20	20	20	20	20	20	5	5	5	5	5	4	4	4	4	4	17
Hemispingus_calophrys	2.96166	0.353442	0.0213245	-0.0798196	-0.0911792	0.102223	-0.153339	-0.605522	-0.393125	0.330128	0.241072	0.381724	-0.296302	-1.0818	0.580166	0.510807	0.296551	2.13605	0.826754	0.818438	-0.0714292	-0.52393	-0.0898602	0.298944	2.43419	0.409203	-0.682025	CAN	inv	weak	dense	34	1	1	1	1	1	1	5	5	5	5	5	5	5	5	5	5	2
Hemispingus_frontalis	2.83321	0.136758	0.218656	0.00588591	-0.0555486	0.0682518	-0.0793313	0.556554	-0.827605	0.288737	0.220165	0.391742	0.953569	-1.12393	0.539079	0.440968	0.448611	0.263554	-0.180797	0.0162677	-0.380524	0.0636576	-0.0515042	0.132559	0.130249	0.344121	0.156261	NAN, CAN	inv	year.round	dense	53	7	7	7	7	7	7	5	5	5	5	5	5	5	5	5	5	10
Hemispingus_goeringi	2.83674	0.34963	0.144694	0.000113557	-0.0635507	-0.153587	-0.355457	-0.417216	-0.0685147	0.408767	-0.148939	0.25855	-0.135361	-0.49043	0.520813	0.0460887	0.262146	1.5657	-1.32311	0.385974	-0.441945	-0.640698	-0.214709	0.210267	-0.741492	0.471566	0.0934493	NAN	inv	year.round	dense	NA	4	4	4	4	4	4	4	4	4	4	4	5	5	5	5	5	3
Hemispingus_melanotis	2.77259	0.22207	0.118074	-0.0891845	-0.0100917	0.075554	-0.126434	0.265389	-0.381097	0.453907	0.214784	0.373352	1.03127	-0.723683	0.760035	0.365289	0.250245	-0.248204	-0.307931	0.217182	-0.156832	0.270042	-0.003456	0.0210446	-0.0915551	0.0172875	0.0495211	NAN, CAN	inv	year.round	dense	52	8	8	8	8	8	8	4	4	4	4	4	5	5	5	5	5	19
Hemispingus_parodii	3.08191	0.283601	-0.00423867	-0.0959489	-0.185897	0.102456	-0.143159	0.108602	-0.699918	0.339287	0.298164	0.385375	1.53405	-1.08486	0.899832	0.523807	0.30113	0.0240068	-0.643535	0.238251	-0.232167	-0.0346973	-0.0697611	0.22203	-0.539615	-0.296427	0.160272	CAN	inv	year.round	dense	1	3	3	3	3	3	3	2	2	2	2	2	4	4	4	4	4	7
Hemispingus_reyi	2.83674	0.366842	0.0631159	-0.0457722	-0.0673996	0.118158	-0.131743	0.0249889	-0.468699	0.222144	0.17796	0.518673	-0.118988	-0.933569	0.457062	0.407176	0.49975	1.14747	-0.104557	0.413143	-0.251577	-0.676138	-0.0679047	0.0535694	0.367192	0.442204	0.14382	NAN	inv	year.round	semiopen	NA	4	4	4	4	4	4	2	2	2	2	2	1	1	1	1	1	3
Hemispingus_rufosuperciliaris	3.3673	0.0121846	0.0135788	-0.042946	-0.259117	-0.0829403	-0.285928	0.480026	-0.177496	0.780964	NA	NA	0.632607	-0.512496	0.78362	NA	NA	2.49084	-1.18227	-0.202289	NA	NA	NA	NA	0.268831	0.399644	0.249136	CAN	inv	weak	dense	21	1	1	1	1	1	1	5	5	5	5	5	5	5	5	5	5	6
Hemispingus_superciliaris	2.63906	0.41744	0.21914	-0.0132582	0.0293914	0.0539902	-0.0732976	-0.379782	-0.0356045	0.0371271	0.291572	-0.153646	0.0987277	-0.395184	0.131779	0.332207	-0.0816669	-0.304539	-0.512259	0.429914	-0.131817	0.173786	0.0316111	-0.0523595	-0.549229	-0.0637157	0.168256	NAN, CAN	inv	year.round	dense	41	7	7	7	7	7	7	4	4	4	4	4	3	3	3	3	3	18
Hemispingus_trifasciatus	2.63906	0.582195	0.217854	-0.0282096	-0.065511	0.0832696	-0.0989889	0.259038	-0.901044	0.378131	0.265911	0.143997	0.448784	-1.27815	0.766365	0.397817	0.0951063	-0.863934	-0.0111806	0.147788	-0.0879274	-0.783049	0.238456	-0.0993848	-0.850341	-0.270211	0.354974	CAN	inv	weak	dense	31	4	4	4	4	4	4	5	5	5	5	5	5	5	5	5	5	1
Hemispingus_verticalis	2.63906	0.63084	0.2217	-0.00761259	-0.124523	0.0330413	-0.0737604	2.08662	0.0311247	0.107552	-0.276372	-0.270695	2.55429	-0.531756	0.240587	-0.243488	-0.0742973	0.149382	-0.789238	0.184594	-0.282951	0.234118	0.0439012	-0.0531423	-0.640307	0.0681863	0.263779	NAN	inv	weak	dense	10	4	4	4	4	4	4	4	4	4	4	4	4	4	4	4	4	4
Hemispingus_xanthophthalmus	2.48491	0.644503	0.148203	0.0370528	-0.0697417	0.130587	-0.0495492	2.87903	0.0479157	-0.0017851	0.0762144	-0.289434	2.94279	-0.632752	0.140226	0.0781612	-0.290955	0.205152	-0.653156	0.358704	-0.399407	-0.171198	-0.126989	-0.207591	-0.316659	0.270547	0.409862	CAN	inv	weak	dense	30	4	4	4	4	4	4	5	5	5	5	5	5	5	5	5	5	4
Hemithraupis_flavicollis	2.54945	0.376565	0.0285018	-0.0884133	0.248072	0.143847	0.0887805	0.444521	-0.105198	0.344241	0.246417	0.157791	-1.71319	0.139082	-0.00392381	0.248604	-0.274742	-0.825341	-0.381487	0.49525	-0.212467	0.428919	-0.592259	0.484363	-0.107774	-0.49242	-0.347382	NSA, AMN, AMS, ATL	inv	absent	dense	13	8	8	8	8	8	8	3	3	3	3	3	5	5	5	5	5	1
Hemithraupis_guira	2.48491	0.353518	0.0543665	-0.0685242	0.283878	0.105228	0.00898911	-0.622884	-0.545101	-0.127792	0.441475	-0.051046	-1.89398	-0.955642	0.412662	0.640686	0.11341	-0.568569	-0.700799	0.392927	-0.0501536	-0.0257955	-0.198806	0.216876	-0.272015	-0.5596	0.00540558	EPC, NSA, AMN, AMS, CSA	inv	absent	dense	22	4	4	4	4	4	4	5	5	5	5	5	5	5	5	5	5	24
Hemithraupis_ruficapilla	2.3979	0.36757	0.101832	-0.0529492	0.296327	0.0476798	0.0171229	-0.905112	-0.83444	-0.0218302	0.326816	0.0564018	-1.93448	-0.96034	0.364702	0.647873	0.137712	-0.791962	-0.641855	0.425148	-0.280782	-0.208265	0.0560499	0.279613	-0.562477	-0.395861	-0.0141448	ATL	inv	absent	dense	1	4	4	4	4	4	4	1	1	1	1	1	5	5	5	5	5	8
Heterospingus_rubrifrons	3.63759	-0.254263	0.244544	-0.0245009	-0.0302455	-0.0644856	0.0536561	0.0222132	0.2902	0.0424991	-0.136803	-0.376602	-0.0145163	-0.224224	0.183631	-0.0717194	-0.287335	NA	NA	NA	NA	NA	NA	NA	NA	NA	NA	GCS	omn	weak	dense	2	3	3	3	3	3	3	1	1	1	1	1	1	1	1	1	1	NA
Heterospingus_xanthopygius	3.65842	-0.432861	0.128254	-0.014849	-0.119035	-0.0486577	0.0861957	-1.10496	-0.309815	-0.228569	-0.35157	0.142514	-3.16225	-0.920676	0.160813	0.253078	0.165434	0.889683	-0.74277	0.316884	-0.193153	-0.446997	-0.232944	-0.0859223	0.387283	-0.217907	0.220799	GCS, CHO, NSA	inv	weak	dense	2	4	4	4	4	4	4	4	4	4	4	4	5	5	5	5	5	3
Idiopsar_brachyurus	3.7612	-0.538935	0.19605	-0.0885503	-0.330725	-0.153258	0.0954195	4.67291	0.439456	0.00706329	-0.758876	-0.312222	4.21443	-0.239798	-0.194645	-0.855778	-0.0849821	2.57319	0.163339	1.10195	0.270457	-0.560958	-0.113876	0.39728	1.31452	-0.126456	0.368136	CAN	omn	weak	open	1	3	3	3	3	3	3	4	4	4	4	4	3	3	3	3	3	1
Incaspiza_ortizi	3.47908	NA	NA	NA	NA	NA	NA	1.23731	0.441531	0.0543133	-0.125397	-0.242216	1.5566	-0.101962	-0.0389187	-0.166062	-0.210591	1.31973	1.42583	-0.449953	-0.0449771	-0.0863939	-0.40205	0.115564	0.263038	0.544997	-0.48896	CAN	omn	weak	open	13	NA	NA	NA	NA	NA	NA	3	3	3	3	3	4	4	4	4	4	15
Incaspiza_personata	3.50255	-0.170144	-0.0561333	0.0270421	-0.286952	0.0280517	-0.247757	0.181355	0.0187862	-0.0966043	-0.138622	0.231392	-0.13813	-0.403193	-0.0755388	-0.00697475	0.0359679	-0.364748	1.18919	-0.888591	0.178279	0.626976	-0.599428	0.133575	-0.423305	0.293002	-0.362947	CAN	omn	weak	open	4	2	2	2	2	2	2	1	1	1	1	1	2	2	2	2	2	3
Incaspiza_pulchra	3.31782	-0.278093	-0.0636956	0.0469826	-0.125877	0.036816	-0.151518	0.0375562	-0.216046	-0.0320018	-0.0410834	0.00823944	0.0570287	-0.321478	0.0824975	0.0364303	0.00541512	-0.540926	1.32005	-0.927418	0.339221	0.715657	-0.714234	0.168737	-0.59271	-0.0795107	-0.450745	CAN	omn	weak	open	13	2	2	2	2	2	2	4	4	4	4	4	5	5	5	5	5	2
Iridophanes_pulcherrimus	2.72785	0.433835	0.0880797	-0.168102	0.436271	-0.141549	0.0567529	-2.11945	-0.509074	-0.414978	0.139869	0.155587	-2.33967	0.317733	-0.236553	0.198306	-0.0766941	NA	NA	NA	NA	NA	NA	NA	NA	NA	NA	NAN, CAN	fruit	weak	dense	7	5	5	5	5	5	5	3	3	3	3	3	5	5	5	5	5	NA
Iridosornis_analis	3.2581	-0.153408	-0.137752	0.0259539	-0.235764	-0.0086927	-0.0532386	-2.84717	-0.0546621	-0.295029	-0.102793	0.205127	-2.93623	-0.179208	-0.357044	0.0822136	0.207878	-0.943662	0.560131	-0.501969	0.102309	0.25931	-0.17706	0.111102	1.11341	0.114264	-0.268834	NAN, CAN	omn	weak	dense	63	11	11	11	11	11	11	5	5	5	5	5	5	5	5	5	5	16
Iridosornis_jelskii	2.99573	0.1539	-0.168158	0.129077	-0.173448	-0.0239612	-0.148035	-2.87139	0.536392	-0.150626	-0.281978	0.468237	-2.77298	0.478627	-0.298658	0.0844075	0.619617	-0.954277	0.970506	-0.713068	-0.0404736	0.898683	-0.447857	-0.167964	-0.450128	0.788373	-0.181713	CAN	omn	weak	dense	45	31	31	31	31	31	31	5	5	5	5	5	5	5	5	5	5	1
Iridosornis_porphyrocephalus	3.14631	-0.0758886	-0.00873752	0.0911427	-0.0829841	-0.0686207	-0.0741321	-3.11708	0.257885	-0.479087	-0.212947	0.226557	-3.26498	0.144249	-0.674716	-0.0482555	0.230505	-1.18688	0.820589	-0.660837	0.287028	0.534925	-0.281874	0.252383	0.890681	-0.0334893	-0.378791	NAN	fruit	weak	dense	NA	4	4	4	4	4	4	3	3	3	3	3	3	3	3	3	3	8
Iridosornis_reinhardti	3.17805	-0.0305974	-0.074129	0.153634	-0.312817	-0.0225597	-0.0450863	-3.6931	0.813556	-0.515104	-0.383582	0.196923	-3.3897	0.487735	-0.69182	-0.125529	0.312108	NA	NA	NA	NA	NA	NA	NA	NA	NA	NA	CAN	omn	weak	dense	73	4	4	4	4	4	4	5	5	5	5	5	5	5	5	5	5	NA
Iridosornis_rufivertex	3.13549	-0.0193256	-0.053481	0.175148	-0.287554	-0.0606875	-0.0609953	-3.64109	0.885076	-0.312421	-0.249944	0.501403	-3.32212	0.608387	-0.46697	0.134683	0.472556	-1.5264	-0.156131	0.970251	-0.120263	-1.10746	-0.935584	0.334099	-0.609121	0.204017	0.343216	NAN	omn	weak	semiopen	14	4	4	4	4	4	4	4	4	4	4	4	5	5	5	5	5	1
Lanio_aurantius	3.55535	-0.57809	0.171533	0.0347628	-0.511854	0.0875818	0.242846	-2.06519	-0.55167	-0.0389607	0.106434	0.567364	-2.14988	-0.160173	0.299854	0.554219	0.0930846	0.679079	0.569522	0.166639	0.11882	-0.701975	0.376943	-0.342102	0.333299	0.172255	-0.101271	GCS	inv	weak	dense	16	4	4	4	4	4	4	5	5	5	5	5	5	5	5	5	5	3
Lanio_fulvus	3.17805	-0.345297	0.114593	-0.028927	-0.146621	0.0886761	0.19978	-1.42003	-0.185354	0.357625	-0.0693833	0.772246	-0.897671	0.0611476	0.643518	0.364145	0.533661	0.947644	0.430891	-0.350897	0.0199775	-0.175352	-0.546137	-0.193407	0.96099	0.108073	-0.553767	AMN	inv	weak	dense	20	4	4	4	4	4	4	3	3	3	3	3	5	5	5	5	5	5
Lanio_leucothorax	3.68888	-0.571152	0.172657	-0.00176452	-0.477724	0.106438	0.256478	-1.06254	-1.09044	0.163637	-0.00598764	0.665696	-1.97821	-0.313645	-0.072652	0.136036	-0.119785	-0.15392	0.525452	-0.123171	0.192955	-0.0841094	0.29083	-0.221962	0.470592	-0.258167	-0.383242	GCS	inv	weak	dense	NA	4	4	4	4	4	4	5	5	5	5	5	5	5	5	5	5	5
Lanio_versicolor	2.83321	0.0898543	0.0223238	-0.0725646	-0.0148286	0.208778	0.200185	-0.00965592	-1.13062	0.485594	0.176475	0.765056	-2.02264	-0.238621	0.366077	0.456584	0.211841	-0.0895388	0.710326	-0.619137	0.612429	0.0168372	-0.0399588	-0.26434	1.07585	-0.256878	-0.333347	AMS	inv	weak	dense	18	13	13	13	13	13	13	4	4	4	4	4	5	5	5	5	5	14
Lophospingus_griseocristatus	2.8848	-0.0937463	-0.141106	0.0940105	0.0211263	0.0764067	0.0105127	2.90285	0.481362	-0.120452	-0.251364	-0.70079	3.27775	-0.26116	-0.0753788	-0.306484	-0.565588	1.43327	0.426777	0.348612	0.0619085	-0.249692	0.255073	-0.507118	-0.0827035	0.127858	-0.110276	CAN	omn	weak	open	25	4	4	4	4	4	4	5	5	5	5	5	5	5	5	5	5	6
Lophospingus_pusillus	2.67	0.188947	-0.200333	0.119275	0.254895	0.174134	0.0890616	2.59999	-0.805329	0.308502	0.210392	-0.260209	2.07618	-0.283004	-0.0437016	-0.0489307	-0.441055	-1.82786	-1.02845	0.600404	-0.27685	0.210334	0.562947	-0.309557	-1.68397	-0.940842	-0.0444143	CAN, CSA	omn	weak	semiopen	10	4	4	4	4	4	4	3	3	3	3	3	5	5	5	5	5	1
Loxigilla_barbadensis	2.81121	-0.0994087	-0.0712679	0.0694919	0.152076	-0.0734922	-0.0800759	NA	NA	NA	NA	NA	NA	NA	NA	NA	NA	-0.214829	0.0953613	-0.404968	-0.238233	0.27188	0.868635	0.334491	0.223918	0.379685	-0.234085	LAN	omn	weak	dense	NA	NA	NA	NA	NA	NA	NA	NA	NA	NA	NA	NA	NA	NA	NA	NA	NA	NA
Loxigilla_noctis	2.81121	-0.047327	-0.13786	0.173423	0.143471	-0.0604013	-0.0701188	1.11646	-0.276174	0.100388	-0.0626447	0.254411	1.69125	0.540344	0.539336	-0.899622	0.747796	0.223679	0.0722131	-0.246001	-0.150337	0.105894	0.108827	0.107192	-0.641406	0.307825	-0.132722	GAN, LAN	omn	weak	dense	NA	NA	NA	NA	NA	NA	NA	NA	NA	NA	NA	NA	NA	NA	NA	NA	NA	NA
Loxigilla_portoricensis	3.46699	-0.613792	-0.190732	0.126335	-0.249178	-0.00563235	0.00736964	0.253993	0.732168	1.09753	-0.494198	0.538755	1.38597	0.888725	1.00043	-0.20815	0.821756	-0.281778	0.103487	-0.454405	-0.132234	-0.0499232	-0.625459	-0.227682	-0.142759	0.0781417	-0.128568	GAN	omn	weak	dense	NA	NA	NA	NA	NA	NA	NA	NA	NA	NA	NA	NA	NA	NA	NA	NA	NA	NA
Loxigilla_violacea	3.09874	-0.742515	-0.229807	0.0932193	-0.113609	0.0238974	-0.0405107	-0.30316	0.433189	0.668494	-0.569399	0.514598	0.370344	0.498544	0.719474	-0.354703	0.823369	1.12006	0.0252589	-0.341697	0.186978	-0.492685	0.127223	0.357263	1.48061	-0.249076	-0.102826	GAN	omn	weak	semiopen	NA	NA	NA	NA	NA	NA	NA	NA	NA	NA	NA	NA	NA	NA	NA	NA	NA	NA
Loxipasser_anoxanthus	2.43361	0.273617	-0.319889	0.170101	0.460856	0.181997	0.149016	-0.849041	-0.501894	-0.319988	-0.0634712	0.209307	-1.3212	-0.556646	0.188519	-0.0172546	0.522827	-0.542549	0.173157	-0.425729	0.11721	-0.605184	-0.0780923	0.180044	-1.59149	-0.39739	0.0918797	GAN	omn	weak	semiopen	NA	NA	NA	NA	NA	NA	NA	NA	NA	NA	NA	NA	NA	NA	NA	NA	NA	NA
Melanodera_melanodera	3.3569	-0.102165	-0.174934	0.0211829	-0.165887	-0.129138	0.0480207	0.857087	-0.707412	-0.140248	0.0701591	0.0730998	-0.0351319	-0.669858	-0.0426243	0.181764	-0.0995375	1.26497	0.379259	0.194356	0.545737	-0.0903133	0.417479	-0.102179	1.2081	-0.206766	-0.1289	PAT	omn	weak	open	7	4	4	4	4	4	4	5	5	5	5	5	5	5	5	5	5	8
Melanodera_xanthogramma	3.55735	-0.282817	-0.242925	0.0233128	-0.254201	-0.202854	0.147585	1.64071	-0.606973	-0.0103196	0.100861	0.0690912	0.759405	-1.00427	0.205091	0.191467	-0.0194204	1.25774	0.864191	0.0387729	0.556065	0.207854	0.261429	-0.376519	0.962685	-0.0905898	0.0274129	SAN	omn	weak	open	6	4	4	4	4	4	4	2	2	2	2	2	4	4	4	4	4	11
Melanospiza_richardsoni	3.03975	-0.505698	-0.107658	0.0956124	0.199691	-0.180966	-0.191829	1.55309	-0.535053	0.222762	-0.113817	0.616331	NA	NA	NA	NA	NA	-0.54463	0.397883	-0.517849	-0.729599	-0.27052	0.397543	0.0550099	0.36125	0.244118	-0.422502	LAN	omn	weak	dense	NA	NA	NA	NA	NA	NA	NA	NA	NA	NA	NA	NA	NA	NA	NA	NA	NA	NA
Melopyrrha_nigra	2.70002	-0.376803	-0.353672	0.15973	0.0549895	0.104403	-0.00808979	3.45128	0.129184	-0.110927	-0.405224	-0.0636082	3.19094	0.686167	-0.300613	-1.91964	-0.248679	0.872977	-0.288232	-0.32087	0.125756	0.352063	-0.362359	-0.0560504	0.288263	0.15281	0.423052	GAN	omn	weak	dense	NA	NA	NA	NA	NA	NA	NA	NA	NA	NA	NA	NA	NA	NA	NA	NA	NA	NA
Nemosia_pileata	2.77259	0.227654	0.0469829	-0.0494941	0.247403	-0.043765	0.00705379	-0.340654	0.871288	-0.273079	-0.0449448	-0.715644	0.869192	0.811032	-0.624139	-0.379112	-0.685991	-0.420401	-0.349009	0.165352	-0.103431	0.202632	-0.0954863	0.00894376	-0.524539	0.252104	0.159551	NSA, AMN, AMS, CSA, ATL	inv	weak	semiopen	25	8	8	8	8	8	8	5	5	5	5	5	5	5	5	5	5	8
Neothraupis_fasciata	3.2884	-0.199372	0.0769883	0.104997	-0.0874454	-0.0234478	-0.12629	2.7436	0.607908	-0.117972	-0.0735105	-0.6695	2.48726	0.15681	-0.188791	-0.441007	-0.644088	0.940485	-0.169692	-0.278456	0.353894	-0.735805	0.515501	-0.413144	1.40703	0.00691942	0.193615	CSA	inv	year.round	semiopen	11	4	4	4	4	4	4	3	3	3	3	3	5	5	5	5	5	1
Nephelornis_oneilli	2.7813	0.670742	0.106257	0.0843878	-0.0582443	0.00561823	-0.144034	2.78156	-0.495229	0.64223	-0.0556215	0.40379	2.90291	-0.975243	0.787473	0.171795	0.450644	-0.0206914	-0.309996	0.275643	-0.29323	-1.01249	0.36944	0.312184	0.189823	0.146454	0.375835	CAN	inv	weak	dense	28	2	2	2	2	2	2	5	5	5	5	5	5	5	5	5	5	1
Nesospiza_acunhae	3.35131	-0.221513	-0.103443	0.103927	-0.30168	-0.0715765	-0.0738988	1.45182	-0.308585	0.0222141	0.0745429	0.0975884	2.21045	-0.801681	0.500057	0.335182	0.135824	NA	NA	NA	NA	NA	NA	NA	NA	NA	NA	SAI	omn	weak	semiopen	NA	NA	NA	NA	NA	NA	NA	NA	NA	NA	NA	NA	NA	NA	NA	NA	NA	NA
Nesospiza_wilkinsi	3.76653	-0.941511	-0.0563315	0.185757	-0.505838	-0.126295	-0.0636992	NA	NA	NA	NA	NA	-0.235129	-0.604512	0.189407	0.282164	0.232335	NA	NA	NA	NA	NA	NA	NA	NA	NA	NA	SAI	omn	weak	semiopen	NA	NA	NA	NA	NA	NA	NA	NA	NA	NA	NA	NA	NA	NA	NA	NA	NA	NA
Orchesticus_abeillei	3.44999	-0.639673	-0.137068	-0.0741077	-0.393069	0.0405612	0.0182286	0.297885	-1.18816	0.143409	0.345799	0.449669	-0.376606	-1.45502	0.588787	0.520932	0.326754	-0.716633	0.216215	-0.116158	0.372532	0.275244	-0.0652999	0.348837	0.541833	-0.369233	-0.110424	ATL	inv	weak	dense	NA	4	4	4	4	4	4	3	3	3	3	3	3	3	3	3	3	7
Oreomanes_fraseri	3.21888	0.138679	0.479403	0.0160447	-0.0420783	-0.137397	0.0694948	0.0882252	0.515301	0.36697	-0.104	0.268253	0.944789	0.197265	0.383332	0.00433429	0.321589	-0.429091	-0.538545	0.350821	-0.0423985	0.128469	-0.0968762	-0.207918	-0.864127	-0.0616521	0.219631	NAN, CAN	inv	weak	semiopen	25	4	4	4	4	4	4	5	5	5	5	5	4	4	4	4	4	4
Oryzoborus_angolensis	2.56495	-0.48609	-0.243282	0.0476476	0.322275	0.12275	-0.0442772	2.23921	-0.290692	0.912197	-0.18019	0.643056	2.8077	0.518732	0.308308	-1.61487	0.513856	0.791627	-0.339794	-0.378603	0.224288	0.192395	0.192435	-0.324571	0.40953	-0.249789	0.113555	NSA, AMN, AMS, CSA, ATL	seed	weak	semiopen	12	14	14	14	14	14	14	5	5	5	5	5	5	5	5	5	5	20
Oryzoborus_atrirostris	3.2581	-1.0851	-0.25682	0.0149356	0.0161647	0.0764649	0.0272988	NA	NA	NA	NA	NA	NA	NA	NA	NA	NA	0.889928	0.0790476	-0.386707	-0.152078	0.0166617	0.174697	-0.664527	0.668296	0.18537	-0.0787635	NAN, CAN	seed	weak	open	2	1	1	1	1	1	1	NA	NA	NA	NA	NA	NA	NA	NA	NA	NA	4
Oryzoborus_crassirostris	3.03975	-0.756266	-0.285586	0.0584951	0.167077	0.101678	0.0487318	1.98882	-0.206598	0.706901	0.0337163	0.332836	3.1504	0.245441	-0.391466	-0.95754	-0.00849026	0.71181	-0.223427	-0.335558	-0.161938	0.131892	-0.0720309	-0.408758	0.795298	0.462378	0.0849485	NSA, AMN, AMS	seed	weak	semiopen	2	4	4	4	4	4	4	3	3	3	3	3	5	5	5	5	5	21
Oryzoborus_funereus	2.56495	-0.573535	-0.290542	0.124986	0.28158	0.139766	-0.0691487	2.92956	-0.887841	1.1557	-0.134941	0.554585	2.64256	0.361649	-0.342408	-1.15925	0.196548	1.10888	-0.615499	-0.377311	-0.263653	-0.00854937	0.404455	-0.371466	0.356123	-0.124104	0.322022	GCS, CHO	seed	weak	semiopen	24	4	4	4	4	4	4	5	5	5	5	5	4	4	4	4	4	2
Oryzoborus_maximiliani	3.20275	-0.997843	-0.348934	0.0540691	-0.0390788	0.133803	0.0729651	2.66898	-0.947084	0.887519	-0.183908	0.53097	5.36114	1.73264	0.252976	-1.86037	0.440055	0.847743	-0.29506	-0.208356	-0.0122518	0.479192	0.0263985	-0.595413	0.690839	-0.387206	-0.0443788	CHO, EPC, AMN, AMS, CSA, ATL	seed	weak	open	4	3	3	3	3	3	3	2	2	2	2	2	2	2	2	2	2	4
Oryzoborus_nuttingi	3.17805	-1.09308	-0.262685	0.0662259	-0.00419743	0.137497	-0.00708396	2.73957	-1.28459	1.08598	-0.131423	0.664784	4.4147	1.14807	0.163862	-1.28276	0.570561	0.194783	0.0928861	-0.303139	-0.194749	0.617344	0.321728	-0.401068	0.217889	0.117997	-0.0650228	GCS	seed	weak	semiopen	NA	3	3	3	3	3	3	3	3	3	3	3	5	5	5	5	5	1
Parkerthraustes_humeralis	3.61092	-0.756619	-0.0623636	-0.0403863	-0.251292	0.0291578	0.0508286	-1.47371	-0.328186	-0.114313	0.177108	0.00698077	-1.56451	-0.448262	-0.0190521	0.24397	0.0508448	0.727065	-0.0681466	-0.430639	-0.568919	0.104737	0.494169	0.335186	-0.898437	0.523348	0.196188	AMN, AMS	fruit	weak	dense	1	8	8	8	8	8	8	1	1	1	1	1	2	2	2	2	2	1
Paroaria_baeri	3.40618	0.0472501	0.00151214	0.0133738	-0.27763	0.112138	0.00435259	NA	NA	NA	NA	NA	0.899305	0.305054	-0.738789	-0.66947	-0.594633	NA	NA	NA	NA	NA	NA	NA	NA	NA	NA	AMS	inv	weak	semiopen	NA	4	4	4	4	4	4	NA	NA	NA	NA	NA	1	1	1	1	1	NA
Paroaria_capitata	3.10459	0.0879395	0.0163207	0.00350778	-0.30835	0.122555	0.0133908	-0.948309	1.22378	-0.0955597	-0.0650766	-0.618037	-1.13654	0.482826	-0.259155	-0.0941863	-0.484138	2.14183	-0.253388	-0.0597279	0.126889	-0.0387611	0.0496981	-0.0125655	1.28507	-0.28078	-0.242691	CSA, PAM	inv	weak	open	4	4	4	4	4	4	4	3	3	3	3	3	2	2	2	2	2	3
Paroaria_coronata	3.63204	-0.376201	-0.10319	0.0727478	-0.548058	-0.0421255	0.0371631	-1.77531	0.189069	0.261354	0.322992	-0.129029	-1.49752	-0.122421	0.256593	0.383157	-0.177837	2.31482	0.841059	0.0498697	0.641317	0.265806	0.449489	-0.594505	2.52931	0.113789	-0.05679	CSA, PAM	inv	weak	semiopen	6	4	4	4	4	4	4	5	5	5	5	5	5	5	5	5	5	18
Paroaria_dominicana	3.50255	-0.371563	0.00392207	0.138887	-0.401108	-0.0747315	0.0221403	-1.46909	0.254129	0.182749	0.256367	-0.208025	-0.751688	-0.00390062	0.209462	0.274815	-0.268789	1.95561	0.784192	0.031088	0.116206	-0.254161	-0.109477	-0.456273	1.42344	0.392376	-0.166281	CSA	inv	weak	semiopen	NA	4	4	4	4	4	4	4	4	4	4	4	5	5	5	5	5	6
Paroaria_gularis	3.16125	0.00422189	0.0823932	0.0160288	-0.243976	-0.0332193	0.0040744	-1.10966	0.0948324	-0.0658437	0.0270555	-0.410348	-0.419979	-0.0215519	-0.0245619	-0.027714	-0.381048	2.21848	0.352949	0.100993	0.392954	0.192368	0.288306	-0.327194	2.97293	0.216415	-0.338314	NSA, AMN, AMS	inv	weak	semiopen	9	4	4	4	4	4	4	5	5	5	5	5	5	5	5	5	5	12
Phrygilus_alaudinus	3.17513	0.171889	0.0650863	0.0239141	0.0168696	-0.0671228	-0.0371072	0.952995	-0.116046	-0.159108	0.0645401	-0.254962	2.16438	-0.0324388	-0.0692839	-0.482855	-0.48904	-0.297487	0.135713	-0.472649	-0.197201	0.250374	-0.0901503	-0.0165164	-1.06218	0.272723	-0.26431	STP, NAN, CAN, SAN	seed	weak	open	91	4	4	4	4	4	4	3	3	3	3	3	4	4	4	4	4	13
Phrygilus_atriceps	3.19048	-0.30253	-0.0201142	0.00418604	-0.311843	-0.166592	-0.00107701	-1.76862	-0.475288	0.0713571	0.124923	0.251677	-1.9233	-0.509048	0.286562	0.246633	0.180017	0.450187	-0.254786	0.303296	0.15602	0.303593	0.123059	-0.276147	-0.023415	0.114746	0.290457	CAN, SAN	seed	weak	semiopen	5	4	4	4	4	4	4	5	5	5	5	5	5	5	5	5	5	7
Phrygilus_carbonarius	2.8848	0.250917	-0.154381	0.110199	0.0580061	0.0382933	0.0720851	2.61238	0.0188407	0.158118	-0.0203676	0.0138002	4.80045	-0.778816	0.282968	-0.784792	0.300743	0.193059	0.100091	-0.613026	-0.118474	0.378461	0.0521365	0.0854372	-1.86062	0.136276	-0.170531	PAT	seed	weak	semiopen	3	2	2	2	2	2	2	1	1	1	1	1	2	2	2	2	2	8
Phrygilus_dorsalis	3.63943	-0.0796272	0.121194	0.0949017	-0.26768	-0.176192	0.0710943	1.77353	0.0828853	-0.120887	-0.178917	-0.374586	1.54419	-0.431513	0.0396785	-0.170576	-0.369018	NA	NA	NA	NA	NA	NA	NA	NA	NA	NA	CAN	seed	weak	open	5	2	2	2	2	2	2	3	3	3	3	3	4	4	4	4	4	NA
Phrygilus_erythronotus	3.02965	-0.0554418	-0.0998107	0.022161	-0.395316	-0.0922193	0.135256	2.15177	0.280004	0.0173923	-0.20651	-0.257204	2.63545	-0.144541	0.123953	-0.232786	-0.230938	0.506512	0.326425	1.06389	0.8118	0.108195	1.2156	0.0459179	NA	NA	NA	CAN	seed	weak	open	NA	1	1	1	1	1	1	5	5	5	5	5	5	5	5	5	5	1
Phrygilus_fruticeti	3.65842	-0.0875997	-0.0284737	-0.0874943	-0.374401	-0.139301	0.0224705	1.94905	-0.145991	0.0011883	-0.383345	0.0468645	2.1373	0.102448	-0.140068	-0.758509	0.160213	-0.22092	0.580463	-0.713652	0.334844	0.249104	0.190198	-0.481512	-1.13569	-0.781995	0.0419437	STP, CAN, SAN, PAT	seed	weak	semiopen	13	4	4	4	4	4	4	5	5	5	5	5	5	5	5	5	5	19
Phrygilus_gayi	3.2422	-0.241331	-0.220976	-0.0128438	-0.143494	0.0615764	0.0837535	NA	NA	NA	NA	NA	NA	NA	NA	NA	NA	-0.230761	-0.457935	0.569088	0.219947	0.0911753	0.00945549	-0.0692113	-0.189166	-0.28926	0.233592	STP, SAN, PAT	seed	weak	semiopen	45	4	4	4	4	4	4	NA	NA	NA	NA	NA	NA	NA	NA	NA	NA	9
Phrygilus_patagonicus	3.11795	-0.132487	-0.153495	-0.00968723	-0.0395524	-0.0529387	-0.0923738	-1.06446	-0.0898453	0.0236848	0.0416433	0.0307404	-0.664918	-0.402287	0.2082	0.145428	0.0633059	0.445305	-0.274187	0.437246	0.238902	-0.00199251	0.0361273	-0.109132	0.0272063	-0.215461	0.134953	SAN, PAT	seed	weak	semiopen	35	4	4	4	4	4	4	5	5	5	5	5	5	5	5	5	5	12
Phrygilus_plebejus	2.68649	0.435347	0.00697596	0.0271201	0.126961	-0.0564056	0.0416883	2.58577	0.462655	-0.0248304	-0.197272	-0.377844	3.39689	-0.352241	0.137343	-0.120542	-0.244204	-0.217539	0.33191	-0.451733	-0.346434	-0.0986533	0.0930073	0.000440248	-1.54467	0.221339	0.034777	EPC, NAN, CAN, SAN	seed	weak	open	46	4	4	4	4	4	4	4	4	4	4	4	5	5	5	5	5	11
Phrygilus_punensis	3.61631	-0.509209	-0.0155346	0.0123522	-0.326908	-0.232826	0.00530408	-1.48811	-0.105327	-0.00800134	-0.10039	0.19455	-1.21712	-0.18987	0.216757	0.124025	0.345514	0.56672	0.0507159	0.246884	0.190486	0.280699	0.227277	-0.318947	0.458461	-0.0291818	0.0823079	CAN	seed	weak	semiopen	2	4	4	4	4	4	4	2	2	2	2	2	5	5	5	5	5	6
Phrygilus_unicolor	3.08649	0.0727075	-0.0858313	-0.0423928	-0.108616	-0.207013	-0.0254155	4.4459	1.2467	-0.0574539	-1.05796	-0.573779	5.65011	0.517805	-0.419231	-1.39613	-0.250636	-0.454928	0.145026	-0.4547	0.336122	0.442024	0.195251	-0.127719	0.263982	-0.396875	0.00597737	NAN, CAN, SAN	seed	weak	open	6	4	4	4	4	4	4	5	5	5	5	5	5	5	5	5	5	9
Piezorina_cinerea	3.47072	-0.528062	-0.229453	0.0526713	-0.16288	-0.0833923	-0.0799967	3.55762	0.184223	-0.0418986	0.0275573	-0.469386	3.83154	-0.561169	0.383534	-0.0121511	-0.353547	1.33695	0.677165	0.663732	0.330904	0.17884	-0.631114	-0.247565	0.808353	0.249897	-0.160444	EPC	omn	weak	open	NA	NA	NA	NA	NA	NA	NA	NA	NA	NA	NA	NA	NA	NA	NA	NA	NA	NA
Pinaroloxias_inornata	2.57261	0.186482	-0.00605086	0.0585989	0.362646	-0.165039	-0.162257	1.86998	-0.139487	0.0806939	-0.163833	-0.111674	4.01216	-0.0819347	-0.065142	-1.0253	0.472067	0.672327	0.889828	-0.879261	-0.192912	0.161307	-0.224382	-0.386371	1.3134	0.472504	-0.191849	PAS	omn	weak	semiopen	20	4	4	4	4	4	4	4	4	4	4	4	5	5	5	5	5	8
Pipraeidea_bonariensis	3.58352	-0.327628	-0.140592	-0.137881	-0.343406	-0.037774	0.0100952	0.864658	-0.726791	0.268911	0.129639	-0.131618	-2.96623	0.575124	-0.428461	0.417709	-0.123275	0.170586	0.0283364	0.00581804	-0.25847	0.244398	-0.0637448	-0.0553369	-0.116316	0.458098	-0.010373	NAN, CAN, SAN, PAM	omn	absent	semiopen	41	11	11	11	11	11	11	5	5	5	5	5	5	5	5	5	5	18
Pipraeidea_melanonota	3.04452	0.254123	-0.115393	-0.12854	0.146576	0.0123542	0.171899	-0.62135	0.602849	0.0531501	0.0713533	-0.0557372	-1.98351	0.972725	-0.245111	0.495752	-0.127181	-0.341868	-0.257709	-0.316458	0.272239	0.448338	0.391847	0.39758	0.0363294	-0.316736	-0.408909	NAN, CAN, TEP, CSA, ATL, PAM	omn	weak	dense	14	4	4	4	4	4	4	5	5	5	5	5	5	5	5	5	5	30
Platyspiza_crassirostris	3.56953	-0.635455	-0.149704	0.106807	-0.159805	-0.261445	-0.132601	2.8598	-0.320605	0.132406	0.0767606	0.147752	2.76828	-0.926843	0.563513	0.0500371	0.128026	-0.370522	0.361916	-0.752883	-0.220008	-0.0673833	0.705416	-0.212113	1.43164	-0.86544	0.207287	EPC	omn	weak	semiopen	NA	NA	NA	NA	NA	NA	NA	NA	NA	NA	NA	NA	NA	NA	NA	NA	NA	NA
Poospiza_alticola	3.35411	0.497838	0.0484305	0.043714	-0.25858	0.134068	-0.104889	-0.407874	-0.459642	-0.0172365	0.0669449	-0.111365	-0.199353	-0.806452	0.235533	0.150962	-0.0278595	NA	NA	NA	NA	NA	NA	NA	NA	NA	NA	CAN	omn	weak	semiopen	NA	3	3	3	3	3	3	1	1	1	1	1	2	2	2	2	2	NA
Poospiza_boliviana	3.35411	0.1413	0.020297	0.0326878	-0.121148	0.0492639	0.0163914	-0.275915	-0.305448	-0.188329	0.178344	-0.283801	0.492367	-0.735361	0.0123272	0.24837	-0.31665	NA	NA	NA	NA	NA	NA	NA	NA	NA	NA	CAN	omn	weak	semiopen	NA	2	2	2	2	2	2	1	1	1	1	1	5	5	5	5	5	NA
Poospiza_cabanisi	2.95491	0.204728	-0.0291572	0.0588992	-0.0817846	0.0541893	-0.184592	-1.46003	-0.372734	-0.0202321	0.156305	0.0319754	-1.17163	-0.475464	0.182809	0.235762	0.085812	1.47997	0.138922	0.308807	-0.190958	-0.297352	-0.242652	-0.0568335	0.835537	0.554285	0.173648	ATL, PAM	omn	NA	NA	12	2	2	2	2	2	2	5	5	5	5	5	5	5	5	5	5	10
Poospiza_caesar	3.93554	-0.30169	0.00501211	0.0298488	-0.399126	-0.0826999	-0.151302	-1.32341	0.0307915	-0.0842592	-0.200657	0.0920312	-0.101519	-0.129958	0.132396	-0.0645986	0.100371	-0.00023955	-0.122815	-0.111962	-0.354076	0.0133551	-0.0223222	-0.178796	-0.53995	0.0814816	0.0406467	CAN	omn	weak	semiopen	NA	4	4	4	4	4	4	1	1	1	1	1	2	2	2	2	2	7
Poospiza_cinerea	2.45101	0.47817	0.00103039	-0.0339649	0.156096	0.0414039	-0.159803	2.30004	0.423688	0.242186	-0.0805902	-0.722833	3.20802	-0.186082	0.283104	-0.219958	-0.66206	0.874238	-0.199213	0.0615947	-0.145455	-0.164762	-0.0341808	0.0456508	-0.241581	0.306575	-0.00725736	CSA	omn	weak	semiopen	10	4	4	4	4	4	4	5	5	5	5	5	5	5	5	5	5	16
Poospiza_erythrophrys	2.64617	0.448731	0.0606119	0.0171434	0.000821637	0.0769772	-0.165427	0.0468544	-0.212713	0.305691	0.133643	-0.0130067	0.756349	-0.484471	0.534973	0.197106	0.00324312	2.72192	0.190257	0.203338	-0.22849	0.0979936	-0.214653	-0.02551	0.843601	0.88158	-0.23893	CAN	omn	weak	semiopen	2	2	2	2	2	2	2	5	5	5	5	5	5	5	5	5	5	7
Poospiza_hispaniolensis	2.80336	0.1671	-0.131054	0.037105	0.247727	-0.0630545	-0.177845	1.41057	-0.327046	-0.0600651	0.02735	-0.265241	1.84426	-0.151893	-0.0651536	-0.185699	-0.324362	-0.426404	-0.0723158	0.0421237	-0.259832	0.110432	-0.232901	-0.145364	-0.267622	-0.0885078	-0.152619	EPC, STP	omn	weak	semiopen	1	4	4	4	4	4	4	3	3	3	3	3	5	5	5	5	5	3
Poospiza_hypochondria	3.054	-0.0387866	0.0395316	0.10171	-0.222333	0.0348589	-0.0828721	0.0608554	-0.427834	0.0782044	0.248906	-0.0731557	0.916408	-0.8314	0.353357	0.33501	-0.11468	0.645961	-0.0676997	0.149139	-0.391509	-0.0989484	0.156427	-0.48351	-0.214475	0.486869	0.206061	CAN, SAN	omn	weak	semiopen	5	4	4	4	4	4	4	4	4	4	4	4	5	5	5	5	5	1
Poospiza_melanoleuca	2.57261	0.452284	0.0239906	0.0928608	0.160208	0.109818	-0.0956969	2.45371	0.214172	0.102323	0.00989788	-0.714607	3.31463	-0.19374	0.0747895	-0.405112	-0.937566	2.1367	0.53029	-0.163008	-0.339568	-0.0445139	-0.190251	-0.0033727	0.0663647	0.889586	-0.336551	CSA	omn	weak	semiopen	13	4	4	4	4	4	4	5	5	5	5	5	5	5	5	5	5	4
Poospiza_nigrorufa	2.85647	0.370614	-0.0497018	0.0365821	-0.00993008	0.106896	-0.110302	0.286971	-0.245426	0.0949859	0.0273145	-0.128112	0.522457	-0.70353	0.295663	0.153791	-0.0150837	0.981266	0.262389	0.0659432	-0.128885	0.281292	-0.133296	-0.213317	-0.00324362	0.398674	-0.16671	ATL, PAM	omn	weak	semiopen	11	4	4	4	4	4	4	5	5	5	5	5	5	5	5	5	5	17
Poospiza_ornata	2.4681	0.254398	-0.0113747	0.0198368	0.17043	0.164857	-0.00387561	-0.282977	-0.30689	0.116688	0.273683	-0.200386	0.48916	-0.615985	0.535004	0.340215	-0.105652	-0.766941	-0.140142	0.254037	-0.18387	0.427353	0.0913525	-0.30104	-0.0787418	0.01111	-0.0284924	CSA	omn	weak	semiopen	NA	4	4	4	4	4	4	1	1	1	1	1	4	4	4	4	4	2
Poospiza_rubecula	3.47072	0.247899	0.0015436	0.0623691	-0.218047	0.0617594	-0.071211	NA	NA	NA	NA	NA	0.55592	-0.59259	1.04906	0.302984	0.635087	-0.334473	0.0868132	0.139942	0.144657	-0.06829	-0.0593804	-0.40862	-0.0868609	-0.41479	0.113884	CAN	omn	weak	semiopen	NA	2	2	2	2	2	2	NA	NA	NA	NA	NA	1	1	1	1	1	2
Poospiza_thoracica	2.47654	0.47602	-0.00787133	0.0931799	0.0148291	0.0797796	-0.132354	-0.340949	-0.487407	-0.0883751	0.108268	0.0374453	0.233633	-0.812992	0.188079	0.238694	0.0148544	1.27336	0.931046	0.869032	0.166598	0.224327	0.638657	0.352373	2.25903	0.340871	0.00568209	ATL	omn	weak	semiopen	3	4	4	4	4	4	4	3	3	3	3	3	5	5	5	5	5	1
Poospiza_torquata	2.3979	0.446209	-0.0761716	-0.0610634	0.108949	0.0561512	-0.114568	2.0156	-0.141233	-0.0067473	0.0852839	-0.310365	0.594319	-0.342862	0.0196537	0.0410416	-0.244393	1.05833	0.140326	-0.217289	-0.234458	-0.0995908	-0.0109648	-0.0797359	0.222636	0.636631	-0.170163	CAN, SAN, CSA	omn	weak	semiopen	16	4	4	4	4	4	4	3	3	3	3	3	5	5	5	5	5	9
Poospiza_whitii	2.83321	0.410956	-0.016211	-0.0253022	0.0266961	0.135518	-0.0930702	-0.305925	-0.340557	-0.178017	-0.0403716	-0.195563	-0.0787727	-0.708248	0.0163686	0.000323436	-0.128995	0.810636	-0.0242675	0.0695313	-0.136066	0.245767	-0.375123	-0.227168	-0.190519	0.235625	0.183495	CAN, SAN, CSA	omn	weak	semiopen	1	4	4	4	4	4	4	5	5	5	5	5	5	5	5	5	5	9
Porphyrospiza_caerulescens	2.25759	0.310232	-0.0767188	0.0440613	0.11638	0.132607	-0.0565818	2.56089	0.22007	-0.0709111	-0.184274	-0.0908072	1.63308	1.19618	-0.299238	-0.414596	0.170222	0.541343	1.12711	-1.02667	0.137948	0.357896	-0.400716	0.0854302	0.791905	0.547106	-0.481449	CSA	omn	weak	open	NA	4	4	4	4	4	4	5	5	5	5	5	5	5	5	5	5	7
Pyrrhocoma_ruficeps	2.74727	0.0444119	0.0285906	-0.0212478	0.00712746	0.05175	-0.158752	1.46214	-0.856482	0.214912	-0.00785854	0.212431	0.763996	-0.0989233	0.323077	-0.35839	0.349669	0.115585	0.484011	-0.511732	0.13576	-0.761293	0.044242	0.16592	1.93974	0.461929	0.0581731	ATL	inv	weak	dense	10	4	4	4	4	4	4	5	5	5	5	5	5	5	5	5	5	22
Ramphocelus_bresilius	3.49347	-0.415556	0.0484439	-0.0661668	-0.301235	0.105272	0.0458012	0.753409	-0.477911	0.474346	0.127685	0.410979	0.465808	-0.0449328	0.814656	0.607943	0.703856	3.20282	0.0334018	-0.334028	0.600879	0.327124	0.258038	-0.411659	1.81279	-0.319569	-0.401806	ATL	omn	weak	semiopen	8	4	4	4	4	4	4	5	5	5	5	5	3	3	3	3	3	2
Ramphocelus_carbo	3.25501	-0.454499	-0.0686045	-0.150067	-0.290554	0.122396	-0.0202639	0.541459	0.547895	0.831375	-0.672719	0.754783	NA	NA	NA	NA	NA	0.333497	-0.144501	0.0892653	-0.227224	-0.268505	-0.0283588	-0.0932525	-0.428981	0.0374752	0.0413339	NSA, AMN, AMS, CSA	omn	weak	semiopen	282	15	15	15	15	15	15	5	5	5	5	5	NA	NA	NA	5	5	15
Ramphocelus_costaricensis	3.44202	-0.503663	0.0144624	-0.080038	-0.188382	0.0168487	-0.0206747	-1.30896	-0.706682	0.151189	-0.0134399	0.558603	NA	NA	NA	NA	NA	2.00694	0.584835	0.251938	0.349297	-0.175436	0.0369989	-0.33905	0.952892	-0.222874	-0.12383	GCS	fruit	weak	semiopen	NA	4	4	4	4	4	4	4	4	4	4	4	5	5	5	5	5	9
Ramphocelus_dimidiatus	3.3322	-0.370682	-0.000195997	-0.0545888	-0.194232	0.0723958	-0.00313836	0.530806	-0.287819	0.533781	-0.0315996	0.643792	0.340846	-0.184576	0.772932	0.462687	0.936935	2.14068	0.18035	0.260537	-0.0522026	0.246704	0.150384	-0.240198	1.30504	0.0659089	-0.0273014	GCS, CHO, NSA	omn	weak	semiopen	34	7	7	7	7	7	7	4	4	4	4	4	5	5	5	5	5	6
Ramphocelus_flammigerus	3.49651	-0.643502	0.0877955	-0.14352	-0.330952	-0.114055	-0.0148159	-0.816721	0.602719	0.597582	0.361019	0.202332	NA	NA	NA	NA	NA	-1.14568	-0.19985	0.242133	-0.463794	-0.39289	0.27586	0.203391	-0.18666	0.0304005	0.196448	GCS, CHO, NSA	fruit	weak	semiopen	13	4	4	4	4	4	4	5	5	5	5	5	5	5	5	5	5	5
Ramphocelus_melanogaster	3.21888	-0.460747	-0.120384	-0.150555	-0.211371	0.0614512	0.0196265	-0.498688	-0.298117	0.671415	-0.296177	0.96013	1.87943	1.42403	1.53935	-0.156188	1.17609	1.53472	-0.464239	0.190067	-0.589423	-0.068598	0.309336	-0.313667	-0.203264	0.118923	-0.22897	CAN, AMS	fruit	weak	semiopen	1	4	4	4	4	4	4	5	5	5	5	5	5	5	5	5	5	1
Ramphocelus_nigrogularis	3.43399	-0.519642	0.0577148	-0.047075	-0.274041	0.0959597	0.0893452	-0.778495	0.569542	1.23384	-0.441539	0.873164	2.98345	1.953	1.90674	0.124268	1.25806	1.31032	0.858014	0.283354	0.643516	0.253918	0.543971	-0.347997	1.64985	-0.225852	-0.27033	AMN, AMS	omn	weak	semiopen	10	4	4	4	4	4	4	5	5	5	5	5	5	5	5	5	5	12
Ramphocelus_passerinii	3.46574	-0.383875	0.0146748	-0.116928	-0.177159	0.0197376	-0.0549243	-0.921423	-0.135405	0.19678	-0.123255	0.637036	NA	NA	NA	NA	NA	1.79972	0.680511	0.308021	0.216132	-0.0707824	0.0156403	-0.108155	1.99569	0.239481	0.0879981	GCS	omn	weak	semiopen	37	4	4	4	4	4	4	3	3	3	3	3	4	4	4	4	4	3
Ramphocelus_sanguinolentus	3.71357	-0.717273	-0.0466022	-0.128341	-0.334466	0.0393715	0.0757068	-0.178842	0.722907	1.40103	-0.28064	1.14237	-0.275233	0.629386	1.16723	0.292801	1.21485	1.17866	0.219361	-0.177887	-0.196101	-0.191998	-0.0575304	-0.0899074	1.42117	0.355991	-0.0624139	GCS	omn	weak	semiopen	27	4	4	4	4	4	4	5	5	5	5	5	5	5	5	5	5	3
Rhodospingus_cruentus	2.45101	0.33358	-0.0517324	0.0507033	0.525543	0.0122179	-0.0728385	1.1603	-0.860709	0.00250935	0.306761	-0.0268097	-1.91303	-0.530423	0.414091	0.472647	0.106613	-1.4872	0.227612	-0.532437	0.16163	0.331831	-0.511355	0.179414	-0.253387	-0.0596988	-0.12365	EPC	omn	weak	semiopen	NA	NA	NA	NA	NA	NA	NA	NA	NA	NA	NA	NA	NA	NA	NA	NA	NA	NA
Rowettia_goughensis	3.83103	-0.347104	0.0530776	0.0492991	-0.469918	-0.115472	0.00371308	NA	NA	NA	NA	NA	1.37246	-0.895157	0.239363	0.0165032	0.0735296	NA	NA	NA	NA	NA	NA	NA	NA	NA	NA	SAI	omn	weak	semiopen	NA	NA	NA	NA	NA	NA	NA	NA	NA	NA	NA	NA	NA	NA	NA	NA	NA	NA
Saltator_albicollis	3.72159	-0.934876	-0.0700487	0.0450313	-0.538929	-0.0868448	0.0400737	0.487741	-0.333624	-0.328432	0.126978	-0.141433	0.622018	-0.945118	-0.0800651	0.17258	-0.0231071	-0.0848255	0.596726	-0.525309	0.725029	-0.212864	-0.0452154	-0.575521	3.89458	0.316695	-0.40187	EPC	inv	weak	semiopen	NA	NA	NA	NA	NA	NA	NA	NA	NA	NA	NA	NA	NA	NA	NA	NA	NA	NA
Saltator_atriceps	4.42831	-1.1109	0.104967	0.00888363	-0.823996	-0.0347271	0.0495974	-2.15252	0.225128	-0.082668	-0.158117	0.206345	-1.67669	-0.149585	-0.104228	0.0233426	0.184707	-0.454214	-0.441358	0.0391035	0.32229	-0.360667	0.320281	-0.697801	1.34826	-0.228411	0.49568	PAS, GCS	inv	year.round	semiopen	33	4	4	4	4	4	4	3	3	3	3	3	5	5	5	5	5	7
Saltator_atricollis	3.98527	-0.757438	0.0476587	0.102076	-0.57278	-0.0419428	-0.0512795	0.140666	0.553515	0.153004	-0.0805742	0.0272041	0.903936	-0.198842	0.192034	0.0972973	0.120966	-0.578561	-0.272197	-0.287492	0.146759	0.396384	-0.131967	-0.303169	-0.757049	-0.0884308	0.119682	CSA	inv	weak	semiopen	1	4	4	4	4	4	4	2	2	2	2	2	5	5	5	5	5	15
Saltator_atripennis	4.00733	-0.897571	0.00591816	-0.0145068	-0.594193	0.0316069	0.0972754	-1.54516	0.154168	-0.150568	-0.04297	-0.0569974	-1.07039	-0.405691	-0.126166	0.0820921	-0.125027	0.374515	0.744596	-0.828958	1.09079	0.293718	0.0483221	-0.559103	2.23077	-0.155671	0.172093	NAN	inv	weak	semiopen	10	4	4	4	4	4	4	5	5	5	5	5	5	5	5	5	5	9
Saltator_aurantiirostris	3.73505	-1.05375	0.0376546	0.0634037	-0.680221	-0.0162086	0.0416027	0.95366	-0.126422	0.259407	0.0182008	-0.246574	0.783157	-0.170227	0.114832	-0.151108	-0.366994	-0.440945	0.306484	-0.140082	-0.0786243	0.433104	-0.197661	-0.47724	0.0983857	0.337768	-0.0545946	CAN, SAN, CSA, PAM	inv	weak	semiopen	20	4	4	4	4	4	4	5	5	5	5	5	5	5	5	5	5	31
Saltator_cinctus	3.88362	-1.02978	-0.17086	0.023208	-0.740726	0.0888204	-0.01721	2.46259	1.43581	-0.206674	-1.0115	-0.840579	3.63708	0.418146	-0.364817	-1.0794	-0.485333	-0.460004	0.487985	-0.319628	0.267868	0.162778	0.443197	-0.294525	1.59144	0.363922	-0.200828	NAN, CAN	inv	absent	open	7	1	1	1	1	1	1	4	4	4	4	4	4	4	4	4	4	5
Saltator_coerulescens	4.00551	-0.868093	-0.00617577	-0.0670822	-0.613773	-0.00259275	0.037663	0.960046	-0.224312	0.275271	-0.258737	-0.0915244	1.12346	-0.314105	0.295214	-0.209284	-0.137261	0.0647974	0.314582	-0.245017	0.451192	0.131615	0.0822786	-0.539121	1.4165	-0.226421	-0.081615	PAS, GCS, NSA, AMN, CSA	inv	year.round	semiopen	21	8	8	8	8	8	8	5	5	5	5	5	5	5	5	5	5	37
Saltator_fuliginosus	3.92197	-1.37066	-0.0252252	0.0977784	-0.724545	0.0388952	0.076979	4.31336	0.304474	-0.0731769	-0.846576	0.047147	4.77739	-0.621572	0.168023	-0.683322	0.399995	-0.451808	0.650249	-0.25277	1.05183	-0.102702	0.920045	-0.69579	3.64629	-0.144551	-0.036027	ATL	inv	weak	dense	NA	4	4	4	4	4	4	4	4	4	4	4	5	5	5	5	5	12
Saltator_grossus	3.78872	-1.12838	-0.166331	-0.00676756	-0.540869	0.0413895	0.0551697	2.54116	0.797739	0.130683	-0.868704	-0.151283	2.64755	1.04194	-0.959198	-1.43114	-0.215894	-0.5175	0.5764	-0.556239	1.10478	0.114155	0.593058	-0.641579	3.50643	-0.0960458	-0.0414225	GCS, CHO, AMN, AMS	inv	weak	dense	24	8	8	8	8	8	8	5	5	5	5	5	5	5	5	5	5	33
Saltator_maxillosus	3.9279	-1.02415	-0.129772	0.0890059	-0.651448	0.162188	0.123676	0.717375	-0.677447	0.311307	0.119731	0.0159633	1.35985	-0.685797	0.62254	0.236091	0.0420712	-0.455002	0.377335	0.740956	-0.26107	-0.520738	0.0858375	0.282642	-0.225522	0.438611	0.131095	ATL	inv	weak	semiopen	4	4	4	4	4	4	4	2	2	2	2	2	5	5	5	5	5	1
Saltator_maximus	3.86325	-0.849227	-0.00810847	-0.0669174	-0.50925	-0.0034388	0.0227658	-1.79331	-0.29396	-0.275994	0.0519888	0.107732	-0.711965	-0.87092	0.114449	0.221353	-0.019514	0.455772	-0.0762146	-0.329492	0.392214	0.123664	0.260351	-0.424739	2.07526	-0.271817	0.102505	GCS, CHO, EPC, NSA, AMN, AMS, CSA, ATL	inv	year.round	semiopen	30	16	16	16	16	16	16	5	5	5	5	5	5	5	5	5	5	34
Saltator_nigriceps	3.92197	-1.28772	-0.0161103	0.0541038	-0.801576	-0.0888711	-0.00691885	1.8224	0.20685	0.265022	-0.370292	-0.255366	1.50213	-0.0275809	0.0186938	-0.357361	-0.066905	-1.39547	0.51249	-0.39592	0.173253	0.760066	-0.763508	-0.0919475	-0.421904	0.124096	-0.239865	EPC, CAN	inv	weak	semiopen	NA	1	1	1	1	1	1	2	2	2	2	2	3	3	3	3	3	8
Saltator_orenocensis	3.5175	-0.830712	-0.234036	-0.00440749	-0.407732	0.0471215	0.0182629	0.715607	-0.216613	0.281879	0.112911	-0.249117	1.5411	-0.531309	0.441719	0.151206	-0.352861	0.958767	-0.151299	-0.0839206	-0.170932	-0.184058	0.142071	-0.260211	0.268676	0.280272	-0.0216774	NSA	omn	year.round	semiopen	6	1	1	1	1	1	1	5	5	5	5	5	5	5	5	5	5	22
Saltator_rufiventris	4.04603	-0.796464	-0.121013	0.0856638	-0.819743	-0.119225	0.0212189	1.49925	0.512508	0.661352	-0.118293	-0.0242307	0.256439	-0.0187354	0.283754	0.0673852	-0.114342	-0.680611	0.811875	-0.391519	0.248697	0.530663	-0.13222	-0.500317	1.07788	0.961999	0.466436	CAN	inv	weak	semiopen	NA	2	2	2	2	2	2	5	5	5	5	5	2	2	2	2	2	2
Saltator_similis	3.76815	-0.867538	-0.0325841	0.0737966	-0.605506	0.0354788	0.0721602	-0.612841	-0.370211	-0.381133	-0.0292524	-0.210478	-0.538579	-0.827742	-0.160959	0.0704646	-0.191995	-0.0545681	0.624421	-0.572672	0.803077	-0.0141558	0.189423	-0.549843	3.02965	0.219957	-0.0861407	CSA, ATL	inv	weak	semiopen	21	4	4	4	4	4	4	5	5	5	5	5	5	5	5	5	5	38
Saltator_striatipectus	3.66356	-0.854897	-0.0681996	0.0294107	-0.519157	0.0679585	0.0363097	0.660954	0.0395074	-0.284029	0.163174	-0.364782	0.722156	-0.75946	-0.204258	0.183639	-0.348455	0.0580882	0.56339	-0.394978	0.800485	0.217017	0.0431509	-0.558917	1.494	-0.267578	-0.168825	LAN, GCS, STP, CAN, NSA	inv	weak	semiopen	2	4	4	4	4	4	4	5	5	5	5	5	5	5	5	5	5	22
Saltatricula_multicolor	3.10009	-0.0556065	-0.0925444	0.151113	-0.260752	0.1532	-0.0997295	0.517484	-0.0763292	-0.0353761	0.216317	-0.596899	1.23502	-0.509631	0.044933	0.0476079	-0.714687	-1.61407	-0.150202	-0.344946	0.523891	0.0183129	0.493858	-0.29169	-0.466912	-0.869498	-0.271352	CSA	omn	weak	semiopen	18	4	4	4	4	4	4	5	5	5	5	5	5	5	5	5	5	5
Schistochlamys_melanopis	3.49651	-0.404172	-0.0795668	-0.0230583	-0.26848	0.0221637	-0.0371956	2.67834	0.115564	0.192823	0.0318129	-0.0428639	3.20025	0.0104622	-0.23276	-0.708746	-0.352722	0.63023	0.164082	-0.276463	0.806653	0.169706	0.621828	-0.448262	2.77643	-0.174771	-0.00469088	NSA, AMN, AMS, CSA, ATL	omn	weak	semiopen	22	4	4	4	4	4	4	5	5	5	5	5	5	5	5	5	5	12
Schistochlamys_ruficapillus	3.44042	-0.444885	-0.0875293	0.0331609	-0.373411	-0.0186257	-0.0522431	-0.149758	0.288262	0.224962	-0.0719187	-0.120549	0.543462	-0.541228	0.57045	0.156749	0.0494438	1.00194	-0.318644	-0.333343	0.412749	0.335669	0.410156	-0.56288	2.38834	-0.125478	0.220767	CSA, ATL	omn	weak	semiopen	6	4	4	4	4	4	4	2	2	2	2	2	3	3	3	3	3	4
Sericossypha_albocristata	4.7362	-0.496862	0.327505	-0.0311387	-0.719223	-0.17837	0.259017	0.172365	1.5206	-0.805311	-1.47768	-0.773933	-1.2401	0.851453	-0.676666	-0.857471	-0.030446	2.14172	1.26619	0.0894859	0.28435	-0.281861	0.239823	-0.452695	2.5434	0.714219	-0.236499	NAN, CAN	inv	year.round	dense	17	4	4	4	4	4	4	5	5	5	5	5	5	5	5	5	5	3
Sicalis_auriventris	4.00733	-0.0417141	-0.158645	0.0297085	0.0602464	-0.128214	0.154327	0.760623	-0.662322	-0.194424	0.423144	0.0146248	1.74915	-0.668688	0.821074	0.626977	-0.00445211	0.385325	-1.00497	-0.0927598	-0.379241	-0.35706	0.450935	-0.0510323	-0.970172	-0.40486	0.141766	SAN	seed	weak	open	10	4	4	4	4	4	4	3	3	3	3	3	5	5	5	5	5	5
Sicalis_citrina	2.45101	0.441909	-0.311388	0.0616139	0.46858	0.0619833	0.0138938	-0.257549	-0.620834	0.0429469	0.154882	-0.139242	0.479206	-0.331466	0.398644	0.369551	-0.186803	-0.268589	-0.853631	-0.180979	-0.0798056	-0.119994	-0.0524057	-0.196252	-1.10759	-0.0858213	0.0410908	NAN, CAN, TEP, AMN, CSA	seed	weak	open	4	4	4	4	4	4	4	5	5	5	5	5	5	5	5	5	5	19
Sicalis_columbiana	2.59525	0.0562512	-0.152139	0.0272334	0.520256	-0.051072	-0.0473885	-0.962374	-0.906744	0.0530249	0.693623	0.0259747	-1.40368	-1.0912	0.425906	0.937392	-0.0416647	-0.0102635	0.258246	-0.27243	0.121804	0.086498	0.0985377	-0.0441298	-0.518613	-0.0168731	0.0146382	NSA, AMN, AMS, CSA	seed	weak	semiopen	21	4	4	4	4	4	4	4	4	4	4	4	5	5	5	5	5	3
Sicalis_flaveola	2.82672	-0.0300755	-0.268697	0.0424469	0.200547	-0.0505232	0.0136102	0.871442	-0.500455	-0.37295	0.201797	-0.127819	-0.660192	-1.10559	0.533085	0.642462	0.0882361	0.756293	-0.292873	0.378933	-0.294706	-0.116434	0.154866	-0.0154804	0.0425742	0.173763	-0.0109721	EPC, CAN, NSA, CSA, ATL, PAM	seed	weak	semiopen	56	4	4	4	4	4	4	5	5	5	5	5	5	5	5	5	5	37
Sicalis_lebruni	3.2308	0.109105	-0.156417	0.171688	0.0970418	-0.0220399	0.204769	1.49253	-0.410491	-0.207832	0.280373	-0.303283	1.45844	-0.705005	0.399108	0.43253	-0.21284	-1.09695	-0.620068	0.195462	-0.469223	0.270052	0.264611	0.217925	-1.1726	0.275415	0.269681	PAT	seed	weak	open	4	4	4	4	4	4	4	1	1	1	1	1	1	1	1	1	1	3
Sicalis_lutea	2.67622	-0.128205	-0.130087	0.105843	0.10561	-0.0963194	0.131307	0.320863	-0.546353	0.125839	0.417936	0.136192	1.05985	-0.804493	0.724685	0.790685	0.0796913	0.141746	-0.705874	0.231102	-0.0201941	-0.264424	-0.19142	-0.290558	-0.929882	-0.000865482	0.0961431	CAN	seed	weak	open	NA	4	4	4	4	4	4	5	5	5	5	5	5	5	5	5	5	3
Sicalis_luteiventris	NA	NA	NA	NA	NA	NA	NA	NA	NA	NA	NA	NA	NA	NA	NA	NA	NA	NA	NA	NA	NA	NA	NA	NA	NA	NA	NA	CSA, PAM, ATL, SAN, STP, CAN, PAT	NA	NA	NA	NA	NA	NA	NA	NA	NA	NA	4	4	4	4	4	5	5	5	5	5	NA
Sicalis_luteocephala	2.78809	0.0229867	-0.101598	0.145268	0.062985	-0.0517274	0.0432106	-0.866181	-0.391739	-0.0753867	0.2991	0.241996	0.254499	-0.338725	0.40462	0.512554	0.240773	1.40514	-0.383461	0.285167	-0.344934	0.154337	-0.0235323	-0.0266931	-0.328641	0.061436	0.160382	CAN	seed	weak	open	NA	3	3	3	3	3	3	2	2	2	2	2	5	5	5	5	5	4
Sicalis_luteola	2.76632	0.217491	-0.239007	0.0605995	0.283961	-0.0444517	0.0699289	0.358422	-0.42435	0.128954	0.300172	0.057061	1.67384	-0.424612	0.630458	0.522504	0.0113338	0.0412654	-0.837419	-0.0831004	-0.417098	0.20775	-0.149399	0.211501	-1.5055	0.0283827	0.115319	GCS, STP, NAN, CAN, NSA, AMN, AMS, CSA	seed	weak	open	11	4	4	4	4	4	4	4	4	4	4	4	5	5	5	5	5	19
Sicalis_olivascens	3.08191	-0.100015	-0.179745	-0.028295	0.17082	-0.118873	0.0110942	1.16505	-0.275337	0.211219	0.195371	0.307402	1.78297	-0.499523	0.745857	0.467493	0.318147	-0.327738	-0.802466	0.0136179	-0.0765311	0.202443	0.215031	-0.236452	-1.54418	-0.333309	0.118758	CAN, SAN	seed	weak	semiopen	8	4	4	4	4	4	4	5	5	5	5	5	5	5	5	5	5	13
Sicalis_raimondii	2.76001	0.0480623	-0.250676	-0.0415058	0.258755	-0.051321	0.146075	2.43282	-0.776	-0.324533	0.165248	-0.167077	0.238766	-0.714506	0.169169	0.31014	-0.182804	NA	NA	NA	NA	NA	NA	NA	NA	NA	NA	CAN	seed	weak	semiopen	1	1	1	1	1	1	1	1	1	1	1	1	1	1	1	1	1	NA
Sicalis_taczanowskii	2.07819	-0.398337	-0.318505	0.183282	0.285118	-0.120129	-0.0113978	0.797174	-0.520328	-0.50705	0.320198	-0.298936	1.4632	-1.0691	-0.234475	0.251794	-0.404978	NA	NA	NA	NA	NA	NA	NA	NA	NA	NA	EPC	seed	weak	open	NA	NA	NA	NA	NA	NA	NA	NA	NA	NA	NA	NA	NA	NA	NA	NA	NA	NA
Sicalis_uropygialis	3.11352	0.150897	-0.189852	0.0175685	0.116432	-0.156011	0.169702	-0.10828	-0.304453	0.0540701	0.228291	0.127718	-0.598543	-0.400229	0.357993	0.378493	0.117925	-0.0542394	-0.624257	0.123274	-0.081829	0.001288	-0.0736926	0.00639358	-1.09692	-0.232119	0.104021	CAN	seed	weak	open	5	1	1	1	1	1	1	5	5	5	5	5	5	5	5	5	5	10
Sporophila_albogularis	2.27213	-0.074149	-0.303408	0.130071	0.412108	0.0949357	-0.0383548	1.65646	-0.378538	0.0859275	0.263147	-0.143958	3.62247	-0.617364	0.101643	-0.098796	-0.358267	0.303875	0.262375	-0.120908	0.425228	0.465129	0.112066	-0.0996299	0.280559	-0.353156	-0.112681	CSA, ATL	seed	weak	semiopen	NA	4	4	4	4	4	4	1	1	1	1	1	5	5	5	5	5	2
Sporophila_caerulescens	2.27521	0.137041	-0.399397	0.00519629	0.48233	0.185548	0.0309789	2.22711	-0.438374	0.12597	0.236294	-0.258871	3.92423	-0.473899	0.296666	0.031456	-0.279144	-0.451455	-0.513188	-0.193104	-0.0883146	0.0939558	0.129592	-0.272412	-0.781998	-0.587668	0.117351	CSA, ATL, PAM	seed	weak	open	27	4	4	4	4	4	4	5	5	5	5	5	5	5	5	5	5	18
Sporophila_castaneiventris	2.05412	0.219237	-0.271896	-0.00562823	0.680099	0.14059	-0.0582104	1.86207	-0.745627	0.295167	0.259596	0.0734502	0.776476	0.20724	0.208674	-0.206405	0.317768	1.07803	-0.00231344	-0.237665	-0.0461846	-0.028133	-0.0808356	-0.217089	1.17444	0.313885	-0.0823006	AMN, AMS	seed	weak	semiopen	12	4	4	4	4	4	4	5	5	5	5	5	5	5	5	5	5	6
Sporophila_cinnamomea	2.18605	0.371451	-0.562237	0.0443333	0.742268	0.105279	0.00986456	0.177813	-0.724182	0.0448497	0.226695	-0.0156675	1.42757	-0.311715	0.449503	0.140078	0.258987	0.256966	-0.03074	-0.238973	0.142292	-0.110015	0.211715	-0.28369	0.776932	0.0809958	0.0733151	PAM	seed	weak	open	NA	2	2	2	2	2	2	1	1	1	1	1	3	3	3	3	3	14
Sporophila_collaris	2.60195	-0.297074	-0.374664	0.0236362	0.356287	0.132468	-0.00724637	1.25753	-0.434286	0.444561	0.288686	0.0431642	-0.155622	0.0999622	0.297225	0.157653	-0.0840645	1.49344	-0.820721	-0.168275	-0.0355751	0.00163005	-0.0976213	-0.281887	0.0447739	0.16697	0.228377	CSA, ATL, PAM	seed	weak	semiopen	5	4	4	4	4	4	4	5	5	5	5	5	5	5	5	5	5	8
Sporophila_corvina	2.36274	0.0441158	-0.394052	0.087803	0.44488	0.12192	-0.0671158	3.68581	-0.4845	0.882801	-0.151844	0.233149	4.44378	-0.603637	-0.0124531	-0.61426	0.211046	0.730357	-0.571627	-0.287955	-0.194764	0.101422	0.038345	-0.250956	0.160531	0.0527681	0.162312	GCS, CHO, EPC	seed	weak	semiopen	44	4	4	4	4	4	4	3	3	3	3	3	5	5	5	5	5	5
Sporophila_falcirostris	2.37676	-0.315998	-0.322725	0.115969	0.326182	0.0981528	0.0690261	NA	NA	NA	NA	NA	NA	NA	NA	NA	NA	-0.868991	-0.715474	0.00134747	0.20883	0.238834	-0.178868	0.186219	-0.725017	-0.473709	-0.238088	ATL	seed	weak	dense	NA	1	1	1	1	1	1	NA	NA	NA	NA	NA	NA	NA	NA	NA	NA	7
Sporophila_frontalis	2.37676	-0.257224	-0.176408	0.0368676	0.27429	0.0210172	0.0263584	2.09968	-0.67998	0.0792745	0.0617066	0.275976	2.00911	-0.94293	0.0883686	0.166432	0.166406	-1.3927	0.0816982	0.126958	-0.185568	-0.323696	-0.489276	-0.730568	-0.077331	0.686559	-0.0532681	ATL	seed	weak	dense	NA	4	4	4	4	4	4	2	2	2	2	2	2	2	2	2	2	9
Sporophila_hypochroma	2.27213	0.377316	-0.406825	0.0663115	0.658564	0.154912	0.0517919	2.32761	-0.821035	0.927141	0.3065	0.120952	1.36336	-0.137844	0.271426	0.0929566	0.0456783	0.881729	0.0650572	-0.370371	0.213905	0.104413	-0.0135656	-0.313596	1.19442	0.0715315	0.25409	CSA	seed	weak	open	1	1	1	1	1	1	1	2	2	2	2	2	2	2	2	2	2	7
Sporophila_hypoxantha	2.25129	0.296692	-0.362116	0.0736374	0.604224	0.128515	0.0169345	1.44714	-0.632962	0.493679	0.344815	-0.162044	0.93202	-0.512532	0.635912	0.386232	-0.105038	0.760654	0.392366	-0.491428	0.156712	-0.0501092	0.130087	-0.142201	1.01318	-0.0845155	0.0644123	CSA	seed	weak	open	NA	4	4	4	4	4	4	4	4	4	4	4	5	5	5	5	5	9
Sporophila_intermedia	2.49321	-0.1238	-0.398424	0.0381947	0.415001	0.148506	0.00477627	1.82713	-0.254781	0.161287	0.126239	-0.0408176	3.46115	-0.175757	0.0342884	-0.508251	-0.212564	1.43857	-0.844456	-0.321635	-0.290742	-0.0187937	-0.0974087	-0.258341	-0.421323	0.0892202	0.28181	CHO, NSA, AMN	seed	weak	open	15	4	4	4	4	4	4	4	4	4	4	4	4	4	4	4	4	10
Sporophila_leucoptera	2.74084	-0.403874	-0.28911	-0.0071186	0.381805	0.128407	-0.0881885	1.42399	-0.503297	0.405559	0.175284	0.0763837	2.52756	0.20335	-0.181778	-0.271459	-0.612458	1.58607	0.778239	-0.68432	1.63298	0.582692	0.955425	-0.271376	NA	NA	NA	AMN, AMS, CSA, ATL	seed	weak	semiopen	3	4	4	4	4	4	4	3	3	3	3	3	3	3	3	3	3	7
Sporophila_lineola	2.28238	0.306177	-0.402565	-0.0249078	0.427128	0.161721	0.0470523	1.91978	-0.920642	0.0488475	0.288279	0.0040068	2.77872	-0.756028	0.162126	0.163348	-0.388435	-0.23706	-0.63929	-0.0231624	0.0927417	0.201785	0.137821	-0.320602	-0.639508	-0.466575	-0.0259247	CSA	seed	weak	open	26	4	4	4	4	4	4	4	4	4	4	4	5	5	5	5	5	19
Sporophila_luctuosa	2.52573	0.0849842	-0.432455	-0.042322	0.552299	0.0386747	-0.0551293	1.85173	-0.75936	0.116289	0.128777	0.0335426	2.36344	0.504485	-0.277929	-0.648536	-0.49096	-0.0440415	-0.270709	-0.285632	0.173969	0.112856	-0.404938	-0.377313	0.142765	-0.0287117	-0.00547948	NAN, CAN, AMN, AMS	seed	weak	open	4	4	4	4	4	4	4	4	4	4	4	4	3	3	3	3	3	15
Sporophila_melanogaster	2.23001	0.11916	-0.410536	0.0169139	0.569759	0.182676	0.0274555	NA	NA	NA	NA	NA	NA	NA	NA	NA	NA	0.656739	-0.479265	-0.239651	-0.221949	-0.523279	0.111127	-0.184885	-0.472178	-0.360918	0.135234	ATL	seed	weak	open	3	4	4	4	4	4	4	NA	NA	NA	NA	NA	NA	NA	NA	NA	NA	5
Sporophila_minuta	2.05412	0.279684	-0.479723	-0.00642003	0.59384	0.167346	-0.0693714	2.21244	-0.328221	0.367404	0.256008	-0.0524784	0.986025	-0.363202	0.806972	0.452686	0.197618	0.0900423	0.204768	-0.258753	0.147383	-0.219427	-0.00262828	-0.146602	0.876072	0.0252733	0.104381	PAS, GCS, CHO, NSA, AMN, AMS	seed	weak	open	19	4	4	4	4	4	4	5	5	5	5	5	5	5	5	5	5	10
Sporophila_nigricollis	2.26176	0.193535	-0.422119	-0.0339054	0.482983	0.196307	-0.0124181	1.49336	-0.516879	0.295026	0.085882	0.0820085	2.07145	-0.356354	-0.23333	-0.184976	-0.304754	-0.469877	-0.364558	-0.23747	-0.0979	0.227352	0.135902	-0.16718	-0.272161	-0.627691	-0.115806	LAN, GCS, CHO, NAN, CAN, AMN, AMS, CSA, ATL	seed	weak	open	12	4	4	4	4	4	4	5	5	5	5	5	5	5	5	5	5	10
Sporophila_palustris	2.10535	0.349953	-0.428475	-0.0319451	0.627287	0.0959905	0.00831035	NA	NA	NA	NA	NA	NA	NA	NA	NA	NA	0.637639	0.129584	-0.304318	0.155107	-0.22575	0.231683	-0.178166	1.47491	0.214548	-0.0145649	PAM	seed	weak	open	2	3	3	3	3	3	3	NA	NA	NA	NA	NA	NA	NA	NA	NA	NA	10
Sporophila_peruviana	2.5337	-0.412148	-0.407473	0.109163	0.421494	0.024506	0.000203752	1.97943	-0.151058	0.00888779	0.226793	-0.381973	3.74272	-0.546729	0.112321	-0.0159939	-0.538293	-0.363581	0.268731	-0.207594	0.0422735	0.139702	0.00601208	-0.215513	-1.61769	-0.691618	-0.203896	EPC, STP	seed	weak	semiopen	6	4	4	4	4	4	4	4	4	4	4	4	4	4	4	4	4	5
Sporophila_pileata	2.15176	0.377058	-0.266531	-0.0558244	0.637769	0.122026	0.0127386	NA	NA	NA	NA	NA	NA	NA	NA	NA	NA	-0.227653	-0.241128	-0.123837	0.527061	-0.237549	0.339428	-0.266671	1.23181	-0.211612	0.261586	AMN, AMS, CSA, ATL	seed	weak	open	22	4	4	4	4	4	4	NA	NA	NA	NA	NA	NA	NA	NA	NA	NA	5
Sporophila_plumbea	2.27213	-0.0592603	-0.418321	-0.0443643	0.544793	0.150958	0.0870105	3.01882	-0.419331	0.6987	0.217524	0.0535617	4.21054	-0.564139	0.180485	-0.0615194	-0.523285	0.890415	-0.663281	-0.24231	-0.118748	-0.0295796	0.0727063	-0.16104	-0.492034	-0.180038	0.20346	NSA, AMN, AMS, CSA, ATL	seed	weak	open	11	4	4	4	4	4	4	3	3	3	3	3	5	5	5	5	5	8
Sporophila_ruficollis	2.15176	0.352076	-0.447776	0.0551032	0.887238	-0.0434231	0.0660235	1.77499	-0.740908	0.513585	0.370574	-0.039895	1.69358	-0.249472	0.617727	0.269953	0.122412	0.0403981	0.446016	-0.357218	0.301914	-0.222982	0.143486	-0.225117	1.24945	-0.157376	0.150391	CSA, PAM	seed	weak	open	7	2	2	2	2	2	2	5	5	5	5	5	5	5	5	5	5	10
Sporophila_schistacea	2.5416	-0.0931274	-0.219914	0.0663218	0.515	0.0292921	0.0906042	0.988149	-0.680893	-0.125123	0.132508	-0.0522596	3.83051	-0.194181	-0.0648628	-0.526914	-0.462908	0.049104	-0.648774	-0.0628978	-0.170527	0.315896	-0.16712	0.247052	-0.534306	-0.254253	0.146068	GCS, CHO, NSA, AMN, AMS	seed	weak	dense	10	4	4	4	4	4	4	5	5	5	5	5	5	5	5	5	5	9
Sporophila_simplex	3.3322	0.0257609	-0.356188	0.0772657	0.394551	0.0915743	-0.0487213	1.95265	-0.56576	0.0717904	0.257141	-0.24046	2.06691	-1.22029	0.248021	0.270025	-0.27194	-0.191029	-0.0665344	-0.1914	0.0216179	0.409788	-0.402173	-0.173079	-1.53995	-0.135038	0.0432069	EPC, STP, CAN	seed	weak	semiopen	NA	4	4	4	4	4	4	4	4	4	4	4	4	4	4	4	4	5
Sporophila_telasco	2.26176	0.211091	-0.37434	0.173155	0.491092	0.131453	-0.0279008	2.20859	-0.587566	0.379566	0.160788	-0.174434	0.486388	-0.528789	0.284152	0.178157	-0.234768	-0.161803	-0.242928	-0.0780993	-0.344593	-0.0246158	-0.152854	-0.0608235	-0.679202	0.24334	0.00590368	CHO, EPC, STP	seed	weak	semiopen	2	4	4	4	4	4	4	2	2	2	2	2	1	1	1	1	1	11
Sporophila_torqueola	2.16332	0.130799	-0.452298	0.0139318	0.39719	0.194234	-0.0278664	1.77254	-0.67822	0.476412	0.227282	0.169488	0.0949253	0.126562	0.14384	0.0678202	-0.128075	0.00354574	-0.269999	-0.319088	0.169923	-0.0794003	0.320746	-0.152749	1.08694	-0.313868	0.17654	PAS, GCS	seed	weak	open	41	4	4	4	4	4	4	4	4	4	4	4	4	4	4	4	4	8
Stephanophorus_diadematus	3.56671	-0.283577	-0.213101	-0.0815531	-0.453363	-0.0386156	0.0877364	-2.81521	0.766502	-0.533559	-0.258804	-0.144799	-3.36491	0.293644	-0.580487	0.32635	-0.0939508	0.0542693	-0.0779315	-0.287503	0.698319	-0.387748	0.492565	-0.516652	1.56924	-0.564429	-0.133504	ATL, PAM	omn	weak	dense	10	4	4	4	4	4	4	5	5	5	5	5	5	5	5	5	5	27
Tachyphonus_coronatus	3.37759	-0.349168	0.0697975	-0.0496465	-0.256415	0.0661618	0.0476457	0.503725	-0.890572	0.326574	0.224822	0.517355	-0.942972	0.760775	-0.552423	-0.692118	0.148312	1.87825	0.622903	0.52459	0.645778	-0.0855374	0.278832	-0.413421	1.20444	-0.172688	-0.0758365	ATL	inv	absent	dense	33	4	4	4	4	4	4	5	5	5	5	5	5	5	5	5	5	15
Tachyphonus_cristatus	2.93386	-0.173434	0.0639411	-0.0336017	-0.105566	0.108919	0.0205758	0.811816	-0.989164	0.339776	0.330487	0.508912	-2.11046	-0.0171044	-0.0418781	0.0594621	0.0358086	-0.374396	0.275901	0.0778851	0.396609	0.478413	0.217682	0.287534	0.20123	-0.483204	-0.0228421	AMN, AMS, ATL	omn	absent	dense	16	4	4	4	4	4	4	5	5	5	5	5	5	5	5	5	5	2
Tachyphonus_delatrii	2.89037	0.134775	0.0757463	0.0125376	0.0299924	0.0610388	-0.00085574	2.87065	-0.508816	0.499903	-0.385625	0.343346	2.56716	-0.894002	1.02136	-0.211274	0.4545	NA	NA	NA	NA	NA	NA	NA	NA	NA	NA	GCS, CHO, NSA	omn	absent	dense	17	4	4	4	4	4	4	5	5	5	5	5	5	5	5	5	5	NA
Tachyphonus_luctuosus	2.56495	0.182214	-0.066093	-0.0709271	0.229956	0.143005	-0.0124254	-1.16449	-0.756806	0.136443	0.26584	0.338209	7.06193	2.19959	0.164521	-2.06477	-0.264465	-0.0347457	-0.397434	0.342944	-0.427882	-0.797733	0.111658	0.17464	-0.611358	-0.386344	-0.0691412	GCS, CHO, NSA, AMN, AMS	inv	absent	dense	27	14	14	14	14	14	14	5	5	5	5	5	5	5	5	5	5	6
Tachyphonus_phoenicius	3.04452	-0.165963	0.0830491	-0.0398908	-0.0744084	0.0821619	-0.0145673	1.19476	0.0191653	0.0880306	-0.179054	0.142531	5.76918	2.48797	0.824125	-1.34005	0.181574	NA	NA	NA	NA	NA	NA	NA	NA	NA	NA	AMN, AMS	inv	absent	semiopen	43	4	4	4	4	4	4	5	5	5	5	5	5	5	5	5	5	NA
Tachyphonus_rufiventer	2.94444	0.0534038	0.00417777	0.0145358	-0.0310215	0.143122	0.0835446	-1.13045	-0.799147	0.154397	0.333778	0.408106	-2.86565	-0.317941	0.118029	0.565104	-0.0429031	-0.438596	0.287639	0.318005	-0.0258347	-0.0823474	0.84784	0.342537	0.535344	-0.479757	-0.015056	AMS	omn	absent	dense	9	4	4	4	4	4	4	4	4	4	4	4	5	5	5	5	5	2
Tachyphonus_rufus	3.53806	-0.453232	0.11994	-0.00952858	-0.374711	0.000810956	-0.0717427	2.06654	-0.889118	0.564305	0.203201	0.387603	4.04257	-0.12181	0.105283	-0.561045	-0.296002	1.34911	0.680487	0.312197	0.429686	0.138272	0.448297	-0.329207	0.786282	-0.138429	-0.215231	GCS, NSA, AMN, AMS, CSA, PAM	inv	absent	semiopen	172	12	12	12	12	12	12	5	5	5	5	5	5	5	5	5	5	15
Tachyphonus_surinamus	2.94444	-0.0210661	0.0464375	-0.0739661	-0.184196	0.156136	0.105073	-1.57371	-0.643298	0.0106988	0.0404862	0.405646	-0.0370169	0.823658	0.322559	-0.477795	0.271277	-0.698031	0.14111	0.354035	-0.157383	-0.329212	-0.26052	0.167	-0.00700912	-0.203843	0.0208516	AMN, AMS	omn	absent	semiopen	37	8	8	8	8	8	8	4	4	4	4	4	5	5	5	5	5	7
Tangara_argyrofenges	2.94444	0.379638	-0.191418	-0.122188	0.281841	-0.0124193	0.145928	-2.75281	-0.528684	-0.161182	0.436924	0.139984	-0.647577	0.927823	0.0813241	-0.277584	-0.0930165	-0.0408556	0.186046	0.0600188	0.545924	0.161152	-0.343421	0.342041	1.87642	-0.317254	0.0708089	CAN, CSA, ATL	omn	absent	dense	5	3	3	3	3	3	3	2	2	2	2	2	2	2	2	2	2	1
Tangara_arthus	3.09104	0.238504	0.0294426	-0.0201377	0.110192	0.000719091	0.0958356	-1.32414	-0.32217	0.550903	0.325497	0.616845	-1.58115	-0.561992	0.705025	0.732049	0.451046	-1.83003	0.0403914	0.485803	-0.182794	-0.614619	-0.158141	0.0868661	-0.892205	0.774788	-0.148536	NAN, CAN	fruit	absent	dense	21	6	6	6	6	6	6	5	5	5	5	5	4	4	4	4	4	7
Tangara_callophrys	3.13114	0.348976	0.144169	-0.0340205	0.122574	-0.0152623	0.135729	-3.29198	1.01548	-0.0101133	0.490071	-0.00995936	-3.43207	0.654757	-0.249315	0.790415	-0.180362	-0.425507	0.386048	0.155655	-0.44554	0.0844919	0.534947	0.48804	-1.02644	0.13443	0.167922	AMN, AMS	fruit	absent	dense	5	4	4	4	4	4	4	4	4	4	4	4	5	5	5	5	5	1
Tangara_cayana	2.89037	0.149246	-0.038501	-0.0152618	0.323386	-0.0600885	0.112091	-2.16275	-0.605536	-0.32924	0.390332	0.096463	-3.25359	-0.665352	-0.191133	0.425242	0.10358	0.948638	-0.921289	0.124389	-0.28506	0.186299	-0.320189	0.140469	-0.480791	0.202506	-0.0842903	NSA, TEP, AMN, AMS, CSA	fruit	absent	semiopen	30	4	4	4	4	4	4	4	4	4	4	4	5	5	5	5	5	12
Tangara_chilensis	2.98417	0.396206	-0.154627	-0.079549	0.13499	0.00897174	0.0731465	-5.43355	0.303956	-0.52461	0.431931	-0.111741	-5.03782	0.253971	-0.485908	0.606541	-0.175576	2.40902	0.348532	0.197403	-0.171127	-0.213009	-0.0473215	0.115398	1.22833	1.08932	0.029138	AMN, AMS	fruit	absent	dense	21	4	4	4	4	4	4	5	5	5	5	5	5	5	5	5	5	16
Tangara_chrysotis	3.17805	0.12977	0.0739677	-0.035332	0.191274	-0.068921	0.118578	-3.81678	-0.1209	0.0072989	0.476324	0.260169	-3.62546	-0.333384	0.079878	0.781768	0.0355575	-0.10702	0.158611	0.438414	0.2301	0.564078	-0.631303	0.244943	0.701168	0.626844	0.250224	NAN, CAN	fruit	absent	dense	4	4	4	4	4	4	4	4	4	4	4	4	5	5	5	5	5	1
Tangara_cucullata	3.32863	-0.0384961	-0.0866619	-0.0604223	0.114392	-0.0511572	0.00429327	-1.61103	-0.340207	-0.273097	0.195729	0.182177	-2.92542	-0.471702	-0.413587	0.352903	0.0569494	-0.0531447	-0.506253	0.062377	-0.0271662	-0.124374	0.117951	0.333629	0.82291	0.0983654	0.17905	LAN	fruit	absent	dense	NA	NA	NA	NA	NA	NA	NA	NA	NA	NA	NA	NA	NA	NA	NA	NA	NA	NA
Tangara_cyanicollis	2.83321	0.247792	-0.0738432	-0.100705	0.30403	-0.0213188	0.0427807	-4.15502	0.266709	-0.573697	0.000547363	0.168322	-3.98872	0.115232	-0.522608	0.345568	-0.101515	0.822536	-0.244211	0.674831	-0.000326023	-0.728275	-0.201352	0.398452	0.2429	-0.247153	-0.248306	NAN, CAN, AMS, CSA	fruit	absent	semiopen	19	5	5	5	5	5	5	5	5	5	5	5	5	5	5	5	5	3
Tangara_cyanocephala	2.89037	0.475326	-0.0228707	-0.111023	0.304073	-0.00912569	-0.0164145	-3.81094	0.16454	-0.55053	0.343178	0.0336938	-4.16246	0.0654592	-0.510326	0.531264	-0.0593398	-0.651872	-0.374106	0.371344	-0.135998	-0.892264	0.314085	0.24072	-0.45841	-0.0843806	0.0788955	ATL	fruit	absent	dense	16	4	4	4	4	4	4	4	4	4	4	4	5	5	5	5	5	1
Tangara_cyanoptera	3.06945	0.183375	-0.195434	-0.0924791	0.203602	0.10437	0.122418	-1.61595	-0.306297	-0.375556	0.258254	-0.100023	-2.53178	0.0223612	-0.25482	0.393951	-0.207125	-0.148559	0.421722	-0.6506	0.453531	0.311033	-0.213623	0.190582	1.07867	-0.00808395	-0.131111	NAN, TEP	fruit	absent	semiopen	38	4	4	4	4	4	4	2	2	2	2	2	4	4	4	4	4	2
Tangara_cyanotis	2.70805	0.377002	0.143572	0.013424	0.332163	-0.0132333	0.0830819	-2.89454	0.0418236	-0.413928	0.283797	-0.0489953	-2.59127	-0.168745	-0.291606	0.426543	-0.0958392	-0.264696	0.489346	0.880144	0.161887	-0.426449	0.39541	0.239743	1.13089	-0.209057	-0.261706	NAN, CAN	fruit	absent	dense	12	3	3	3	3	3	3	3	3	3	3	3	4	4	4	4	4	1
Tangara_cyanoventris	2.80336	0.399819	-0.0933543	-0.0336992	0.251315	-0.0221816	3.29e-05	-3.10482	-0.257693	-0.350824	0.29751	0.0726195	-3.46932	-0.347436	-0.205543	0.559118	0.0808804	-0.0704298	-0.509007	0.160074	-0.487822	-0.189824	0.630574	0.304855	0.143288	-0.332386	-0.0481924	ATL	omn	absent	dense	2	4	4	4	4	4	4	3	3	3	3	3	3	3	3	3	3	2
Tangara_desmaresti	3.01553	0.3404	-0.0681343	-0.0893095	0.104249	-0.0181303	-0.00104808	-4.25782	-0.423775	-0.435886	0.556246	0.155601	-4.18717	-0.518821	-0.182446	0.869757	0.0327606	-0.338486	0.251418	0.36572	-0.0947273	-0.311987	0.115958	0.276982	-0.265977	0.15533	-0.124868	ATL	fruit	absent	dense	5	4	4	4	4	4	4	4	4	4	4	4	4	4	4	4	4	7
Tangara_dowii	2.99573	0.273491	-0.205447	-0.0276107	0.237383	-0.150014	-0.0204129	-3.21566	0.234312	-0.337872	0.230807	0.0749754	-2.89829	-0.00570472	-0.306516	0.411669	-0.0211194	-0.938294	0.189266	0.982686	0.265342	0.192561	-0.133009	0.316989	0.604259	-0.265075	0.246969	CDH	omn	absent	dense	NA	4	4	4	4	4	4	2	2	2	2	2	2	2	2	2	2	5
Tangara_fastuosa	2.99673	0.0289792	-0.119641	-0.00855567	0.193199	-0.0744788	-0.0245776	-4.95571	0.394832	-0.723149	0.385508	-0.254041	-4.85799	0.219807	-0.654805	0.613721	-0.396013	NA	NA	NA	NA	NA	NA	NA	NA	NA	NA	ATL	fruit	absent	dense	NA	4	4	4	4	4	4	1	1	1	1	1	3	3	3	3	3	NA
Tangara_florida	2.96011	0.337877	0.0153089	-0.129658	0.423116	-0.0788475	0.0306776	-2.3864	-0.0193987	-0.00792403	0.0118988	0.51744	-1.93414	-0.178103	0.265296	0.543388	0.429902	-1.85714	0.473095	-0.0429321	0.215247	0.262724	-0.864886	0.335633	-1.70775	0.180379	-0.198135	CDH, NAN	fruit	absent	dense	3	4	4	4	4	4	4	3	3	3	3	3	3	3	3	3	3	2
Tangara_fucosa	3.04452	0.218302	-0.0656176	-0.163526	0.224292	-0.088057	-0.000657075	-2.7101	0.266539	-0.27322	0.315964	0.017716	-2.90432	0.152388	-0.344037	0.485498	-0.0619732	NA	NA	NA	NA	NA	NA	NA	NA	NA	NA	CDH	fruit	absent	dense	7	1	1	1	1	1	1	3	3	3	3	3	3	3	3	3	3	NA
Tangara_guttata	2.91235	0.283801	0.0323946	-0.0106641	0.180725	-0.044265	-0.0449875	-2.28794	-0.659073	-0.357866	0.418285	-0.129109	-1.97909	-0.935596	-0.0166806	0.543018	-0.203656	0.492142	0.679157	1.00675	0.452509	0.596274	-0.583432	0.48177	0.981328	-0.0290663	0.305817	GCS, CDH, NAN, NSA, TEP	fruit	absent	dense	22	4	4	4	4	4	4	5	5	5	5	5	5	5	5	5	5	1
Tangara_gyrola	3.04452	0.340308	-0.0422497	-0.0921191	0.247817	0.0368238	0.0591197	-3.78506	-0.159793	-0.240217	0.559898	0.186904	-3.85105	0.0531206	-0.196365	0.81035	0.0648824	-0.626059	-0.0516914	0.0281169	0.0051355	-0.423397	-0.281829	0.148933	0.186312	-0.145249	-0.237277	CDH, CHO, NAN, CAN, TEP, AMN, AMS	fruit	absent	dense	168	4	4	4	4	4	4	4	4	4	4	4	5	5	5	5	5	6
Tangara_heinei	3.00568	0.324877	-0.088781	-0.123214	0.190067	-0.033582	0.100739	-1.67606	-0.548618	-0.1565	0.287942	0.171535	-1.73055	-0.164625	-0.239511	0.257476	0.0938715	1.28885	-0.905411	-0.111961	-0.402168	0.0832017	0.167137	0.0628839	-0.532429	0.217492	0.225446	NAN	fruit	absent	dense	6	4	4	4	4	4	4	5	5	5	5	5	5	5	5	5	5	4
Tangara_icterocephala	3.09104	0.166385	-0.144799	-0.141736	0.294234	-0.0413743	0.0886749	-2.58761	-0.726802	-0.110893	0.288405	0.249419	-2.77098	-1.06013	0.312443	0.730086	0.198497	0.253534	0.943977	-0.203919	0.475175	0.0939375	-0.727191	0.0525223	3.3021	0.540827	-0.554714	GCS, CDH, CHO, NAN	fruit	absent	dense	61	4	4	4	4	4	4	3	3	3	3	3	5	5	5	5	5	2
Tangara_inornata	2.89037	0.235088	-0.0652426	-0.100158	0.339382	-0.0392493	0.0570924	-0.982829	0.625094	-0.413189	-0.173596	-0.452259	-0.388388	0.00670353	-0.392984	-0.144427	-0.321732	-0.359751	-0.598477	0.269386	-0.378123	-0.431604	-0.371836	0.351048	-1.46434	0.296851	0.0342347	GCS, NSA	fruit	absent	semiopen	13	4	4	4	4	4	4	4	4	4	4	4	3	3	3	3	3	3
Tangara_johannae	2.99673	0.19901	-0.127766	-0.0990064	0.25133	-0.0151748	0.041853	-3.71961	-0.234206	-0.477703	0.314987	0.0706349	-3.33505	-0.247587	-0.316362	0.454905	-0.0450446	NA	NA	NA	NA	NA	NA	NA	NA	NA	NA	CHO	omn	absent	dense	NA	4	4	4	4	4	4	4	4	4	4	4	3	3	3	3	3	NA
Tangara_labradorides	2.70805	0.232647	-0.212247	-0.0650816	0.333381	0.0505122	0.0143891	-2.80524	-0.133005	-0.183112	0.594044	-0.0188018	-2.53862	-0.335228	-0.0567835	0.788054	-0.241808	-0.197458	0.831277	0.926406	0.134803	-0.205407	-0.10299	0.141362	0.651867	0.175355	0.0607274	NAN, CAN	inv	absent	dense	14	4	4	4	4	4	4	3	3	3	3	3	5	5	5	5	5	4
Tangara_larvata	2.99573	0.314038	-0.189185	-0.0966611	0.342814	0.0840577	0.106686	-4.9316	0.293017	-0.649244	0.371897	-0.185474	-4.4936	0.265886	-0.613182	0.498016	-0.310875	-0.295625	-0.428785	0.750836	0.226835	-0.37443	0.15698	0.124692	-0.452081	-0.208667	0.0517039	GCS, CHO	fruit	absent	semiopen	35	4	4	4	4	4	4	4	4	4	4	4	4	4	4	4	4	8
Tangara_lavinia	3.17805	0.276787	0.0173891	-0.0481754	0.328653	-0.0182704	0.110242	-2.11635	-0.145575	-0.215021	0.304516	0.115658	-3.45874	0.147985	-0.0389111	0.815299	0.237915	NA	NA	NA	NA	NA	NA	NA	NA	NA	NA	GCS, CHO	fruit	absent	dense	NA	4	4	4	4	4	4	2	2	2	2	2	2	2	2	2	2	NA
Tangara_mexicana	3.02042	0.290191	-0.11779	-0.0515273	0.215257	0.0217319	0.0531296	-3.37301	0.931018	-0.348541	0.319773	-0.257428	-2.81532	0.702404	-0.458899	0.31137	-0.326708	-0.649463	0.122822	0.919186	0.22352	-0.271972	0.114154	0.488301	-0.344177	-0.254124	0.0558648	ATL, AMN, AMS	omn	absent	semiopen	19	4	4	4	4	4	4	5	5	5	5	5	5	5	5	5	5	10
Tangara_meyerdeschauenseei	3.2581	NA	NA	NA	NA	NA	NA	-1.88794	-0.705317	-0.364064	0.296913	0.148647	-3.07766	-0.683337	-0.490035	0.248123	0.0381736	0.304153	0.716416	-0.486736	0.612266	0.0298967	-0.357425	0.148397	NA	NA	NA	CAN	fruit	absent	semiopen	2	NA	NA	NA	NA	NA	NA	1	1	1	1	1	2	2	2	2	2	1
Tangara_nigrocincta	2.83321	0.312956	-0.163545	-0.14779	0.277587	0.0471048	0.101024	-4.15663	0.276349	-0.829356	0.223595	-0.543982	-4.23056	0.128251	-0.781908	0.393079	-0.615595	-0.0433657	0.785908	-0.841787	0.256046	0.301805	-0.12185	0.325696	1.51276	0.358586	0.0939913	AMN, AMS	fruit	absent	dense	8	4	4	4	4	4	4	4	4	4	4	4	5	5	5	5	5	10
Tangara_nigroviridis	2.83321	0.382397	-0.010738	-0.0514227	0.292769	-0.0222172	0.0620691	-2.28043	-0.14945	-0.163644	0.370072	-0.137014	-1.60501	-0.375239	0.104132	0.508827	-0.26639	-0.484039	0.317466	-0.0692571	-0.329481	-0.0904733	-0.273881	0.39613	0.658122	0.190845	-0.390449	NAN, CAN	inv	absent	dense	34	6	6	6	6	6	6	3	3	3	3	3	5	5	5	5	5	1
Tangara_palmeri	3.47507	-0.0737485	-0.062186	-0.000770179	-0.0512665	-0.0454315	0.0820876	-1.58129	1.03032	-0.588022	-0.165715	-0.840249	-0.447878	0.787672	-0.777347	-0.307985	-0.837439	-1.14459	0.290136	-0.170878	0.22256	0.0835619	0.225804	-0.395312	1.00647	-0.0910601	-0.141229	CDH, CHO, NAN	fruit	absent	dense	10	4	4	4	4	4	4	3	3	3	3	3	4	4	4	4	4	3
Tangara_parzudakii	3.3322	-0.0349884	0.0561058	-0.00519119	-0.0502832	-0.0219407	0.216223	-4.02254	-0.438655	-0.299393	0.735946	0.107035	-3.87485	-0.621592	-0.143235	0.902003	-0.25953	-0.604537	0.351795	0.722041	0.0288712	-0.271056	0.718693	0.343721	0.277331	-0.039106	0.14366	NAN, CAN	fruit	absent	dense	21	4	4	4	4	4	4	5	5	5	5	5	5	5	5	5	5	3
Tangara_phillipsi	2.99072	0.312292	-0.163422	-0.213757	0.248431	0.0525336	0.0871666	-2.5706	-0.467059	-0.343007	0.406144	0.00146921	-3.15636	-0.593308	-0.132281	0.657452	-0.0118245	-0.290134	0.680848	0.755078	-0.213181	0.400385	-0.226744	0.316911	-0.562123	0.478583	-0.119177	CAN	fruit	absent	dense	9	2	2	2	2	2	2	1	1	1	1	1	NA	NA	NA	NA	NA	1
Tangara_preciosa	3.12676	0.148062	0.0331088	-0.102151	0.00684682	-0.049616	0.0375828	-2.76891	-0.434946	-0.363812	0.271322	0.122805	-2.93715	-0.352798	-0.0570154	0.595385	0.0680728	0.362155	0.672648	-0.859975	0.43147	0.539536	0.675734	0.384409	NA	NA	NA	ATL, PAM	fruit	absent	semiopen	6	4	4	4	4	4	4	5	5	5	5	5	5	5	5	5	5	1
Tangara_punctata	2.70805	0.420029	-0.0834638	-0.0927543	0.402659	0.012746	-0.0529368	-2.05361	-0.472513	-0.215685	0.411938	-0.0835647	-1.95661	-0.839994	0.0415101	0.441941	-0.124434	-0.362232	0.203817	0.94068	-0.495168	-0.201591	0.403716	0.41618	-0.280215	0.765571	-0.0289161	NAN, CAN, TEP, AMN	fruit	absent	dense	17	5	5	5	5	5	5	2	2	2	2	2	5	5	5	5	5	4
Tangara_ruficervix	2.94444	0.324343	0.088769	-0.102973	0.217725	-0.0710661	0.147019	-3.32835	0.545903	-0.609099	0.05187	-0.290754	-3.58691	0.146679	-0.669982	0.22161	-0.237994	NA	NA	NA	NA	NA	NA	NA	NA	NA	NA	NAN, CAN	omn	absent	dense	15	4	4	4	4	4	4	5	5	5	5	5	4	4	4	4	4	NA
Tangara_rufigenis	2.80336	0.269304	-0.00394592	-0.0713779	0.194067	-0.0259507	0.00832146	-1.92237	-0.401233	-0.29888	0.327259	0.288005	-1.69313	-0.498744	-0.028535	0.590864	0.145193	NA	NA	NA	NA	NA	NA	NA	NA	NA	NA	NAN	fruit	absent	dense	2	3	3	3	3	3	3	1	1	1	1	1	1	1	1	1	1	NA
Tangara_rufigula	2.94969	0.351948	0.0753691	-0.0398395	0.346952	-0.142137	-0.0843001	-0.931071	-0.780035	0.031118	0.497408	0.0584265	-0.581605	-0.920425	0.397401	0.622467	-0.0281584	-0.542126	0.0961842	0.767178	-0.433914	0.215687	0.287911	0.322108	-0.416364	0.575755	-0.029269	NAN	fruit	absent	dense	11	4	4	4	4	4	4	4	4	4	4	4	4	4	4	4	4	4
Tangara_schrankii	2.94444	0.252311	-0.0815687	-0.082394	0.367587	-0.117815	0.015079	-3.8455	-0.519895	-0.36306	0.308193	0.386126	-4.06911	-0.423001	-0.208495	0.605425	0.26004	-0.153571	-0.305956	0.540995	-0.0701318	-0.244804	-0.237611	0.331709	-0.122413	0.160011	0.158293	AMN, AMS	fruit	absent	dense	35	9	9	9	9	9	9	5	5	5	5	5	5	5	5	5	5	10
Tangara_seledon	2.92852	0.190606	-0.198782	-0.1511	0.308045	0.0608312	0.0455145	-4.45352	-0.198969	-0.645194	0.326677	0.0685152	-4.81075	-0.19543	-0.475743	0.61547	-0.123644	2.06517	-0.0106427	0.217675	-0.658512	-0.420032	0.0138394	0.364421	0.795604	0.798319	-0.296877	ATL	fruit	absent	dense	9	4	4	4	4	4	4	5	5	5	5	5	3	3	3	3	3	4
Tangara_varia	2.30259	0.636894	-0.136107	-0.12207	0.594366	0.0469443	-0.0130406	-1.3358	-0.537342	-0.415613	0.318637	0.0321883	-1.90118	-0.604204	-0.217911	0.477777	0.0390423	0.00235703	0.482534	-0.144613	0.602726	0.33266	0.919357	0.686488	2.61942	-0.281226	-0.0472355	AMN, AMS	omn	absent	dense	1	4	4	4	4	4	4	3	3	3	3	3	3	3	3	3	3	3
Tangara_vassorii	2.89037	0.427642	-0.0704146	-0.068498	0.111037	0.00149308	0.103576	-3.51412	0.576742	-0.662281	-0.0545867	-0.196324	-3.18774	0.213226	-0.493189	0.401085	-0.184548	-0.481156	0.293088	0.149107	-0.229134	-0.395846	0.0159843	0.341678	-1.43447	0.106168	0.0254444	NAN, CAN	fruit	absent	dense	63	8	8	8	8	8	8	4	4	4	4	4	5	5	5	5	5	6
Tangara_velia	3.04452	0.368736	0.0344916	-0.0355708	0.208691	0.0363671	0.0806723	-5.83638	0.0909915	-0.636809	0.413801	0.193198	-5.63372	0.0698826	-0.565168	0.647166	0.040216	-0.514231	0.0230505	0.277195	-0.0916725	-0.241943	-0.174248	0.162306	0.0108488	-0.392672	0.0393241	ATL, AMN, AMS	fruit	absent	dense	11	4	4	4	4	4	4	4	4	4	4	4	5	5	5	5	5	7
Tangara_viridicollis	3.04452	0.261052	0.150188	-0.0540446	0.15662	-0.0123697	0.138467	-2.70604	-0.577127	-0.366567	0.292777	0.182458	-1.60277	0.0146459	-0.32149	0.00202294	0.0923864	0.684855	-0.374567	-0.0113115	0.172566	-0.212836	-0.130702	-0.287284	1.12892	-0.23342	-0.0876916	NAN, CAN	omn	absent	dense	23	4	4	4	4	4	4	4	4	4	4	4	4	4	4	4	4	2
Tangara_vitriolina	3.13549	0.00651305	-0.104211	-0.0860123	0.171182	-0.0691201	0.00103427	-1.91425	-0.443865	-0.260352	0.359597	0.0755799	-2.85813	-0.65081	-0.167729	0.58745	0.0914641	0.0386167	-0.336569	0.0975558	-0.168143	-0.292961	-0.170143	0.311661	-0.400708	0.138485	0.139762	NAN	inv	absent	semiopen	15	4	4	4	4	4	4	4	4	4	4	4	5	5	5	5	5	3
Tangara_xanthocephala	2.94444	0.299424	0.164077	-0.0246744	0.228087	-0.0258673	0.151415	-3.6462	-0.986515	-0.227965	0.520166	0.155843	-3.91525	-0.770045	0.0573415	0.752687	-0.037959	0.139026	0.503582	0.920624	0.191754	-1.13972	0.0730478	0.233493	0.640159	-0.47319	-0.029221	NAN, CAN	fruit	absent	dense	33	4	4	4	4	4	4	5	5	5	5	5	3	3	3	3	3	1
Tangara_xanthogastra	2.70805	0.473627	0.121536	-0.0417976	0.473485	-0.0467229	-0.0196721	-3.04829	-0.518149	-0.579423	0.482654	-0.0229016	-2.91428	-0.746279	-0.227257	0.689945	-0.0729265	-0.00323556	0.0933843	0.487731	-0.424282	-0.762482	-0.0465254	0.208691	0.74758	0.0200768	0.464145	TEP, AMN, AMS	omn	absent	dense	17	4	4	4	4	4	4	3	3	3	3	3	3	3	3	3	3	1
Tersina_viridis	3.3673	0.0374879	-0.0977074	-0.275739	0.167622	-0.0410427	0.240164	-1.04033	0.00131746	-0.275309	0.349111	-0.268725	-0.572775	0.554426	-0.60519	0.0321472	-0.838837	0.33487	-0.627537	0.0789276	-0.595549	-0.250528	-0.250723	-0.042459	-0.450976	0.547128	0.311606	GCS, CHO, NAN, CAN, NSA, AMN, AMS, ATL	fruit	absent	semiopen	30	8	8	8	8	8	8	4	4	4	4	4	5	5	5	5	5	12
Thlypopsis_fulviceps	2.48491	0.53615	0.00597097	0.0385579	0.218851	0.0586312	-0.080573	0.687603	-0.290007	0.0216689	0.31915	-0.322056	0.583898	-0.6713	0.307991	0.385635	-0.353002	0.249499	0.467882	1.2982	-0.35286	0.587458	-0.0622582	0.263515	0.620294	0.577139	-0.146624	NAN	inv	weak	semiopen	2	3	3	3	3	3	3	3	3	3	3	3	5	5	5	5	5	2
Thlypopsis_inornata	2.70805	0.292733	-0.00152161	-0.0655897	-0.00148519	0.0395801	-0.0982917	0.120957	-0.454251	0.301116	0.337948	-0.176057	0.134491	-0.750314	0.541543	0.415255	-0.139681	0.133948	-0.860344	-0.21895	-0.257204	0.460181	0.377576	-0.753263	0.532555	0.14332	-0.239463	CAN	inv	weak	semiopen	8	4	4	4	4	4	4	5	5	5	5	5	4	4	4	4	4	1
Thlypopsis_ornata	2.48491	0.507136	0.377341	0.0410563	0.0696065	-0.0119818	-0.126877	-0.995508	-0.476519	0.184369	0.409726	0.0337029	-0.794774	-0.726627	0.516275	0.566561	0.0482978	-0.267167	-0.16668	0.278987	-0.453545	0.377689	0.177153	0.09601	0.221379	-0.217206	0.13124	NAN, CAN	inv	weak	semiopen	23	5	5	5	5	5	5	5	5	5	5	5	4	4	4	4	4	2
Thlypopsis_pectoralis	2.70805	0.553235	0.176792	0.0194052	-0.0333875	-0.0166958	-0.156248	-0.764359	-0.61428	0.167056	0.362803	0.0866863	-0.309509	-0.859041	0.524555	0.49618	0.0498832	-0.159569	-0.344714	0.637319	-0.263103	-0.311009	0.473194	0.194465	-0.102911	0.423017	0.217288	CAN	inv	weak	semiopen	8	4	4	4	4	4	4	2	2	2	2	2	3	3	3	3	3	2
Thlypopsis_ruficeps	2.3979	0.600951	0.263292	-0.0483224	0.127803	-0.00396211	-0.190035	-0.756639	-0.757285	0.0498703	0.579718	-0.00397364	-0.705649	-0.98971	0.404312	0.688857	-0.142318	0.117008	-0.134179	0.13009	-0.240961	0.0805162	0.143565	0.168875	0.30767	0.27494	0.094249	CAN	inv	weak	semiopen	16	12	12	12	12	12	12	5	5	5	5	5	4	4	4	4	4	2
Thlypopsis_sordida	2.83321	0.448624	0.096936	0.0432989	0.140995	0.00655217	-0.0997777	-1.38506	-0.573272	-0.141156	0.392552	-0.101755	-1.0578	-0.716577	0.147953	0.521392	-0.222197	-0.0234402	0.154307	0.257484	-0.17194	-0.218403	0.365427	0.00162735	0.534926	-0.195474	-0.206159	NSA, AMN, AMS, CSA, ATL	omn	weak	semiopen	29	4	4	4	4	4	4	5	5	5	5	5	5	5	5	5	5	17
Thraupis_abbas	3.80666	-0.294247	-0.0486933	-0.0733264	-0.249905	-0.106019	0.150828	-1.7781	0.857733	-0.532716	-0.306509	-0.480309	-1.66032	0.497457	-0.597799	-0.0855075	-0.303094	1.04218	2.22662	-1.54703	0.54602	0.859512	-0.747211	0.112655	-1.09447	-0.0674486	-0.357416	PAS, GCS	omn	absent	semiopen	42	4	4	4	4	4	4	4	4	4	4	4	5	5	5	5	5	3
Thraupis_cyanocephala	3.58352	-0.218407	0.0111365	-0.0871489	-0.408131	0.0314956	-0.0408306	-2.58412	0.535079	-0.351616	-0.0388014	0.0518972	-2.2224	0.14415	-0.481066	0.0733934	0.158517	-0.309821	-0.56384	-0.0288948	-0.295667	-0.056884	-0.193285	0.14311	-0.729801	0.185863	0.271971	NAN, CAN	fruit	absent	semiopen	53	39	39	39	39	39	39	5	5	5	5	5	5	5	5	5	5	12
Thraupis_cyanoptera	3.76815	-0.406261	-0.0129014	-0.0283604	-0.251605	-0.0874079	0.151391	-2.26908	0.375488	-0.715219	-0.0947106	-0.391211	-2.31176	0.0336124	-0.749482	-0.0641252	-0.367513	1.35269	-0.438522	-0.475252	-0.00558788	0.272098	0.153473	-0.250248	1.01909	0.172546	0.314901	ATL	fruit	absent	dense	6	4	4	4	4	4	4	5	5	5	5	5	5	5	5	5	5	5
Thraupis_episcopus	3.55535	-0.210826	-0.106863	-0.100939	-0.169436	-0.0674927	0.0933968	-0.212285	0.626918	-0.810959	-0.165265	-1.03784	-0.107898	-0.0762381	-0.850081	-0.27739	-0.966692	0.361288	-0.488641	-0.337306	-0.450111	0.220938	-0.0383479	0.0734129	0.299808	0.356056	0.0739272	PAS, GCS, CHO, EPC, NSA, AMN, AMS	omn	absent	semiopen	181	12	12	12	12	12	12	3	3	3	3	3	5	5	5	5	5	23
Thraupis_ornata	3.49651	-0.027852	0.166657	-0.0999791	-0.304176	-0.0695674	0.127119	-1.69153	0.976558	-0.896844	-0.587793	-0.62905	-2.04467	0.287473	-0.688882	-0.144983	-0.320781	-0.15039	-0.0767719	-0.377064	-0.191574	0.0224251	0.166538	0.0576312	0.491309	0.0654707	0.0691657	ATL	fruit	absent	semiopen	1	4	4	4	4	4	4	3	3	3	3	3	5	5	5	5	5	12
Thraupis_palmarum	3.66356	-0.0872034	0.0676259	-0.137459	-0.243228	-0.0298301	0.108396	-0.653686	0.993337	-0.306271	-0.210595	-0.219514	-0.0705874	0.446159	-0.306919	0.0660278	-0.125559	0.189964	-0.620132	-0.188396	-0.378911	0.147851	-0.206191	0.0648661	-0.643018	0.452612	0.174909	GCS, CHO, NSA, AMN, AMS, CSA, ATL	fruit	absent	semiopen	82	4	4	4	4	4	4	3	3	3	3	3	5	5	5	5	5	20
Thraupis_sayaca	3.48093	-0.289253	-0.0851911	-0.10313	-0.185935	-0.00847141	0.140669	-0.102382	0.285848	-0.732214	-0.175191	-0.600399	0.0115369	-0.217303	-0.67232	-0.15531	-0.565881	0.177211	-0.016552	-0.44718	-0.206734	0.224494	0.0423107	-0.0519537	0.823489	0.183621	-0.0293133	CAN, CSA, ATL, PAM	omn	absent	open	39	4	4	4	4	4	4	5	5	5	5	5	5	5	5	5	5	25
Tiaris_bicolor	2.28238	0.315481	-0.306011	0.0680961	0.635182	0.0407847	-0.106192	1.86093	-0.23336	-0.246845	-0.207076	-0.232802	2.28694	-0.901502	-0.125492	-0.415108	0.254626	-0.696662	0.0186729	-0.158452	-0.154257	-0.0843037	0.0555659	0.0228154	-0.142733	-0.419372	-0.00577589	GAN, LAN, NSA	seed	weak	semiopen	172	4	4	4	4	4	4	4	4	4	4	4	4	4	4	4	4	7
Tiaris_canorus	2.09186	0.343352	-0.385803	0.0503783	0.873357	0.157448	0.0451199	-0.626738	-0.680673	-0.193367	0.206514	0.0609039	-1.07863	-0.55222	0.00119077	0.122584	0.0587064	NA	NA	NA	NA	NA	NA	NA	NA	NA	NA	GAN	seed	year.round	semiopen	NA	NA	NA	NA	NA	NA	NA	NA	NA	NA	NA	NA	NA	NA	NA	NA	NA	NA
Tiaris_fuliginosus	2.58776	-0.114221	-0.226	0.0106305	0.429249	0.088225	-0.0103833	2.8554	-0.53698	0.0840741	-0.0408654	0.141433	5.39851	-1.26774	0.433041	-0.577119	0.429761	-1.39603	-0.765409	0.127854	-0.0382827	-0.0859471	0.101351	0.218141	-0.576451	-0.67726	0.242408	NAN, NSA, CSA, ATL	seed	weak	semiopen	22	3	3	3	3	3	3	3	3	3	3	3	5	5	5	5	5	10
Tiaris_obscurus	2.41591	0.124027	-0.178091	-0.0621992	0.515088	0.123507	-0.025692	2.42181	-0.13803	0.0166238	0.148676	-0.206737	3.21638	-0.621064	0.192686	0.172527	-0.203027	-1.12637	-0.751187	-0.0827997	-0.317164	-0.260634	-0.0343956	0.12637	-0.807987	-0.375471	0.165935	STP, NAN, CAN	seed	weak	semiopen	29	4	4	4	4	4	4	5	5	5	5	5	4	4	4	4	4	15
Tiaris_olivaceus	2.14007	0.408876	-0.218778	0.059263	0.54002	0.0949825	-0.123273	1.45741	-0.751527	-0.0255061	0.170581	0.196716	-0.600997	-0.495512	0.325466	0.317574	0.232484	-1.35932	-0.851201	0.289513	-0.0298456	0.167586	0.210393	0.405398	-1.6639	-0.426342	-0.0915055	GAN, PAS, GCS, NAN	seed	weak	semiopen	318	4	4	4	4	4	4	4	4	4	4	4	5	5	5	5	5	13
Trichothraupis_melanops	3.11706	-0.0529481	0.0538486	-0.0811405	-0.23206	0.0727293	0.0287731	-0.570106	-0.213638	0.174353	0.146276	0.177004	-1.44355	-0.174157	0.157731	0.396968	-0.0514335	1.00189	-0.00623135	-0.370154	-0.232424	-0.236936	-0.121518	-0.0322031	0.208418	0.0815287	0.12562	CAN, CSA, ATL	inv	weak	dense	35	6	6	6	6	6	6	5	5	5	5	5	5	5	5	5	5	15
Urothraupis_stolzmanni	3.13983	0.532265	0.0129634	-0.00889827	-0.214031	0.124859	-0.0390407	3.40907	0.741529	-0.241883	-0.73909	-0.47861	3.4747	-0.0783938	-0.402436	-0.795591	-0.264276	NA	NA	NA	NA	NA	NA	NA	NA	NA	NA	NAN	omn	weak	semiopen	5	4	4	4	4	4	4	2	2	2	2	2	3	3	3	3	3	NA
Volatinia_jacarina	2.29657	0.273926	-0.216196	0.0543227	0.468664	0.140034	-0.16081	3.16818	0.0163141	0.55332	0.00460698	0.0219099	2.85294	1.30374	-0.864821	-1.33116	-0.0758036	-1.4709	-0.452527	-0.04348	-0.519958	0.37993	-0.0229697	-0.0246953	-1.44147	-0.12494	0.0520124	PAS, GCS, CHO, EPC, STP, NSA, AMN, AMS, CSA, ATL	omn	absent	open	58	4	4	4	4	4	4	5	5	5	5	5	5	5	5	5	5	20
Wetmorethraupis_sterrhopteron	3.91602	-0.55836	-0.0992315	-0.0137291	-0.352504	-0.249937	0.156364	-3.64844	0.433685	0.040784	0.317681	0.13718	-2.7038	0.617431	0.130857	0.466939	0.112547	1.73264	-0.454017	-0.0220486	-0.309297	0.130215	-0.172713	-0.331	-0.156158	0.55432	0.233828	NAN	omn	absent	dense	7	1	1	1	1	1	1	4	4	4	4	4	2	2	2	2	2	7
Xenodacnis_parina	2.44235	0.87265	0.287188	0.106724	0.147852	0.00156942	-0.160912	-1.17984	1.13174	-0.157395	-0.139963	-0.114785	0.137708	0.356108	-0.353466	-0.192939	0.103229	-0.434867	-0.22225	0.14056	-0.13133	0.109487	-0.437381	-0.449595	-0.562626	0.297367	0.194839	NAN, CAN	omn	weak	semiopen	11	2	2	2	2	2	2	5	5	5	5	5	4	4	4	4	4	14
Xenospingus_concolor	3.04452	0.504746	0.193618	0.0340871	-0.232739	0.0740842	-0.158435	3.98954	0.38046	0.0906314	-0.447774	-0.276802	4.69255	-0.376718	-0.0647644	-0.525167	-0.290868	0.911819	0.420261	0.18826	-0.179075	-0.489514	0.414432	-0.00558328	1.11811	0.231516	0.0211271	STP	omn	weak	semiopen	2	4	4	4	4	4	4	4	4	4	4	4	2	2	2	2	2	3
[truncated: 63 more columns]

## Sheet: Description of columns
COLUMN.NAME	DESCRIPTION
species	species name from phylogeny
ln.mass	ln-transformed body mass value from Wilman et al. 2014
beak.pPC1	phylogenetic principal component score (see details in Table S1)
beak.pPC2	"
beak.pPC3	"
locomotion.pPC1	"
locomotion.pPC2	"
locomotion.pPC3	"
female.color.disparity.pPC1	"
female.color.disparity.pPC2	"
female.color.disparity.pPC3	"
female.coloration.pPC1	"
female.coloration.pPC2	"
male.color.disparity.pPC1	"
male.color.disparity.pPC2	"
male.color.disparity.pPC3	"
female.coloration.pPC1	"
female.coloration.pPC2	"
song.tempo.pPC1	"
song.tempo.pPC2	"
song.tempo.pPC3	"
whole.song.frequency.pPC1	"
whole.song.frequency.pPC2	"
whole.song.frequency.pPC3	"
whole.song.frequency.pPC4	"
note.frequency.pPC1	"
note.frequency.pPC2	"
note.frequency.pPC3	"
regions	regions inhabited by each species from Parker et al. 1996; AMN: Amazonia North, AMS: Amazonia South, ATL: Atlantic Forest, CAN: Central Andes, CDH: Chiriqui-Darien Highlands, CHO: ChocLowlands , CSA: Central South America, EPC: EquatorialPacific, GAN: GreaterAntilles, GCS: Gulf-CaribbeanSlope, LAN: LesserAntilles , MAH: MadreanHighlands, NAN: Northern Andes, NSA: Northern South America, PAM: Pamp…
diet	diet designation from Wilman et al. 2014
territoriality	territoriality designation from Tobias et al. 2017
habitat	habitat designation from Tobias et al. 2017
ln.mass.n	sample size
bill.logPC1.n	"
bill.logPC2.n	"
bill.logPC3.n	"
wt.logPC1.n	"
wt.logPC2.n	"
wt.logPC3.n	"
col.pc.fem.disp1.n	"
col.pc.fem.disp2.n	"
col.pc.fem.disp3.n	"
col.pc.fem.col1.n	"
col.pc.fem.col2.n	"
col.pc.mal.disp1.n	"
col.pc.mal.disp2.n	"
col.pc.mal.disp3.n	"
col.pc.mal.col1.n	"
col.pc.mal.col2.n	"
song.tempo.PC1.n	"
song.tempo.PC2.n	"
song.tempo.PC3.n	"
song.whole.freqPC1.n	"
song.whole.freqPC2.n	"
song.whole.freqPC3.n	"
song.whole.freqPC4.n	"
song.note.freq.PC1.n	"
song.note.freq.PC2.n	"
song.note.freq.PC3.n	"
ln.mass.sd	standard deviation
bill.logPC1.sd	"
bill.logPC2.sd	"
bill.logPC3.sd	"
wt.logPC1.sd	"
wt.logPC2.sd	"
wt.logPC3.sd	"
col.pc.fem.disp1.sd	"
col.pc.fem.disp2.sd	"
col.pc.fem.disp3.sd	"
col.pc.fem.col1.sd	"
col.pc.fem.col2.sd	"
col.pc.mal.disp1.sd	"
col.pc.mal.disp2.sd	"
col.pc.mal.disp3.sd	"
col.pc.mal.col1.sd	"
col.pc.mal.col2.sd	"
song.tempo.PC1.sd	"
song.tempo.PC2.sd	"
song.tempo.PC3.sd	"
song.whole.freqPC1.sd	"
song.whole.freqPC2.sd	"
song.whole.freqPC3.sd	"
song.whole.freqPC4.sd	"
song.note.freq.PC1.sd	"
song.note.freq.PC2.sd	"
song.note.freq.PC3.sd	"
ln.mass.measurement.error	measurement error estimate (from Eq. 1 in Clavel & Morlon 2017)
bill.logPC1.mean.measurement.error	mean measurement error value
bill.logPC2.mean.measurement.error	"
bill.logPC3.mean.measurement.error	"
wt.logPC1.mean.measurement.error	"
wt.logPC2.mean.measurement.error	"
wt.logPC3.mean.measurement.error	"
col.pc.fem.disp1.mean.measurement.error	"
col.pc.fem.disp2.mean.measurement.error	"
col.pc.fem.disp3.mean.measurement.error	"
col.pc.fem.col1.mean.measurement.error	"
col.pc.fem.col2.mean.measurement.error	"
col.pc.mal.disp1.mean.measurement.error	"
col.pc.mal.disp2.mean.measurement.error	"
col.pc.mal.disp3.mean.measurement.error	"
col.pc.mal.col1.mean.measurement.error	"
col.pc.mal.col2.mean.measurement.error	"
song.tempo.PC1.mean.measurement.error	"
song.tempo.PC2.mean.measurement.error	"
song.tempo.PC3.mean.measurement.error	"
song.whole.freqPC1.mean.measurement.error	"
song.whole.freqPC2.mean.measurement.error	"
song.whole.freqPC3.mean.measurement.error	"
song.whole.freqPC4.mean.measurement.error	"
song.note.freq.PC1.mean.measurement.error	"
song.note.freq.PC2.mean.measurement.error	"
song.note.freq.PC3.mean.measurement.error	"
