# Supplementary material for: Contrasting impacts of competition on ecological and social trait evolution in songbirds
Source: PLoS Biol. 2018 Jan 31;16(1):e2003563. doi: 10.1371/journal.pbio.2003563 (PMC5809094; doi:10.1371/journal.pbio.2003563)
Supplement: S2 Data — ‘Tanager_100_posterior_trees.nex’ is a nexus file with 100 trees sampled from the Bayesian posterior distribution, ‘Tanager_MCC_tree.nex’ is a nexus file with the maximum clade credibility tree for all species, and ‘tanagertree_10regions.tree’ is a Newick format tree including only species used in the biogeographical range estimation. (ZIP) [file pbio.2003563.s026.zip]

Archive with 10 entries (7 files):
- Phylogenies/
- Phylogenies/Tanager_100_posterior_trees.nex
- __MACOSX/
- __MACOSX/Phylogenies/
- __MACOSX/Phylogenies/._Tanager_100_posterior_trees.nex
- Phylogenies/Tanager_MCC_tree.nex
- __MACOSX/Phylogenies/._Tanager_MCC_tree.nex
- Phylogenies/tanagertree_10regions.tree
- __MACOSX/Phylogenies/._tanagertree_10regions.tree
- __MACOSX/._Phylogenies
