# Supplementary material for: Contrasting impacts of competition on ecological and social trait evolution in songbirds
Source: PLoS Biol. 2018 Jan 31;16(1):e2003563. doi: 10.1371/journal.pbio.2003563 (PMC5809094; doi:10.1371/journal.pbio.2003563)
Supplement: S2 Data — ‘Tanager_100_posterior_trees.nex’ is a nexus file with 100 trees sampled from the Bayesian posterior distribution, ‘Tanager_MCC_tree.nex’ is a nexus file with the maximum clade credibility tree for all species, and ‘tanagertree_10regions.tree’ is a Newick format tree including only species used in the biogeographical range estimation. (ZIP) [file pbio.2003563.s026.zip › Phylogenies/Tanager_100_posterior_trees.nex]

#NEXUS
[R-package APE, Wed Nov 16 19:48:01 2016]
BEGIN TAXA;
	DIMENSIONS NTAX = 359;
	TAXLABELS
		Acanthidops_bairdi
		Anisognathus_igniventris
		Anisognathus_lacrymosus
		Anisognathus_melanogenys
		Anisognathus_notabilis
		Anisognathus_somptuosus
		Bangsia_arcaei
		Bangsia_aureocincta
		Bangsia_edwardsi
		Bangsia_melanochlamys
		Bangsia_rothschildi
		Cnemathraupis_aureodorsalis
		Cnemathraupis_eximia
		Buthraupis_montana
		Buthraupis_wetmorei
		Calochaetes_coccineus
		Camarhynchus_heliobates
		Camarhynchus_pallidus
		Camarhynchus_parvulus
		Camarhynchus_pauper
		Camarhynchus_psittacula
		Cardinalis_cardinalis
		Catamenia_analis
		Catamblyrhynchus_diadema
		Catamenia_homochroa
		Catamenia_inornata
		Certhidea_fusca
		Certhidea_olivacea
		Charitospiza_eucosma
		Chlorochrysa_calliparaea
		Chlorochrysa_nitidissima
		Chlorochrysa_phoenicotis
		Chlorornis_riefferii
		Chlorophanes_spiza
		Chrysothlypis_chrysomelas
		Chrysothlypis_salmoni
		Cissopis_leverianus
		Cnemoscopus_rubrirostris
		Coereba_flaveola
		Compsospiza_baeri
		Compsospiza_garleppi
		Compsothraupis_loricata
		Conirostrum_albifrons
		Conirostrum_bicolor
		Conirostrum_cinereum
		Conirostrum_ferrugineiventre
		Conirostrum_leucogenys
		Conirostrum_margaritae
		Conirostrum_rufum
		Conirostrum_sitticolor
		Conothraupis_speculigera
		Conirostrum_speciosum
		Conirostrum_tamarugense
		Coryphospingus_cucullatus
		Coryphaspiza_melanotis
		Coryphospingus_pileatus
		Creurgops_dentatus
		Creurgops_verticalis
		Cyanerpes_caeruleus
		Cyanerpes_cyaneus
		Cyanerpes_lucidus
		Cyanerpes_nitidus
		Cyanicterus_cyanicterus
		Cypsnagra_hirundinacea
		Dacnis_albiventris
		Dacnis_cayana
		Dacnis_flaviventer
		Dacnis_hartlaubi
		Dacnis_lineata
		Dacnis_nigripes
		Dacnis_venusta
		Dacnis_viguieri
		Dubusia_castaneoventris
		Diglossa_albilatera
		Diglossa_baritula
		Diglossa_brunneiventris
		Diglossa_caerulescens
		Diglossa_carbonaria
		Diglossa_cyanea
		Diglossa_duidae
		Diglossa_glauca
		Diglossa_gloriosa
		Diglossa_gloriosissima
		Diglossa_humeralis
		Diglossa_indigotica
		Diglossa_lafresnayii
		Diglossa_major
		Diglossa_mystacalis
		Diglossa_plumbea
		Diglossa_sittoides
		Diglossa_venezuelensis
		Diuca_diuca
		Diuca_speculifera
		Dolospingus_fringilloides
		Donacospiza_albifrons
		Dubusia_taeniata
		Emberizoides_duidae
		Emberizoides_herbicola
		Embernagra_platensis
		Emberizoides_ypiranganus
		Eucometis_penicillata
		Euneornis_campestris
		Geospiza_conirostris
		Geospiza_difficilis
		Geospiza_fortis
		Geospiza_fuliginosa
		Geospiza_magnirostris
		Geospiza_scandens
		Gubernatrix_cristata
		Haplospiza_rustica
		Haplospiza_unicolor
		Hemispingus_atropileus
		Hemispingus_calophrys
		Hemithraupis_flavicollis
		Hemispingus_frontalis
		Hemispingus_goeringi
		Hemithraupis_guira
		Hemispingus_melanotis
		Hemispingus_parodii
		Hemispingus_reyi
		Hemithraupis_ruficapilla
		Hemispingus_rufosuperciliaris
		Hemispingus_superciliaris
		Hemispingus_trifasciatus
		Hemispingus_verticalis
		Hemispingus_xanthophthalmus
		Heterospingus_rubrifrons
		Heterospingus_xanthopygius
		Idiopsar_brachyurus
		Incaspiza_ortizi
		Incaspiza_personata
		Incaspiza_pulchra
		Iridosornis_analis
		Iridosornis_jelskii
		Iridosornis_porphyrocephalus
		Iridophanes_pulcherrimus
		Iridosornis_reinhardti
		Iridosornis_rufivertex
		Lanio_aurantius
		Lanio_fulvus
		Lanio_leucothorax
		Lanio_versicolor
		Lophospingus_griseocristatus
		Lophospingus_pusillus
		Loxipasser_anoxanthus
		Loxigilla_barbadensis
		Loxigilla_noctis
		Loxigilla_portoricensis
		Loxigilla_violacea
		Melanodera_melanodera
		Melopyrrha_nigra
		Melanospiza_richardsoni
		Melanodera_xanthogramma
		Nemosia_pileata
		Neothraupis_fasciata
		Nephelornis_oneilli
		Nesospiza_acunhae
		Nesospiza_wilkinsi
		Orchesticus_abeillei
		Oreomanes_fraseri
		Oryzoborus_angolensis
		Oryzoborus_atrirostris
		Oryzoborus_crassirostris
		Oryzoborus_funereus
		Oryzoborus_maximiliani
		Oryzoborus_nuttingi
		Paroaria_baeri
		Paroaria_capitata
		Paroaria_coronata
		Paroaria_dominicana
		Paroaria_gularis
		Parkerthraustes_humeralis
		Passerina_ciris
		Pheucticus_tibialis
		Phrygilus_alaudinus
		Phrygilus_atriceps
		Phrygilus_carbonarius
		Phrygilus_dorsalis
		Phrygilus_erythronotus
		Phrygilus_fruticeti
		Phrygilus_gayi
		Phrygilus_patagonicus
		Phrygilus_plebejus
		Phrygilus_punensis
		Phrygilus_unicolor
		Piezorina_cinerea
		Pinaroloxias_inornata
		Pipraeidea_melanonota
		Piranga_ludoviciana
		Platyspiza_crassirostris
		Poospiza_alticola
		Poospiza_boliviana
		Poospiza_cabanisi
		Poospiza_caesar
		Poospiza_cinerea
		Poospiza_erythrophrys
		Poospiza_hispaniolensis
		Poospiza_hypochondria
		Poospiza_melanoleuca
		Poospiza_nigrorufa
		Poospiza_ornata
		Poospiza_rubecula
		Poospiza_thoracica
		Poospiza_torquata
		Poospiza_whitii
		Porphyrospiza_caerulescens
		Pyrrhocoma_ruficeps
		Ramphocelus_bresilius
		Ramphocelus_carbo
		Ramphocelus_costaricensis
		Ramphocelus_dimidiatus
		Ramphocelus_flammigerus
		Ramphocelus_melanogaster
		Ramphocelus_nigrogularis
		Ramphocelus_passerinii
		Ramphocelus_sanguinolentus
		Rhodospingus_cruentus
		Rowettia_goughensis
		Saltator_albicollis
		Saltator_atriceps
		Saltator_atricollis
		Saltator_atripennis
		Saltator_aurantiirostris
		Saltator_cinctus
		Saltator_coerulescens
		Saltator_fuliginosus
		Saltator_grossus
		Saltator_maxillosus
		Saltator_maximus
		Saltatricula_multicolor
		Saltator_nigriceps
		Saltator_orenocensis
		Saltator_rufiventris
		Saltator_similis
		Saltator_striatipectus
		Schistochlamys_melanopis
		Schistochlamys_ruficapillus
		Sericossypha_albocristata
		Sicalis_auriventris
		Sicalis_citrina
		Sicalis_columbiana
		Sicalis_flaveola
		Sicalis_lebruni
		Sicalis_lutea
		Sicalis_luteocephala
		Sicalis_luteola
		Sicalis_luteiventris
		Sicalis_olivascens
		Sicalis_raimondii
		Sicalis_taczanowskii
		Sicalis_uropygialis
		Sporophila_albogularis
		Sporophila_pileata
		Sporophila_caerulescens
		Sporophila_castaneiventris
		Sporophila_cinnamomea
		Sporophila_collaris
		Sporophila_corvina
		Sporophila_falcirostris
		Sporophila_frontalis
		Sporophila_hypochroma
		Sporophila_hypoxantha
		Sporophila_intermedia
		Sporophila_leucoptera
		Sporophila_lineola
		Sporophila_luctuosa
		Sporophila_melanogaster
		Sporophila_minuta
		Sporophila_nigricollis
		Sporophila_palustris
		Sporophila_peruviana
		Sporophila_plumbea
		Sporophila_ruficollis
		Sporophila_schistacea
		Sporophila_simplex
		Sporophila_telasco
		Sporophila_torqueola
		Stephanophorus_diadematus
		Tachyphonus_coronatus
		Tachyphonus_cristatus
		Tachyphonus_delatrii
		Tachyphonus_luctuosus
		Tachyphonus_phoenicius
		Tachyphonus_rufus
		Tachyphonus_rufiventer
		Tachyphonus_surinamus
		Tangara_argyrofenges
		Tangara_arthus
		Tangara_callophrys
		Tangara_cayana
		Tangara_chilensis
		Tangara_chrysotis
		Tangara_cucullata
		Tangara_cyanicollis
		Tangara_cyanocephala
		Tangara_cyanotis
		Tangara_cyanoptera
		Tangara_cyanoventris
		Tangara_desmaresti
		Tangara_dowii
		Tangara_fastuosa
		Tangara_florida
		Tangara_fucosa
		Tangara_guttata
		Tangara_gyrola
		Tangara_heinei
		Tangara_icterocephala
		Tangara_inornata
		Tangara_johannae
		Tangara_labradorides
		Tangara_larvata
		Tangara_lavinia
		Tangara_mexicana
		Tangara_meyerdeschauenseei
		Tangara_nigrocincta
		Tangara_nigroviridis
		Tangara_palmeri
		Tangara_parzudakii
		Tangara_phillipsi
		Tangara_preciosa
		Tangara_punctata
		Tangara_rufigenis
		Tangara_ruficervix
		Tangara_rufigula
		Tangara_schrankii
		Tangara_seledon
		Tangara_varia
		Tangara_vassorii
		Tangara_velia
		Tangara_viridicollis
		Tangara_vitriolina
		Tangara_xanthocephala
		Tangara_xanthogastra
		Tersina_viridis
		Thlypopsis_fulviceps
		Thlypopsis_inornata
		Thlypopsis_ornata
		Thlypopsis_pectoralis
		Thlypopsis_ruficeps
		Thlypopsis_sordida
		Thraupis_abbas
		Pipraeidea_bonariensis
		Thraupis_cyanocephala
		Thraupis_cyanoptera
		Thraupis_episcopus
		Thraupis_ornata
		Thraupis_palmarum
		Thraupis_sayaca
		Tiaris_bicolor
		Tiaris_canorus
		Tiaris_fuliginosus
		Tiaris_obscurus
		Tiaris_olivaceus
		Trichothraupis_melanops
		Urothraupis_stolzmanni
		Volatinia_jacarina
		Wetmorethraupis_sterrhopteron
		Xenospingus_concolor
		Xenodacnis_parina
	;
END;
BEGIN TREES;
	TRANSLATE
		1	Acanthidops_bairdi,
		2	Anisognathus_igniventris,
		3	Anisognathus_lacrymosus,
		4	Anisognathus_melanogenys,
		5	Anisognathus_notabilis,
		6	Anisognathus_somptuosus,
		7	Bangsia_arcaei,
		8	Bangsia_aureocincta,
		9	Bangsia_edwardsi,
		10	Bangsia_melanochlamys,
		11	Bangsia_rothschildi,
		12	Cnemathraupis_aureodorsalis,
		13	Cnemathraupis_eximia,
		14	Buthraupis_montana,
		15	Buthraupis_wetmorei,
		16	Calochaetes_coccineus,
		17	Camarhynchus_heliobates,
		18	Camarhynchus_pallidus,
		19	Camarhynchus_parvulus,
		20	Camarhynchus_pauper,
		21	Camarhynchus_psittacula,
		22	Cardinalis_cardinalis,
		23	Catamenia_analis,
		24	Catamblyrhynchus_diadema,
		25	Catamenia_homochroa,
		26	Catamenia_inornata,
		27	Certhidea_fusca,
		28	Certhidea_olivacea,
		29	Charitospiza_eucosma,
		30	Chlorochrysa_calliparaea,
		31	Chlorochrysa_nitidissima,
		32	Chlorochrysa_phoenicotis,
		33	Chlorornis_riefferii,
		34	Chlorophanes_spiza,
		35	Chrysothlypis_chrysomelas,
		36	Chrysothlypis_salmoni,
		37	Cissopis_leverianus,
		38	Cnemoscopus_rubrirostris,
		39	Coereba_flaveola,
		40	Compsospiza_baeri,
		41	Compsospiza_garleppi,
		42	Compsothraupis_loricata,
		43	Conirostrum_albifrons,
		44	Conirostrum_bicolor,
		45	Conirostrum_cinereum,
		46	Conirostrum_ferrugineiventre,
		47	Conirostrum_leucogenys,
		48	Conirostrum_margaritae,
		49	Conirostrum_rufum,
		50	Conirostrum_sitticolor,
		51	Conothraupis_speculigera,
		52	Conirostrum_speciosum,
		53	Conirostrum_tamarugense,
		54	Coryphospingus_cucullatus,
		55	Coryphaspiza_melanotis,
		56	Coryphospingus_pileatus,
		57	Creurgops_dentatus,
		58	Creurgops_verticalis,
		59	Cyanerpes_caeruleus,
		60	Cyanerpes_cyaneus,
		61	Cyanerpes_lucidus,
		62	Cyanerpes_nitidus,
		63	Cyanicterus_cyanicterus,
		64	Cypsnagra_hirundinacea,
		65	Dacnis_albiventris,
		66	Dacnis_cayana,
		67	Dacnis_flaviventer,
		68	Dacnis_hartlaubi,
		69	Dacnis_lineata,
		70	Dacnis_nigripes,
		71	Dacnis_venusta,
		72	Dacnis_viguieri,
		73	Dubusia_castaneoventris,
		74	Diglossa_albilatera,
		75	Diglossa_baritula,
		76	Diglossa_brunneiventris,
		77	Diglossa_caerulescens,
		78	Diglossa_carbonaria,
		79	Diglossa_cyanea,
		80	Diglossa_duidae,
		81	Diglossa_glauca,
		82	Diglossa_gloriosa,
		83	Diglossa_gloriosissima,
		84	Diglossa_humeralis,
		85	Diglossa_indigotica,
		86	Diglossa_lafresnayii,
		87	Diglossa_major,
		88	Diglossa_mystacalis,
		89	Diglossa_plumbea,
		90	Diglossa_sittoides,
		91	Diglossa_venezuelensis,
		92	Diuca_diuca,
		93	Diuca_speculifera,
		94	Dolospingus_fringilloides,
		95	Donacospiza_albifrons,
		96	Dubusia_taeniata,
		97	Emberizoides_duidae,
		98	Emberizoides_herbicola,
		99	Embernagra_platensis,
		100	Emberizoides_ypiranganus,
		101	Eucometis_penicillata,
		102	Euneornis_campestris,
		103	Geospiza_conirostris,
		104	Geospiza_difficilis,
		105	Geospiza_fortis,
		106	Geospiza_fuliginosa,
		107	Geospiza_magnirostris,
		108	Geospiza_scandens,
		109	Gubernatrix_cristata,
		110	Haplospiza_rustica,
		111	Haplospiza_unicolor,
		112	Hemispingus_atropileus,
		113	Hemispingus_calophrys,
		114	Hemithraupis_flavicollis,
		115	Hemispingus_frontalis,
		116	Hemispingus_goeringi,
		117	Hemithraupis_guira,
		118	Hemispingus_melanotis,
		119	Hemispingus_parodii,
		120	Hemispingus_reyi,
		121	Hemithraupis_ruficapilla,
		122	Hemispingus_rufosuperciliaris,
		123	Hemispingus_superciliaris,
		124	Hemispingus_trifasciatus,
		125	Hemispingus_verticalis,
		126	Hemispingus_xanthophthalmus,
		127	Heterospingus_rubrifrons,
		128	Heterospingus_xanthopygius,
		129	Idiopsar_brachyurus,
		130	Incaspiza_ortizi,
		131	Incaspiza_personata,
		132	Incaspiza_pulchra,
		133	Iridosornis_analis,
		134	Iridosornis_jelskii,
		135	Iridosornis_porphyrocephalus,
		136	Iridophanes_pulcherrimus,
		137	Iridosornis_reinhardti,
		138	Iridosornis_rufivertex,
		139	Lanio_aurantius,
		140	Lanio_fulvus,
		141	Lanio_leucothorax,
		142	Lanio_versicolor,
		143	Lophospingus_griseocristatus,
		144	Lophospingus_pusillus,
		145	Loxipasser_anoxanthus,
		146	Loxigilla_barbadensis,
		147	Loxigilla_noctis,
		148	Loxigilla_portoricensis,
		149	Loxigilla_violacea,
		150	Melanodera_melanodera,
		151	Melopyrrha_nigra,
		152	Melanospiza_richardsoni,
		153	Melanodera_xanthogramma,
		154	Nemosia_pileata,
		155	Neothraupis_fasciata,
		156	Nephelornis_oneilli,
		157	Nesospiza_acunhae,
		158	Nesospiza_wilkinsi,
		159	Orchesticus_abeillei,
		160	Oreomanes_fraseri,
		161	Oryzoborus_angolensis,
		162	Oryzoborus_atrirostris,
		163	Oryzoborus_crassirostris,
		164	Oryzoborus_funereus,
		165	Oryzoborus_maximiliani,
		166	Oryzoborus_nuttingi,
		167	Paroaria_baeri,
		168	Paroaria_capitata,
		169	Paroaria_coronata,
		170	Paroaria_dominicana,
		171	Paroaria_gularis,
		172	Parkerthraustes_humeralis,
		173	Passerina_ciris,
		174	Pheucticus_tibialis,
		175	Phrygilus_alaudinus,
		176	Phrygilus_atriceps,
		177	Phrygilus_carbonarius,
		178	Phrygilus_dorsalis,
		179	Phrygilus_erythronotus,
		180	Phrygilus_fruticeti,
		181	Phrygilus_gayi,
		182	Phrygilus_patagonicus,
		183	Phrygilus_plebejus,
		184	Phrygilus_punensis,
		185	Phrygilus_unicolor,
		186	Piezorina_cinerea,
		187	Pinaroloxias_inornata,
		188	Pipraeidea_melanonota,
		189	Piranga_ludoviciana,
		190	Platyspiza_crassirostris,
		191	Poospiza_alticola,
		192	Poospiza_boliviana,
		193	Poospiza_cabanisi,
		194	Poospiza_caesar,
		195	Poospiza_cinerea,
		196	Poospiza_erythrophrys,
		197	Poospiza_hispaniolensis,
		198	Poospiza_hypochondria,
		199	Poospiza_melanoleuca,
		200	Poospiza_nigrorufa,
		201	Poospiza_ornata,
		202	Poospiza_rubecula,
		203	Poospiza_thoracica,
		204	Poospiza_torquata,
		205	Poospiza_whitii,
		206	Porphyrospiza_caerulescens,
		207	Pyrrhocoma_ruficeps,
		208	Ramphocelus_bresilius,
		209	Ramphocelus_carbo,
		210	Ramphocelus_costaricensis,
		211	Ramphocelus_dimidiatus,
		212	Ramphocelus_flammigerus,
		213	Ramphocelus_melanogaster,
		214	Ramphocelus_nigrogularis,
		215	Ramphocelus_passerinii,
		216	Ramphocelus_sanguinolentus,
		217	Rhodospingus_cruentus,
		218	Rowettia_goughensis,
		219	Saltator_albicollis,
		220	Saltator_atriceps,
		221	Saltator_atricollis,
		222	Saltator_atripennis,
		223	Saltator_aurantiirostris,
		224	Saltator_cinctus,
		225	Saltator_coerulescens,
		226	Saltator_fuliginosus,
		227	Saltator_grossus,
		228	Saltator_maxillosus,
		229	Saltator_maximus,
		230	Saltatricula_multicolor,
		231	Saltator_nigriceps,
		232	Saltator_orenocensis,
		233	Saltator_rufiventris,
		234	Saltator_similis,
		235	Saltator_striatipectus,
		236	Schistochlamys_melanopis,
		237	Schistochlamys_ruficapillus,
		238	Sericossypha_albocristata,
		239	Sicalis_auriventris,
		240	Sicalis_citrina,
		241	Sicalis_columbiana,
		242	Sicalis_flaveola,
		243	Sicalis_lebruni,
		244	Sicalis_lutea,
		245	Sicalis_luteocephala,
		246	Sicalis_luteola,
		247	Sicalis_luteiventris,
		248	Sicalis_olivascens,
		249	Sicalis_raimondii,
		250	Sicalis_taczanowskii,
		251	Sicalis_uropygialis,
		252	Sporophila_albogularis,
		253	Sporophila_pileata,
		254	Sporophila_caerulescens,
		255	Sporophila_castaneiventris,
		256	Sporophila_cinnamomea,
		257	Sporophila_collaris,
		258	Sporophila_corvina,
		259	Sporophila_falcirostris,
		260	Sporophila_frontalis,
		261	Sporophila_hypochroma,
		262	Sporophila_hypoxantha,
		263	Sporophila_intermedia,
		264	Sporophila_leucoptera,
		265	Sporophila_lineola,
		266	Sporophila_luctuosa,
		267	Sporophila_melanogaster,
		268	Sporophila_minuta,
		269	Sporophila_nigricollis,
		270	Sporophila_palustris,
		271	Sporophila_peruviana,
		272	Sporophila_plumbea,
		273	Sporophila_ruficollis,
		274	Sporophila_schistacea,
		275	Sporophila_simplex,
		276	Sporophila_telasco,
		277	Sporophila_torqueola,
		278	Stephanophorus_diadematus,
		279	Tachyphonus_coronatus,
		280	Tachyphonus_cristatus,
		281	Tachyphonus_delatrii,
		282	Tachyphonus_luctuosus,
		283	Tachyphonus_phoenicius,
		284	Tachyphonus_rufus,
		285	Tachyphonus_rufiventer,
		286	Tachyphonus_surinamus,
		287	Tangara_argyrofenges,
		288	Tangara_arthus,
		289	Tangara_callophrys,
		290	Tangara_cayana,
		291	Tangara_chilensis,
		292	Tangara_chrysotis,
		293	Tangara_cucullata,
		294	Tangara_cyanicollis,
		295	Tangara_cyanocephala,
		296	Tangara_cyanotis,
		297	Tangara_cyanoptera,
		298	Tangara_cyanoventris,
		299	Tangara_desmaresti,
		300	Tangara_dowii,
		301	Tangara_fastuosa,
		302	Tangara_florida,
		303	Tangara_fucosa,
		304	Tangara_guttata,
		305	Tangara_gyrola,
		306	Tangara_heinei,
		307	Tangara_icterocephala,
		308	Tangara_inornata,
		309	Tangara_johannae,
		310	Tangara_labradorides,
		311	Tangara_larvata,
		312	Tangara_lavinia,
		313	Tangara_mexicana,
		314	Tangara_meyerdeschauenseei,
		315	Tangara_nigrocincta,
		316	Tangara_nigroviridis,
		317	Tangara_palmeri,
		318	Tangara_parzudakii,
		319	Tangara_phillipsi,
		320	Tangara_preciosa,
		321	Tangara_punctata,
		322	Tangara_rufigenis,
		323	Tangara_ruficervix,
		324	Tangara_rufigula,
		325	Tangara_schrankii,
		326	Tangara_seledon,
		327	Tangara_varia,
		328	Tangara_vassorii,
		329	Tangara_velia,
		330	Tangara_viridicollis,
		331	Tangara_vitriolina,
		332	Tangara_xanthocephala,
		333	Tangara_xanthogastra,
		334	Tersina_viridis,
		335	Thlypopsis_fulviceps,
		336	Thlypopsis_inornata,
		337	Thlypopsis_ornata,
		338	Thlypopsis_pectoralis,
		339	Thlypopsis_ruficeps,
		340	Thlypopsis_sordida,
		341	Thraupis_abbas,
		342	Pipraeidea_bonariensis,
		343	Thraupis_cyanocephala,
		344	Thraupis_cyanoptera,
		345	Thraupis_episcopus,
		346	Thraupis_ornata,
		347	Thraupis_palmarum,
		348	Thraupis_sayaca,
		349	Tiaris_bicolor,
		350	Tiaris_canorus,
		351	Tiaris_fuliginosus,
		352	Tiaris_obscurus,
		353	Tiaris_olivaceus,
		354	Trichothraupis_melanops,
		355	Urothraupis_stolzmanni,
		356	Volatinia_jacarina,
		357	Wetmorethraupis_sterrhopteron,
		358	Xenospingus_concolor,
		359	Xenodacnis_parina
	;
	TREE * UNTITLED = [&R] (((((((((((117:1.872819237,121:1.872819237):19.77437377,114:21.647193):8.761205149,(127:4.446581163,128:4.446581163):25.96181699):1.212872549,(36:8.039920509,35:8.039920509):23.58135019):2.058742839,(34:20.59548339,136:20.59548339):13.08453015):6.171851143,(((((285:10.99788088,282:10.99788088):3.661673575,280:14.65955445):15.1746024,(354:15.41013717,101:15.41013717):14.4240…
	TREE * UNTITLED = [&R] (((22:42.66039215,189:42.66039215):1.867845883,(174:39.67552201,173:39.67552201):4.852716018):2.753401278,((((((((127:5.054391868,128:5.054391868):26.62794955,((117:1.285569779,121:1.285569779):22.6613938,114:23.94696358):7.73537784):0.6638640936,(35:7.717155862,36:7.717155862):24.62904965):3.941792561,(34:18.64709945,136:18.64709945):17.64089862):6.17091539,(((57:13.907115…
	TREE * UNTITLED = [&R] (((((((131:11.07771362,130:11.07771362):9.88393461,132:20.96164823):13.8316984,(180:27.81880299,(206:15.27631054,(175:9.968236587,177:9.968236587):5.308073956):12.54249245):6.974543641):9.28114607,((172:17.22394734,159:17.22394734):24.71581084,24:41.93975818):2.134734523):0.6449210674,(((((342:28.9375697,188:28.9375697):3.386800579,(((((15:22.53610184,((6:17.65509929,5:17.6…
	TREE * UNTITLED = [&R] (((189:34.66950966,22:34.66950966):1.929555568,(173:34.41371203,174:34.41371203):2.185353195):6.728657069,((((((((((216:17.3219155,((212:6.231593977,(215:1.112989258,210:1.112989258):5.118604719):2.866537276,(((209:0.8572385568,213:0.8572385568):3.201943341,(214:2.278132712,211:2.278132712):1.781049186):0.8864282943,208:4.945610192):4.152521061):8.223784251):4.376793843,((2…
	TREE * UNTITLED = [&R] (((173:34.86267499,174:34.86267499):2.62238343,(189:32.2082279,22:32.2082279):5.276830523):5.220313374,(((((((((30:7.139133473,31:7.139133473):5.756643457,32:12.89577693):21.56046332,((((169:9.466589795,170:9.466589795):2.704723016,((171:3.696156472,168:3.696156472):4.854255302,167:8.550411774):3.620901037):17.0629789,(278:26.17328669,((237:4.323443565,236:4.323443565):10.8…
	TREE * UNTITLED = [&R] (((189:34.65860851,22:34.65860851):2.911883413,(173:35.30553237,174:35.30553237):2.26495955):7.379674132,((((63:29.97680709,154:29.97680709):0.8728353305,(42:8.923402887,238:8.923402887):21.92623953):10.17951523,(((172:19.2875166,159:19.2875166):20.37851664,((((16:29.44511835,((134:11.35522278,(138:5.730049211,137:5.730049211):5.625173569):5.07801878,(133:8.512257233,135:8.…
	TREE * UNTITLED = [&R] ((189:35.80214124,(22:35.10024361,(174:30.66677827,173:30.66677827):4.43346534):0.7018976303):6.742096229,(((((((((30:5.946052527,31:5.946052527):5.69465559,32:11.64070812):21.41736032,(((143:4.850114172,144:4.850114172):23.47958689,(155:25.21962408,(92:18.92778388,109:18.92778388):6.2918402):3.110076984):0.5058779422,(((170:9.091317498,169:9.091317498):3.182654206,(167:7.4…
	TREE * UNTITLED = [&R] (((174:34.86742487,173:34.86742487):2.930769322,(22:35.42782112,189:35.42782112):2.370373075):7.231092073,(((((((52:12.40698151,47:12.40698151):1.238707389,((160:12.38665385,(46:9.145815175,(50:8.915334142,(53:4.953106351,(49:2.115130941,45:2.115130941):2.83797541):3.962227791):0.2304810333):3.240838677):0.06768725962,43:12.45434111):1.191347786):1.720726025,(44:9.969370701…
	TREE * UNTITLED = [&R] ((((((((47:14.93939505,((43:13.71146672,((53:5.898742844,(49:2.053061407,45:2.053061407):3.845681438):3.241132677,(46:7.508373959,50:7.508373959):1.631501563):4.571591202):0.4240392368,160:14.13550596):0.8038890935):2.161260114,52:17.10065517):1.120909754,(44:8.408927319,48:8.408927319):9.812637604):19.91890444,(((((81:19.70685255,(77:12.1126619,79:12.1126619):7.594190645):…
	TREE * UNTITLED = [&R] ((189:41.16654932,((174:35.65279899,173:35.65279899):4.650759778,22:40.30355877):0.8629905525):4.751347336,(((((172:14.51489771,159:14.51489771):26.71218224,24:41.22707996):2.464815953,((180:22.56593679,((177:10.20397536,175:10.20397536):2.829674243,206:13.0336496):9.532287192):4.711115305,(132:21.53518163,(130:11.22567278,131:11.22567278):10.30950885):5.741870471):16.41484…
	TREE * UNTITLED = [&R] (((189:31.04090105,22:31.04090105):2.822571001,(173:30.82175765,174:30.82175765):3.0417144):5.424545474,((((((39:24.17582072,((102:19.77153981,(((149:13.12052523,151:13.12052523):1.562342079,148:14.68286731):3.936982107,((350:13.01722833,((349:8.068132168,152:8.068132168):4.238112031,((352:4.294925381,351:4.294925381):3.118899578,((27:4.721764781,(190:3.150878059,((((104:0.…
	TREE * UNTITLED = [&R] ((((24:39.36589837,(((131:12.60031773,130:12.60031773):8.446152829,132:21.04647055):9.736385336,(180:25.99537575,((175:10.87981955,177:10.87981955):4.241383789,206:15.12120334):10.87417241):4.787480137):8.583042481):3.326307534,((172:18.98373881,159:18.98373881):21.37599903,((((((300:10.77991515,303:10.77991515):2.146428031,316:12.92634318):1.95185936,328:14.87820254):13.59…
	TREE * UNTITLED = [&R] (((189:34.67952338,22:34.67952338):1.324407539,(173:31.87786689,174:31.87786689):4.126064027):6.73439648,((((172:16.73056722,159:16.73056722):23.41735873,(((16:28.93518618,((134:11.56174677,(138:4.714542764,137:4.714542764):6.847204006):5.149662094,(133:7.46799491,135:7.46799491):9.243413955):12.22377731):3.519591988,((342:25.61847225,188:25.61847225):4.622234562,(((((5:18.…
	TREE * UNTITLED = [&R] ((((154:26.45896103,(63:24.71718842,(238:9.210087226,42:9.210087226):15.50710119):1.741772607):12.62875574,(((172:19.44665419,159:19.44665419):18.0992115,((((342:24.14336661,188:24.14336661):4.782841993,((((33:19.07623834,(12:13.48865275,13:13.48865275):5.587585585):2.711159201,(15:21.29699092,((4:9.968055931,(2:8.506909838,3:8.506909838):1.461146093):8.830681393,(6:14.1978…
	TREE * UNTITLED = [&R] (((174:31.88814223,173:31.88814223):5.214798826,(22:34.79681304,189:34.79681304):2.306128013):6.703996873,((((((52:15.49862659,(47:14.92740399,((160:13.43184443,43:13.43184443):0.08849654591,((53:4.541704173,(49:1.618556179,45:1.618556179):2.923147994):2.912922393,(46:6.974090832,50:6.974090832):0.4805357337):6.06571441):1.407063015):0.5712226016):1.019128825,(44:10.0932158…
	TREE * UNTITLED = [&R] (((22:32.33494656,189:32.33494656):4.008129517,(173:30.54133911,174:30.54133911):5.801736967):8.357354823,((((24:39.65116177,((((175:11.15359083,177:11.15359083):3.767083024,206:14.92067385):10.78971089,180:25.71038474):5.70761569,(132:19.98209164,(130:13.27812772,131:13.27812772):6.703963923):11.43590879):8.233161337):2.030046937,((((((((((169:10.42772016,170:10.42772016):…
	TREE * UNTITLED = [&R] ((((((((((160:11.41540627,((46:7.948949453,(53:5.166914166,(49:2.814530643,45:2.814530643):2.352383524):2.782035287):0.2256842204,50:8.174633674):3.2407726):1.837662815,43:13.25306909):1.060170163,47:14.31323925):1.977487407,52:16.29072666):2.111927567,(44:13.09869118,48:13.09869118):5.303963041):19.69121532,(((((81:17.39845012,(77:10.43039624,79:10.43039624):6.968053883):9…
	TREE * UNTITLED = [&R] ((((((((((285:12.88528262,282:12.88528262):3.225888879,280:16.1111715):14.70747767,(354:15.20651374,101:15.20651374):15.61213543):2.85458803,((((((140:9.897789901,(141:1.344153459,139:1.344153459):8.553636441):1.170939852,142:11.06872975):15.74322385,(281:24.39015012,217:24.39015012):2.421803484):2.287909851,286:29.09986346):1.651951725,(56:12.40074418,54:12.40074418):18.35…
	TREE * UNTITLED = [&R] (((173:37.32371279,174:37.32371279):3.474323145,(189:37.97325617,22:37.97325617):2.824779771):6.536383442,((((((((359:27.06676967,((178:1.295966367,179:1.295966367):11.48932515,(93:0.3656203425,129:0.3656203425):12.41967118):14.28147814):5.569004273,((111:22.03371357,(110:16.0721675,1:16.0721675):5.961546071):3.259211426,(185:10.66561117,183:10.66561117):14.62731383):7.3428…
	TREE * UNTITLED = [&R] (((174:34.98232299,173:34.98232299):6.275407807,(22:39.71176534,189:39.71176534):1.545965462):2.527995946,((((((52:14.58328547,((43:12.05155148,47:12.05155148):1.300127879,((50:8.510307173,(46:7.707147949,(53:5.259929215,(49:2.498209902,45:2.498209902):2.761719313):2.447218735):0.803159223):3.708859242,160:12.21916641):1.13251294):1.231606117):2.357131682,(44:9.021050632,48…
	TREE * UNTITLED = [&R] (((22:35.82686778,189:35.82686778):2.970807741,(174:35.09613959,173:35.09613959):3.701535927):5.90585825,(((((180:23.59818825,((177:8.858547556,175:8.858547556):7.095072209,206:15.95361976):7.644568483):4.939593559,(132:20.16594456,(130:10.90449414,131:10.90449414):9.261450422):8.371837248):8.802440243,24:37.34022205):2.366833901,((((16:26.61157668,((134:12.94783879,(137:6.…
	TREE * UNTITLED = [&R] (((174:32.06944138,173:32.06944138):6.695052182,(189:36.33576936,22:36.33576936):2.428724201):4.331096306,(((((238:11.09778711,42:11.09778711):17.62992324,63:28.72771035):0.09420915877,154:28.82191951):12.2681504,((((43:13.19474501,(160:11.91696922,((46:7.42847155,50:7.42847155):0.5426407167,(53:5.058754782,(49:1.552891735,45:1.552891735):3.505863047):2.912357486):3.9458569…
	TREE * UNTITLED = [&R] (((((((((((316:10.74849774,(303:9.28227108,300:9.28227108):1.466226661):2.923095618,328:13.67159336):12.98685516,(((((318:15.2449525,((325:9.415747499,309:9.415747499):4.255302259,((302:7.12528898,307:7.12528898):3.397644482,288:10.52293346):3.148116295):1.573902744):0.7166438826,(332:13.54403079,292:13.54403079):2.417565595):5.050197501,(((298:6.429743292,299:6.429743292):…
	TREE * UNTITLED = [&R] (((((172:14.81249662,159:14.81249662):28.89110653,((((131:15.12495299,130:15.12495299):6.852999628,132:21.97795262):11.45076398,(180:30.74089893,(206:15.47034384,(175:11.93565979,177:11.93565979):3.53468405):15.27055509):2.687817665):8.300550904,24:41.7292675):1.974335649):0.1491277866,(((((278:27.21352373,(37:16.57446349,(237:5.0906012,236:5.0906012):11.48386229):10.639060…
	TREE * UNTITLED = [&R] ((((29:40.58669359,(((334:31.36620444,(((70:18.34646788,(65:17.92482986,(((68:12.87178121,66:12.87178121):1.094734868,67:13.96651608):1.741297747,(69:9.401964663,72:9.401964663):6.305849162):2.217016039):0.4216380119):5.585352994,71:23.93182087):7.218748767,((60:1.890803223,59:1.890803223):23.45952057,(61:14.58741636,62:14.58741636):10.76290743):5.800245842):0.2156348033):8…
	TREE * UNTITLED = [&R] (((22:34.15418164,189:34.15418164):0.8627526657,(173:30.54506053,174:30.54506053):4.471873777):6.922297369,((((((((30:5.821302893,31:5.821302893):5.823324785,32:11.64462768):22.29164373,(((((109:19.93336326,92:19.93336326):5.421665736,155:25.35502899):1.888050102,(278:24.30847337,((237:3.859651799,236:3.859651799):11.12908508,37:14.98873688):9.319736486):2.934605726):0.8797…
	TREE * UNTITLED = [&R] (((173:30.6012323,174:30.6012323):6.454558945,(22:33.66928153,189:33.66928153):3.386509722):6.248946721,((((172:9.780381318,159:9.780381318):30.2923472,(((16:29.78045722,((134:13.78092759,(138:5.395068033,137:5.395068033):8.385859561):3.230570635,(133:8.732197665,135:8.732197665):8.279300564):12.76895899):4.005060398,((342:26.35057078,188:26.35057078):3.768832788,((((4:12.3…
	TREE * UNTITLED = [&R] (((22:35.60243287,189:35.60243287):2.715834438,(174:35.359628,173:35.359628):2.958639314):5.500834956,(((((((51:31.85102329,356:31.85102329):4.468912578,(57:12.87728797,58:12.87728797):23.4426479):2.222322033,(((354:11.88225752,101:11.88225752):17.79950087,(280:16.32751396,(282:13.38548549,285:13.38548549):2.94202847):13.35424443):4.433455225,(((((212:6.796124349,(215:1.528…
	TREE * UNTITLED = [&R] (((173:31.97385847,174:31.97385847):5.905592065,(189:36.07103909,22:36.07103909):1.808411441):6.383753257,((((42:9.337097722,238:9.337097722):18.48805239,(63:26.28908835,154:26.28908835):1.536061766):14.11254693,(((((16:29.56385053,((134:14.66120647,(138:4.865172514,137:4.865172514):9.796033955):4.486592586,(133:8.443422982,135:8.443422982):10.70437607):10.41605147):3.59005…
	TREE * UNTITLED = [&R] (((189:37.05020768,22:37.05020768):2.589460655,(174:35.02386494,173:35.02386494):4.615803398):5.602155533,(((238:15.52768217,42:15.52768217):13.50719902,(154:27.91583401,63:27.91583401):1.119047185):15.02275946,(((24:39.1445702,((180:26.52070916,((177:10.97727355,175:10.97727355):5.189125861,206:16.16639941):10.35430975):3.528814767,(132:19.78163861,(130:10.86251107,131:10.…
	TREE * UNTITLED = [&R] (((((172:16.73313509,159:16.73313509):26.21185595,((((131:9.675331483,130:9.675331483):10.03407372,132:19.7094052):9.623172224,(180:25.91476406,((175:10.01631103,177:10.01631103):5.152082864,206:15.1683939):10.74637017):3.41781336):13.5105041,(24:42.65779473,(((16:28.98107849,(((137:4.46013968,138:4.46013968):10.37435765,134:14.83449733):2.444054776,(133:7.863241548,135:7.8…
	TREE * UNTITLED = [&R] ((((((((((97:5.991045791,98:5.991045791):0.5910104402,100:6.582056231):11.02030913,99:17.60236536):6.059625653,55:23.66199101):15.24630898,(((((222:9.965733764,220:9.965733764):3.82535276,229:13.79108652):9.205829415,(231:22.07930654,((226:8.132490895,227:8.132490895):9.888493963,(224:16.68234704,(228:13.77768719,223:13.77768719):2.904659844):1.338637821):4.058321679):0.917…
	TREE * UNTITLED = [&R] (((22:36.44531959,189:36.44531959):1.731707238,(174:31.9274344,173:31.9274344):6.249592424):4.801192856,((((154:23.83048689,(238:8.961233375,42:8.961233375):14.86925352):0.9136399024,63:24.7441268):14.77307868,((((180:27.14346324,((177:10.94385357,175:10.94385357):3.343012753,206:14.28686632):12.85659692):3.311972719,(132:21.72855664,(130:8.480966427,131:8.480966427):13.247…
	TREE * UNTITLED = [&R] (((174:39.99291451,173:39.99291451):2.887887267,(22:38.1514644,189:38.1514644):4.729337378):5.313215675,(((((((354:11.73629764,101:11.73629764):17.4462222,((282:12.33179674,285:12.33179674):2.073073451,280:14.40487019):14.77764966):5.135152323,(((((217:24.57305359,281:24.57305359):3.491055084,((140:13.92220307,(141:1.301831378,139:1.301831378):12.6203717):1.252458008,142:15…
	TREE * UNTITLED = [&R] (((22:38.6123034,189:38.6123034):2.76178099,(174:33.00104309,173:33.00104309):8.373041303):4.833803234,((((((((((316:11.53748829,(303:9.269309955,300:9.269309955):2.268178336):3.163209098,328:14.70069739):11.33216085,(((322:12.4963877,310:12.4963877):9.56963369,296:22.06602139):2.617111095,((312:9.522365825,305:9.522365825):11.25396824,(((332:12.22579825,292:12.22579825):2.…
	TREE * UNTITLED = [&R] (((((29:40.37530572,(((334:31.49300013,((70:15.96143327,(65:14.6183837,((66:12.07258595,67:12.07258595):1.886469456,((72:9.025530984,69:9.025530984):2.071493524,68:11.09702451):2.8620309):0.6593282937):1.343049573):5.903328748,71:21.86476202):9.628238109):0.2275918361,((60:1.262113054,59:1.262113054):20.97432088,(61:11.42577464,62:11.42577464):10.8106593):9.484158033):8.412…
	TREE * UNTITLED = [&R] (((((24:41.19398423,(((131:9.301379106,130:9.301379106):11.46939412,132:20.77077322):10.85338566,(180:28.79817629,(((177:11.67477766,175:11.67477766):3.76649482,206:15.44127248):6.740451288,97:22.18172377):6.616452519):2.825982593):9.569825348):1.484452588,(((39:26.88165253,(353:25.27891073,(102:21.47979336,((148:18.51812629,(151:15.42763322,149:15.42763322):3.090493074):1.…
	TREE * UNTITLED = [&R] (((22:35.05465978,189:35.05465978):5.151512962,(173:38.01930074,174:38.01930074):2.186871997):4.068467213,((((((136:19.7088927,34:19.7088927):13.7129918,((((121:1.796284914,117:1.796284914):18.46596186,114:20.26224677):9.440709919,(128:7.379213718,127:7.379213718):22.32374297):0.6843423958,(35:6.200264579,36:6.200264579):24.18703451):3.034585411):6.290333805,(((((216:18.508…
	TREE * UNTITLED = [&R] (((174:33.39989318,173:33.39989318):5.688683154,(22:35.3349457,189:35.3349457):3.753630631):6.089922843,(((63:25.91881447,((238:10.50116237,42:10.50116237):14.05981004,154:24.56097242):1.357842057):15.42132446,((24:38.41420292,((180:24.99839785,((177:9.632397956,175:9.632397956):5.233344775,206:14.86574273):10.13265512):4.983232431,(132:18.69288221,(130:8.131138674,131:8.13…
	TREE * UNTITLED = [&R] ((((((((47:12.83772364,(((50:8.512830262,(46:8.144262682,(53:5.399744817,(45:2.615591239,49:2.615591239):2.784153578):2.744517865):0.3685675803):3.13028214,160:11.6431124):0.6933909038,43:12.33650331):0.5012203371):1.40448229,52:14.24220593):1.107609151,(48:9.573608287,44:9.573608287):5.776206798):24.57577766,(((((111:19.91706815,(110:14.30392205,1:14.30392205):5.613146095)…
	TREE * UNTITLED = [&R] ((((((((((186:24.93168742,358:24.93168742):12.20655308,((125:9.960289802,126:9.960289802):22.93484089,(38:32.05100481,((((112:13.9550067,(113:2.188197628,119:2.188197628):11.76680908):6.35454191,120:20.30954861):7.018035819,(((((340:1.924300293,336:1.924300293):13.67960441,335:15.6039047):0.3263407119,(207:11.86743163,(339:7.804886287,(123:6.42243161,(338:2.718974378,337:2.…
	TREE * UNTITLED = [&R] (((((((((186:24.76943901,358:24.76943901):9.938234928,((38:29.27126772,(125:9.251517229,126:9.251517229):20.01975049):1.924153151,((((112:17.01172664,(113:2.844994419,119:2.844994419):14.16673222):4.79084628,120:21.80257292):5.502918544,(((((355:12.13996485,156:12.13996485):5.71438958,((196:11.46092221,(((204:6.814614265,124:6.814614265):0.9362076451,(195:1.108830136,199:1.…
	TREE * UNTITLED = [&R] (((154:27.1911758,(63:25.24664508,(42:8.726791049,238:8.726791049):16.51985403):1.944530714):18.27991339,((((((36:6.139825307,35:6.139825307):28.21017148,((127:6.065253725,128:6.065253725):26.69366702,((117:1.453235463,121:1.453235463):21.9636609,114:23.41689637):9.342024376):1.591076045):3.901813136,(34:25.02017046,136:25.02017046):13.23163946):5.367080987,((29:42.3534248,…
	TREE * UNTITLED = [&R] (((((((((36:7.596848152,35:7.596848152):24.81119572,((127:4.334633359,128:4.334633359):26.96881212,((117:1.512184062,121:1.512184062):22.00691519,114:23.51909926):7.784346225):1.104598391):1.570856036,(34:15.28611413,136:15.28611413):18.69278577):3.269351047,((((280:13.33526152,(282:11.92201808,285:11.92201808):1.413243442):13.60534566,(354:12.54753024,101:12.54753024):14.3…
	TREE * UNTITLED = [&R] (((189:35.23929266,22:35.23929266):1.038796965,(173:34.63178853,174:34.63178853):1.646301099):7.703937942,(((((((((353:25.22705081,((((350:16.09457475,((147:1.394522243,146:1.394522243):12.45816886,((349:9.869765741,152:9.869765741):2.584522796,((((((18:0.9490371995,((20:0.3834891555,19:0.3834891555):0.4268505739,21:0.8103397293):0.1386974701):0.5105741895,(17:1.211851413,(…
	TREE * UNTITLED = [&R] (((189:39.62986252,22:39.62986252):1.441789661,(173:36.86102871,174:36.86102871):4.210623476):4.581910482,((((29:41.75698348,(((((358:24.27806715,186:24.27806715):11.90205842,(((126:9.177860494,125:9.177860494):22.63992831,38:31.8177888):0.6562642143,((((200:2.388105445,205:2.388105445):15.29128268,(201:8.408056149,192:8.408056149):9.271331973):8.482437505,(197:23.00126065,…
	TREE * UNTITLED = [&R] (((((24:36.65747551,(((131:10.36594147,130:10.36594147):9.127274194,132:19.49321566):8.590095835,(180:25.26657443,(206:12.74122572,(175:8.552657002,177:8.552657002):4.188568718):12.52534871):2.816737065):8.574164017):3.704295665,(((((((300:8.860841245,303:8.860841245):2.477399183,316:11.33824043):5.447819737,328:16.78606017):9.261751176,(((((313:6.070616824,308:6.070616824)…
	TREE * UNTITLED = [&R] (((22:36.38097725,189:36.38097725):2.270414989,(174:32.6101168,173:32.6101168):6.041275438):4.916020402,((((154:28.75925163,(238:7.414408547,42:7.414408547):21.34484308):0.4398038322,63:29.19905546):12.34435423,((((16:28.59190637,((134:13.22875633,(137:4.803302379,138:4.803302379):8.425453949):5.591481874,(133:8.749204016,135:8.749204016):10.07103419):9.77166817):4.62246808…
	TREE * UNTITLED = [&R] (((173:31.88531938,174:31.88531938):5.020974131,(22:32.37530307,189:32.37530307):4.530990449):7.604485179,(((((132:20.95781965,(130:9.005969042,131:9.005969042):11.95185061):9.620106639,(180:28.39696327,(206:15.78339729,(177:11.4119085,175:11.4119085):4.371488794):12.61356598):2.180963014):7.403040572,24:37.98096686):4.74231765,((172:16.66260357,159:16.66260357):25.1872783,…
	TREE * UNTITLED = [&R] ((((((((43:13.51785989,(160:12.0737675,(((53:4.862097517,(45:2.127254886,49:2.127254886):2.734842631):2.464132558,46:7.326230074):2.288850192,50:9.615080266):2.458687238):1.444092385):0.8384300452,47:14.35628993):0.8695790137,52:15.22586895):2.228413694,(48:11.01332608,44:11.01332608):6.44095656):23.60179289,(((((183:12.62197812,185:12.62197812):15.17591132,(111:21.05330685…
	TREE * UNTITLED = [&R] (((((154:27.38175376,63:27.38175376):0.762392653,(238:7.801790957,42:7.801790957):20.34235546):16.31891365,((29:43.12379272,((((((70:16.71411817,65:16.71411817):0.6137921098,(((69:8.210814565,72:8.210814565):5.984701179,67:14.19551574):0.3685551274,(66:13.12548317,68:13.12548317):1.438587704):2.763839414):7.521166846,71:24.84907713):8.957413737,(((60:2.279319513,59:2.279319…
	TREE * UNTITLED = [&R] ((((((172:13.80480187,159:13.80480187):24.95266261,((((342:25.54191669,188:25.54191669):5.212210761,((343:28.32202914,(((15:21.45267574,14:21.45267574):3.432347802,(33:20.60868465,(12:13.86323593,13:13.86323593):6.745448722):4.276338896):1.026948581,((6:15.62570794,5:15.62570794):6.710597602,(4:11.75934604,(2:8.152617241,3:8.152617241):3.606728803):10.57695949):3.575666588)…
	TREE * UNTITLED = [&R] ((((((((131:10.34228213,130:10.34228213):9.971407886,132:20.31369001):10.60265638,(((175:10.09364198,177:10.09364198):3.958482516,206:14.05212449):10.67600983,180:24.72813432):6.188212064):8.612439612,(((((71:22.01805387,(70:16.02486175,(((66:11.57949864,67:11.57949864):1.4614142,65:13.04091284):0.3564395056,(68:9.369907283,(69:7.266672608,72:7.266672608):2.103234675):4.027…
	TREE * UNTITLED = [&R] (((22:32.0550102,189:32.0550102):5.893242543,(174:33.2232781,173:33.2232781):4.724974636):6.128465392,(((((238:9.137682846,42:9.137682846):17.45187388,154:26.58955672):1.424284539,63:28.01384126):13.29327447,((((((43:12.14685877,((46:7.170922779,50:7.170922779):0.7111745543,(53:5.184189768,(49:1.168894481,45:1.168894481):4.015295287):2.697907566):4.264761433):0.6528312525,(…
	TREE * UNTITLED = [&R] (((((154:28.99791284,(42:12.04959664,238:12.04959664):16.9483162):0.1528881664,63:29.15080101):13.99146563,((24:40.59142703,(((131:12.29538111,130:12.29538111):7.198300565,132:19.49368168):10.08263818,(180:26.08239423,((175:10.98151832,177:10.98151832):1.582963767,206:12.56448209):13.51791214):3.493925632):11.01510718):2.447661386,((172:17.75373908,159:17.75373908):24.56496…
	TREE * UNTITLED = [&R] (((173:29.13431629,174:29.13431629):4.979073166,(22:30.34680478,189:30.34680478):3.766584674):8.045669241,(((((((((((((109:21.41368014,92:21.41368014):3.029434249,155:24.44311439):2.657710964,(144:4.365072665,143:4.365072665):22.73575269):0.8461456108,((169:9.194552295,170:9.194552295):4.040205622,((171:4.11985291,168:4.11985291):4.758456907,167:8.878309817):4.3564481):14.7…
	TREE * UNTITLED = [&R] ((((24:39.60150463,(((131:10.76582831,130:10.76582831):11.32538452,132:22.09121283):10.32206511,(180:26.48846564,((175:11.50328669,177:11.50328669):6.281123498,206:17.78441019):8.704055454):5.924812302):7.188226689):3.83800955,((172:18.83754458,159:18.83754458):23.34316718,(((16:29.96735928,(((137:5.5123498,138:5.5123498):7.665842043,134:13.17819184):3.241982018,(133:7.8537…
	TREE * UNTITLED = [&R] (((173:32.73800351,174:32.73800351):2.613784748,(22:35.00986743,189:35.00986743):0.3419208291):7.893288067,((((((16:27.28243733,((134:14.45105298,(138:5.978477036,137:5.978477036):8.472575945):2.537467001,(133:7.606535649,135:7.606535649):9.381984333):10.29391735):5.589833095,((342:25.36347527,188:25.36347527):3.351341891,((((((3:8.676268838,2:8.676268838):2.107802009,4:10.…
	TREE * UNTITLED = [&R] ((((((172:17.57680032,159:17.57680032):23.22333464,((((342:27.43650484,188:27.43650484):4.439654854,(((((15:25.54861041,(33:22.19520053,(12:13.99049952,13:13.99049952):8.20470101):3.353409876):0.3902009741,(((2:9.603588115,3:9.603588115):2.055089801,4:11.65867792):12.87444839,(6:18.86357058,5:18.86357058):5.669555723):1.405685079):0.650163664,14:26.58897505):1.159375918,343…
	TREE * UNTITLED = [&R] (((173:31.59356905,174:31.59356905):3.935260473,(22:34.01493256,189:34.01493256):1.513896961):8.508093824,((((((16:29.82575168,((134:13.76187545,(138:4.912769474,137:4.912769474):8.849105973):4.333827114,(133:6.336341663,135:6.336341663):11.7593609):11.73004912):3.054475378,((342:25.4799328,188:25.4799328):3.719665179,((((((3:9.686117125,2:9.686117125):0.9310080305,4:10.617…
	TREE * UNTITLED = [&R] (((189:39.24101022,22:39.24101022):3.161250802,(174:37.78024112,173:37.78024112):4.622019912):5.550193304,((((172:15.73652729,159:15.73652729):26.26177849,((((((((((299:5.734045156,298:5.734045156):3.105680247,295:8.839725403):1.841178665,(301:5.79482974,326:5.79482974):4.886074328):8.026693108,((313:8.234993996,308:8.234993996):8.719997113,((329:3.901242138,289:3.901242138…
	TREE * UNTITLED = [&R] (((22:35.26929209,189:35.26929209):5.537370209,(174:38.74749638,173:38.74749638):2.05916592):6.073854042,((63:28.16005898,(154:26.00723669,(238:9.025795845,42:9.025795845):16.98144085):2.152822291):16.96666858,((((172:13.72866432,159:13.72866432):28.81826403,(((16:30.38193343,((134:12.03329925,(137:4.54168987,138:4.54168987):7.491609383):8.197575105,(133:8.842105903,135:8.8…
	TREE * UNTITLED = [&R] (((189:33.88668314,22:33.88668314):2.404939179,(173:33.96629826,174:33.96629826):2.325324059):6.029936361,((((((((265:20.52195825,((((((94:8.185835865,(266:3.178454634,(269:2.985440608,254:2.985440608):0.1930140263):5.007381231):4.144233654,((272:7.696493467,(257:6.509187071,252:6.509187071):1.187306396):2.38933913,(274:2.030374168,259:2.030374168):8.055458429):2.244236922)…
	TREE * UNTITLED = [&R] (((189:44.64903315,22:44.64903315):3.506715522,(173:43.5747474,174:43.5747474):4.581001277):3.739799762,((((((136:21.18385996,34:21.18385996):18.13505992,((128:7.559297264,127:7.559297264):27.92289853,((35:7.222412428,36:7.222412428):27.60750596,((121:1.242130776,117:1.242130776):20.25961421,114:21.50174499):13.32817341):0.6522774051):3.836724081):5.177470989,(((58:17.59787…
	TREE * UNTITLED = [&R] ((((((((((57:13.95975074,58:13.95975074):19.01458294,(51:30.9112118,356:30.9112118):2.063121884):2.785268447,(((54:11.4938924,56:11.4938924):19.3647833,((((279:8.664770039,284:8.664770039):9.024832899,283:17.68960294):2.144949721,(((208:4.331198395,((214:1.716106517,211:1.716106517):1.772955152,(209:1.280853455,213:1.280853455):2.208208215):0.8421367251):5.282229375,(212:5.…
	TREE * UNTITLED = [&R] ((((((((131:13.22637323,130:13.22637323):6.36305156,132:19.58942479):10.53093931,(180:23.19085524,(206:12.80893773,(175:9.844780065,177:9.844780065):2.964157666):10.3819175):6.929508857):7.589991974,24:37.71035607):3.057833032,(172:13.75965591,159:13.75965591):27.00853318):0.2543588472,((((342:23.43905266,188:23.43905266):6.260238844,((343:26.04767195,(((6:15.76855207,5:15.…
	TREE * UNTITLED = [&R] ((((63:29.12950996,((42:8.142950533,238:8.142950533):19.62779661,154:27.77074714):1.358762819):12.31675921,(((((31:5.82522396,30:5.82522396):7.336723838,32:13.1619478):20.42806183,((((236:4.775065512,237:4.775065512):11.21531293,37:15.99037844):11.35274188,278:27.34312032):2.708822958,((((171:3.530039691,168:3.530039691):5.573902482,167:9.103942173):4.706683339,(169:9.31850…
	TREE * UNTITLED = [&R] ((((((((((70:16.32614555,(65:13.77221182,((66:10.95239313,67:10.95239313):0.9630607848,(68:9.623181255,(69:7.575911222,72:7.575911222):2.047270033):2.292272658):1.856757911):2.553933723):8.455606523,71:24.78175207):5.748025172,334:30.52977724):0.906007354,((60:1.066967393,59:1.066967393):19.49099725,(61:13.26551347,62:13.26551347):7.292451171):10.87781996):8.77948873,(((265…
	TREE * UNTITLED = [&R] (((22:37.4172922,(174:33.7620988,173:33.7620988):3.6551934):0.89436475,189:38.31165695):4.799220613,(((((180:26.08193481,((177:8.441199394,175:8.441199394):3.712438665,206:12.15363806):13.92829675):3.558029756,(132:21.34959409,(130:12.02953711,131:12.02953711):9.320056976):8.290370479):7.94045081,24:37.58041537):3.700258977,((((16:30.57542647,((134:13.22445705,(137:4.309946…
	TREE * UNTITLED = [&R] (((22:35.72285118,189:35.72285118):4.890237876,(174:37.56881571,173:37.56881571):3.044273341):5.106704023,((((((180:28.13142452,((177:11.65816977,175:11.65816977):4.939926899,206:16.59809667):11.53332785):3.794425423,(132:23.88633974,(130:11.81625024,131:11.81625024):12.0700895):8.039510205):9.403185201,24:41.32903514):1.041572278,((172:21.4060238,159:21.4060238):18.1642424…
	TREE * UNTITLED = [&R] (((189:32.93669317,22:32.93669317):1.949018986,(173:31.58883196,174:31.58883196):3.296880201):7.075114026,(((63:27.78389094,(42:11.00091811,238:11.00091811):16.78297283):0.5083322796,154:28.29222322):13.1461151,(((((((175:10.47081655,177:10.47081655):2.155573019,206:12.62638957):12.71790476,180:25.34429433):2.944666581,(132:18.84474515,(130:10.88607949,131:10.88607949):7.95…
	TREE * UNTITLED = [&R] (((22:35.2134975,189:35.2134975):3.442737182,(174:35.99558726,173:35.99558726):2.660647426):3.787818797,((((154:25.7226348,63:25.7226348):0.6265650628,(238:9.350490702,42:9.350490702):16.99870917):13.83829687,((((52:14.40885568,(47:13.50366272,((43:12.1458414,((46:6.94469152,(53:4.623252857,(49:2.432260303,45:2.432260303):2.190992554):2.321438664):1.316513279,50:8.261204799…
	TREE * UNTITLED = [&R] ((((((39:25.5631083,(353:24.70053238,((((((((27:4.580696084,28:4.580696084):1.84361644,((106:2.194046092,((((19:0.6742221092,(20:0.6512677151,(21:0.5330911506,18:0.5330911506):0.1181765644):0.02295439412):0.6602596189,17:1.334481728):0.5401856984,187:1.874667426):0.1712132838,(((108:0.243542143,(103:0.2134628757,107:0.2134628757):0.0300792673):0.2801210403,105:0.5236631833)…
	TREE * UNTITLED = [&R] (((173:37.6056388,174:37.6056388):3.907415628,(22:40.2698678,189:40.2698678):1.243186629):4.422988957,((((154:29.33934231,(42:12.87735161,238:12.87735161):16.4619907):0.9394512362,63:30.27879355):13.48666643,((((((((358:23.6421765,186:23.6421765):10.36446433,((126:9.379424604,125:9.379424604):21.98042537,(38:30.89803908,((((200:2.564761347,205:2.564761347):14.72308116,(201:…
	TREE * UNTITLED = [&R] (((((63:27.52336775,154:27.52336775):0.5218247162,(42:10.08298196,238:10.08298196):17.9622105):14.54430974,((24:37.8143977,(172:10.07107489,159:10.07107489):27.7433228):3.205236255,((((16:27.05674256,(((137:5.243320655,138:5.243320655):7.757577355,134:13.00089801):5.148359061,(133:8.963455158,135:8.963455158):9.185801913):8.907485488):5.436231597,((188:26.19720473,342:26.19…
	TREE * UNTITLED = [&R] (((189:32.87324992,22:32.87324992):4.254190195,(173:32.27952156,174:32.27952156):4.847918551):6.849383484,(((63:25.59826473,((42:7.423879642,238:7.423879642):16.93337477,154:24.35725442):1.241010317):14.46646053,((172:15.33486281,159:15.33486281):22.25765988,(((((16:29.18778629,((134:12.15188021,(138:5.839730297,137:5.839730297):6.312149909):6.191861762,(133:7.129677546,135…
	TREE * UNTITLED = [&R] (((189:34.66202468,22:34.66202468):5.043960878,(173:36.15834132,174:36.15834132):3.547644231):5.317411727,(((((((359:23.89476249,((178:1.084117084,179:1.084117084):11.4337776,(93:0.4901944416,129:0.4901944416):12.02770025):11.3768678):3.153425021,((110:13.0867719,1:13.0867719):7.191261095,((185:9.241913794,183:9.241913794):10.91716179,111:20.15907559):0.1189574025):6.770154…
	TREE * UNTITLED = [&R] (((((154:27.26818554,(42:9.336870756,238:9.336870756):17.93131478):1.330221611,63:28.59840715):14.03048768,(((((31:6.087295119,30:6.087295119):7.289194167,32:13.37648929):20.90092266,((((236:5.377153491,237:5.377153491):9.997371607,37:15.3745251):10.59948405,278:25.97400915):4.27707999,((((171:3.754058276,168:3.754058276):3.385637848,167:7.139696124):7.082531655,(169:9.5479…
	TREE * UNTITLED = [&R] ((((63:29.61080528,((42:10.07441039,238:10.07441039):16.98435381,154:27.05876419):2.552041083):12.69375308,(((((16:30.42318508,(((137:5.032987786,138:5.032987786):8.819659552,134:13.85264734):3.157891719,(133:6.822561068,135:6.822561068):10.18797799):13.41264602):3.243286061,((188:23.76556826,342:23.76556826):5.448811817,(((73:12.46893314,96:12.46893314):8.753943408,233:21.…
	TREE * UNTITLED = [&R] (((((((172:15.53903423,159:15.53903423):22.69338527,(((((342:24.97752992,188:24.97752992):2.674316509,((343:23.84464798,(15:22.59689019,((14:22.32894467,(33:18.96196135,(12:11.35170056,13:11.35170056):7.610260782):3.366983323):0.0807227226,((6:16.51003805,5:16.51003805):3.678157061,((2:7.378327218,3:7.378327218):3.469904154,4:10.84823137):9.339963743):2.221472276):0.1872228…
	TREE * UNTITLED = [&R] (((173:35.45824141,174:35.45824141):3.289131569,(189:33.09362757,22:33.09362757):5.653745413):5.487204263,(((((42:11.45775029,238:11.45775029):14.48222172,63:25.93997202):0.9602931061,154:26.90026512):14.79121208,(((172:11.93326715,159:11.93326715):27.24315274,(((((310:17.90737781,322:17.90737781):8.48572213,(328:14.25473295,(316:12.83002958,(303:10.24078689,300:10.24078689…
	TREE * UNTITLED = [&R] (((189:35.30079661,22:35.30079661):2.288120415,(173:35.45629069,174:35.45629069):2.132626327):4.846290075,((((24:33.55835722,((132:19.25049784,(130:12.78118139,131:12.78118139):6.469316451):6.109031132,(180:21.71879136,(206:12.74744775,(177:8.876822928,175:8.876822928):3.870624827):8.971343606):3.640737611):8.198828245):5.210587803,(((((((30:6.238298216,31:6.238298216):5.49…
	TREE * UNTITLED = [&R] ((((((((36:6.25616867,35:6.25616867):25.88206003,(((117:1.953348947,121:1.953348947):17.45578836,114:19.40913731):12.14727654,(127:5.392034054,128:5.392034054):26.1643798):0.5818148448):2.054425033,(34:22.17780559,136:22.17780559):12.01484814):6.525217237,(24:40.61212612,(172:16.45753314,159:16.45753314):24.15459298):0.1057448417):0.7701398644,(((((47:12.69365816,(43:11.644…
	TREE * UNTITLED = [&R] (((22:36.75630724,189:36.75630724):1.302759791,(174:33.4237712,173:33.4237712):4.635295836):6.420936219,(((((180:23.32953327,((177:9.73304092,175:9.73304092):2.89462825,206:12.62766917):10.7018641):5.590351094,(132:19.43915116,(130:10.86974592,131:10.86974592):8.569405243):9.480733199):10.78078237,24:39.70066673):1.575728231,((172:13.31251556,159:13.31251556):27.51023948,((…
	TREE * UNTITLED = [&R] (((174:35.07272346,173:35.07272346):4.426830517,(189:36.96260701,22:36.96260701):2.536946963):5.720690295,(((((((((43:13.31594561,(160:12.6598593,(((53:4.309319488,(49:1.888126395,45:1.888126395):2.421193092):3.561794637,46:7.871114124):1.413770641,50:9.284884765):3.37497453):0.6560863144):0.5132972051,47:13.82924281):0.631667375,52:14.46091019):3.037664638,(44:11.49118282,…
	TREE * UNTITLED = [&R] ((((((265:20.56118835,((((264:8.951042507,((275:0.2874243378,276:0.2874243378):1.282983236,271:1.570407574):7.380634933):4.423946643,((((267:0.6860995074,256:0.6860995074):0.2282421365,((261:0.2058207455,253:0.2058207455):0.2322865265,(270:0.3043835157,(262:0.1874858285,273:0.1874858285):0.1168976872):0.1337237564):0.4762343718):1.861858859,268:2.776200503):5.412076296,255:…
	TREE * UNTITLED = [&R] ((189:35.8751251,(22:35.46258011,(174:31.64599331,173:31.64599331):3.816586801):0.4125449911):6.031653689,((((154:24.785442,(238:11.02169453,42:11.02169453):13.76374746):3.73009144,63:28.51553344):12.81178758,((((((51:30.81800464,356:30.81800464):4.095261395,(57:13.88304118,58:13.88304118):21.03022486):3.120972578,(((354:14.08429577,101:14.08429577):18.1657198,((282:15.4125…
	TREE * UNTITLED = [&R] ((((63:28.66747994,154:28.66747994):0.233339888,(238:16.37747638,42:16.37747638):12.52334345):11.91302695,(((172:15.97753833,159:15.97753833):23.12217225,((39:25.46238324,(353:24.11458733,(((((152:8.858480646,349:8.858480646):4.525964587,((146:1.113776201,147:1.113776201):11.9255643,(((352:5.031729612,351:5.031729612):3.926463122,(((187:3.253164558,(((((105:0.4450623765,(10…
	TREE * UNTITLED = [&R] (((((((((((99:14.79332689,(100:6.526468958,98:6.526468958):8.266857933):8.364581618,55:23.15790851):14.33899215,((221:11.52129665,230:11.52129665):23.3675516,(((((226:6.32577671,227:6.32577671):11.52137428,((228:9.704976689,223:9.704976689):6.588703534,224:16.29368022):1.553470768):3.322106748,231:21.16925774):3.548047468,((220:9.437415614,222:9.437415614):5.421292645,229:1…
	TREE * UNTITLED = [&R] (((((24:40.69630356,(((131:12.4768188,130:12.4768188):10.60907468,132:23.08589348):10.79174689,(180:31.12921737,(97:20.99411687,((177:11.51321516,175:11.51321516):4.186724881,206:15.69994005):5.294176827):10.1351005):2.748422988):6.818663202):1.177110024,((172:15.51470127,159:15.51470127):25.86760301,((((((31:6.010366765,30:6.010366765):6.247326685,32:12.25769345):23.282334…
	TREE * UNTITLED = [&R] (((((((71:26.72470104,(((66:12.76004837,67:12.76004837):1.287310986,((69:8.811689318,72:8.811689318):4.290362185,68:13.1020515):0.9453078511):0.9884738214,(70:14.78552364,65:14.78552364):0.2503095387):11.68886786):5.073386072,334:31.79808711):0.6490541997,((59:1.786553876,60:1.786553876):21.83522421,(61:11.56908856,62:11.56908856):12.05268953):8.825363224):7.096397018,(((26…
	TREE * UNTITLED = [&R] (((189:35.34723879,22:35.34723879):1.800633062,(173:33.64183971,174:33.64183971):3.506032139):6.495182942,(((154:27.98581383,((42:7.846635312,238:7.846635312):17.45091169,63:25.297547):2.688266831):13.10582003,((24:37.36716115,((132:20.16361476,(130:10.8873835,131:10.8873835):9.276231262):6.958675593,(180:24.1977766,(206:13.53125557,(177:9.795153703,175:9.795153703):3.73610…
	TREE * UNTITLED = [&R] (((189:35.11344317,22:35.11344317):3.109820359,(173:34.75083287,174:34.75083287):3.472430655):5.825692354,((((154:26.004957,(42:11.27702851,238:11.27702851):14.72792849):0.0506827986,63:26.0556398):14.64806853,((((((((98:7.430900429,100:7.430900429):3.542526466,97:10.97342689):5.752582426,99:16.72600932):8.385778005,55:25.11178733):12.31986263,((221:13.11461081,230:13.11461…
	TREE * UNTITLED = [&R] (((174:34.76355935,173:34.76355935):3.649131424,(22:34.3562696,189:34.3562696):4.056421174):6.472258683,(((((((50:8.73157039,(46:7.418441096,(53:4.69456494,(49:2.514290084,45:2.514290084):2.180274856):2.723876156):1.313129294):3.322864874,(160:11.82398849,43:11.82398849):0.2304467773):1.054363633,(47:12.02636811,52:12.02636811):1.08243079):2.35126907,(44:10.10477361,48:10.1…
	TREE * UNTITLED = [&R] (((((((((57:13.14829921,58:13.14829921):25.13434239,(356:33.04029905,51:33.04029905):5.242342542):1.209734846,(((((279:10.54802696,284:10.54802696):8.663615611,283:19.21164257):2.183245939,(((208:5.917070375,((214:2.331662446,211:2.331662446):1.989325807,(209:0.9408539396,213:0.9408539396):3.380134313):1.596082122):3.207970449,(212:5.908919094,(215:1.672309975,210:1.6723099…
	TREE * UNTITLED = [&R] (((173:32.68821539,174:32.68821539):4.68393086,(189:34.55504558,22:34.55504558):2.817100673):9.05906898,(((154:29.24458392,(63:29.19378275,(42:10.21210994,238:10.21210994):18.98167281):0.05080116582):14.26566043,((((((359:24.75187699,((178:1.22559751,179:1.22559751):11.93293482,(93:0.3525746511,129:0.3525746511):12.80595768):11.59334466):4.853569207,((185:8.541729592,183:8.…
	TREE * UNTITLED = [&R] (((173:31.32117369,174:31.32117369):5.377671338,(189:34.23393932,22:34.23393932):2.464905709):7.546455193,((((((((359:25.38866248,((178:1.431044231,179:1.431044231):9.834876761,(93:0.1709465554,129:0.1709465554):11.09497444):14.12274149):3.377241198,((110:14.36466617,1:14.36466617):8.930419966,((185:11.71451027,183:11.71451027):10.98124335,111:22.69575362):0.5993325144):5.4…
	TREE * UNTITLED = [&R] (((173:36.77949652,174:36.77949652):3.315748901,(189:37.01560567,22:37.01560567):3.079639756):4.39911945,((((((((51:29.99600398,356:29.99600398):4.8107627,(58:12.51232598,57:12.51232598):22.2944407):2.644484748,((((54:10.70294531,56:10.70294531):20.23782553,(((281:25.9697826,(142:15.16142101,(140:13.81221029,(141:0.9471742157,139:0.9471742157):12.86503608):1.349210715):10.8…
	TREE * UNTITLED = [&R] (((174:36.63808086,173:36.63808086):3.180310894,(22:35.88289215,189:35.88289215):3.935499609):6.366031191,((((((52:15.7721101,(47:13.69688371,((43:12.49361765,((53:5.433281184,(49:2.414294713,45:2.414294713):3.018986471):2.948459373,(46:6.762447471,50:6.762447471):1.619293086):4.111877095):0.383335168,160:12.87695282):0.8199308906):2.075226388):1.544623552,(44:11.94099163,4…
	TREE * UNTITLED = [&R] (((173:38.66769588,174:38.66769588):5.618464598,(189:40.77733811,22:40.77733811):3.508822358):2.395355127,(((63:28.48843187,((42:9.593536979,238:9.593536979):18.08402612,154:27.6775631):0.8108687713):14.28375525,((24:40.86625019,((132:20.03517111,(130:11.62202402,131:11.62202402):8.413147086):10.47171991,(180:26.54156145,(206:14.62328796,(177:11.35125541,175:11.35125541):3.…
END;
