# Supplementary material for: Contrasting impacts of competition on ecological and social trait evolution in songbirds
Source: PLoS Biol. 2018 Jan 31;16(1):e2003563. doi: 10.1371/journal.pbio.2003563 (PMC5809094; doi:10.1371/journal.pbio.2003563)
Supplement: S2 Data — ‘Tanager_100_posterior_trees.nex’ is a nexus file with 100 trees sampled from the Bayesian posterior distribution, ‘Tanager_MCC_tree.nex’ is a nexus file with the maximum clade credibility tree for all species, and ‘tanagertree_10regions.tree’ is a Newick format tree including only species used in the biogeographical range estimation. (ZIP) [file pbio.2003563.s026.zip › Phylogenies/Tanager_MCC_tree.nex]

#NEXUS
[R-package APE, Wed Apr 2 17:35:57 2014]
BEGIN TAXA;
	DIMENSIONS NTAX = 359;
	TAXLABELS
		Acanthidops_bairdi
		Anisognathus_igniventris
		Anisognathus_lacrymosus
		Anisognathus_melanogenys
		Anisognathus_notabilis
		Anisognathus_somptuosus
		Bangsia_arcaei
		Bangsia_aureocincta
		Bangsia_edwardsi
		Bangsia_melanochlamys
		Bangsia_rothschildi
		Cnemathraupis_aureodorsalis
		Cnemathraupis_eximia
		Buthraupis_montana
		Buthraupis_wetmorei
		Calochaetes_coccineus
		Camarhynchus_heliobates
		Camarhynchus_pallidus
		Camarhynchus_parvulus
		Camarhynchus_pauper
		Camarhynchus_psittacula
		Cardinalis_cardinalis
		Catamenia_analis
		Catamblyrhynchus_diadema
		Catamenia_homochroa
		Catamenia_inornata
		Certhidea_fusca
		Certhidea_olivacea
		Charitospiza_eucosma
		Chlorochrysa_calliparaea
		Chlorochrysa_nitidissima
		Chlorochrysa_phoenicotis
		Chlorornis_riefferii
		Chlorophanes_spiza
		Chrysothlypis_chrysomelas
		Chrysothlypis_salmoni
		Cissopis_leverianus
		Cnemoscopus_rubrirostris
		Coereba_flaveola
		Compsospiza_baeri
		Compsospiza_garleppi
		Compsothraupis_loricata
		Conirostrum_albifrons
		Conirostrum_bicolor
		Conirostrum_cinereum
		Conirostrum_ferrugineiventre
		Conirostrum_leucogenys
		Conirostrum_margaritae
		Conirostrum_rufum
		Conirostrum_sitticolor
		Conothraupis_speculigera
		Conirostrum_speciosum
		Conirostrum_tamarugense
		Coryphospingus_cucullatus
		Coryphaspiza_melanotis
		Coryphospingus_pileatus
		Creurgops_dentatus
		Creurgops_verticalis
		Cyanerpes_caeruleus
		Cyanerpes_cyaneus
		Cyanerpes_lucidus
		Cyanerpes_nitidus
		Cyanicterus_cyanicterus
		Cypsnagra_hirundinacea
		Dacnis_albiventris
		Dacnis_cayana
		Dacnis_flaviventer
		Dacnis_hartlaubi
		Dacnis_lineata
		Dacnis_nigripes
		Dacnis_venusta
		Dacnis_viguieri
		Dubusia_castaneoventris
		Diglossa_albilatera
		Diglossa_baritula
		Diglossa_brunneiventris
		Diglossa_caerulescens
		Diglossa_carbonaria
		Diglossa_cyanea
		Diglossa_duidae
		Diglossa_glauca
		Diglossa_gloriosa
		Diglossa_gloriosissima
		Diglossa_humeralis
		Diglossa_indigotica
		Diglossa_lafresnayii
		Diglossa_major
		Diglossa_mystacalis
		Diglossa_plumbea
		Diglossa_sittoides
		Diglossa_venezuelensis
		Diuca_diuca
		Diuca_speculifera
		Dolospingus_fringilloides
		Donacospiza_albifrons
		Dubusia_taeniata
		Emberizoides_duidae
		Emberizoides_herbicola
		Embernagra_platensis
		Emberizoides_ypiranganus
		Eucometis_penicillata
		Euneornis_campestris
		Geospiza_conirostris
		Geospiza_difficilis
		Geospiza_fortis
		Geospiza_fuliginosa
		Geospiza_magnirostris
		Geospiza_scandens
		Gubernatrix_cristata
		Haplospiza_rustica
		Haplospiza_unicolor
		Hemispingus_atropileus
		Hemispingus_calophrys
		Hemithraupis_flavicollis
		Hemispingus_frontalis
		Hemispingus_goeringi
		Hemithraupis_guira
		Hemispingus_melanotis
		Hemispingus_parodii
		Hemispingus_reyi
		Hemithraupis_ruficapilla
		Hemispingus_rufosuperciliaris
		Hemispingus_superciliaris
		Hemispingus_trifasciatus
		Hemispingus_verticalis
		Hemispingus_xanthophthalmus
		Heterospingus_rubrifrons
		Heterospingus_xanthopygius
		Idiopsar_brachyurus
		Incaspiza_ortizi
		Incaspiza_personata
		Incaspiza_pulchra
		Iridosornis_analis
		Iridosornis_jelskii
		Iridosornis_porphyrocephalus
		Iridophanes_pulcherrimus
		Iridosornis_reinhardti
		Iridosornis_rufivertex
		Lanio_aurantius
		Lanio_fulvus
		Lanio_leucothorax
		Lanio_versicolor
		Lophospingus_griseocristatus
		Lophospingus_pusillus
		Loxipasser_anoxanthus
		Loxigilla_barbadensis
		Loxigilla_noctis
		Loxigilla_portoricensis
		Loxigilla_violacea
		Melanodera_melanodera
		Melopyrrha_nigra
		Melanospiza_richardsoni
		Melanodera_xanthogramma
		Nemosia_pileata
		Neothraupis_fasciata
		Nephelornis_oneilli
		Nesospiza_acunhae
		Nesospiza_wilkinsi
		Orchesticus_abeillei
		Oreomanes_fraseri
		Oryzoborus_angolensis
		Oryzoborus_atrirostris
		Oryzoborus_crassirostris
		Oryzoborus_funereus
		Oryzoborus_maximiliani
		Oryzoborus_nuttingi
		Paroaria_baeri
		Paroaria_capitata
		Paroaria_coronata
		Paroaria_dominicana
		Paroaria_gularis
		Parkerthraustes_humeralis
		Passerina_ciris
		Pheucticus_tibialis
		Phrygilus_alaudinus
		Phrygilus_atriceps
		Phrygilus_carbonarius
		Phrygilus_dorsalis
		Phrygilus_erythronotus
		Phrygilus_fruticeti
		Phrygilus_gayi
		Phrygilus_patagonicus
		Phrygilus_plebejus
		Phrygilus_punensis
		Phrygilus_unicolor
		Piezorina_cinerea
		Pinaroloxias_inornata
		Pipraeidea_melanonota
		Piranga_ludoviciana
		Platyspiza_crassirostris
		Poospiza_alticola
		Poospiza_boliviana
		Poospiza_cabanisi
		Poospiza_caesar
		Poospiza_cinerea
		Poospiza_erythrophrys
		Poospiza_hispaniolensis
		Poospiza_hypochondria
		Poospiza_melanoleuca
		Poospiza_nigrorufa
		Poospiza_ornata
		Poospiza_rubecula
		Poospiza_thoracica
		Poospiza_torquata
		Poospiza_whitii
		Porphyrospiza_caerulescens
		Pyrrhocoma_ruficeps
		Ramphocelus_bresilius
		Ramphocelus_carbo
		Ramphocelus_costaricensis
		Ramphocelus_dimidiatus
		Ramphocelus_flammigerus
		Ramphocelus_melanogaster
		Ramphocelus_nigrogularis
		Ramphocelus_passerinii
		Ramphocelus_sanguinolentus
		Rhodospingus_cruentus
		Rowettia_goughensis
		Saltator_albicollis
		Saltator_atriceps
		Saltator_atricollis
		Saltator_atripennis
		Saltator_aurantiirostris
		Saltator_cinctus
		Saltator_coerulescens
		Saltator_fuliginosus
		Saltator_grossus
		Saltator_maxillosus
		Saltator_maximus
		Saltatricula_multicolor
		Saltator_nigriceps
		Saltator_orenocensis
		Saltator_rufiventris
		Saltator_similis
		Saltator_striatipectus
		Schistochlamys_melanopis
		Schistochlamys_ruficapillus
		Sericossypha_albocristata
		Sicalis_auriventris
		Sicalis_citrina
		Sicalis_columbiana
		Sicalis_flaveola
		Sicalis_lebruni
		Sicalis_lutea
		Sicalis_luteocephala
		Sicalis_luteola
		Sicalis_luteiventris
		Sicalis_olivascens
		Sicalis_raimondii
		Sicalis_taczanowskii
		Sicalis_uropygialis
		Sporophila_albogularis
		Sporophila_pileata
		Sporophila_caerulescens
		Sporophila_castaneiventris
		Sporophila_cinnamomea
		Sporophila_collaris
		Sporophila_corvina
		Sporophila_falcirostris
		Sporophila_frontalis
		Sporophila_hypochroma
		Sporophila_hypoxantha
		Sporophila_intermedia
		Sporophila_leucoptera
		Sporophila_lineola
		Sporophila_luctuosa
		Sporophila_melanogaster
		Sporophila_minuta
		Sporophila_nigricollis
		Sporophila_palustris
		Sporophila_peruviana
		Sporophila_plumbea
		Sporophila_ruficollis
		Sporophila_schistacea
		Sporophila_simplex
		Sporophila_telasco
		Sporophila_torqueola
		Stephanophorus_diadematus
		Tachyphonus_coronatus
		Tachyphonus_cristatus
		Tachyphonus_delatrii
		Tachyphonus_luctuosus
		Tachyphonus_phoenicius
		Tachyphonus_rufus
		Tachyphonus_rufiventer
		Tachyphonus_surinamus
		Tangara_argyrofenges
		Tangara_arthus
		Tangara_callophrys
		Tangara_cayana
		Tangara_chilensis
		Tangara_chrysotis
		Tangara_cucullata
		Tangara_cyanicollis
		Tangara_cyanocephala
		Tangara_cyanotis
		Tangara_cyanoptera
		Tangara_cyanoventris
		Tangara_desmaresti
		Tangara_dowii
		Tangara_fastuosa
		Tangara_florida
		Tangara_fucosa
		Tangara_guttata
		Tangara_gyrola
		Tangara_heinei
		Tangara_icterocephala
		Tangara_inornata
		Tangara_johannae
		Tangara_labradorides
		Tangara_larvata
		Tangara_lavinia
		Tangara_mexicana
		Tangara_meyerdeschauenseei
		Tangara_nigrocincta
		Tangara_nigroviridis
		Tangara_palmeri
		Tangara_parzudakii
		Tangara_phillipsi
		Tangara_preciosa
		Tangara_punctata
		Tangara_rufigenis
		Tangara_ruficervix
		Tangara_rufigula
		Tangara_schrankii
		Tangara_seledon
		Tangara_varia
		Tangara_vassorii
		Tangara_velia
		Tangara_viridicollis
		Tangara_vitriolina
		Tangara_xanthocephala
		Tangara_xanthogastra
		Tersina_viridis
		Thlypopsis_fulviceps
		Thlypopsis_inornata
		Thlypopsis_ornata
		Thlypopsis_pectoralis
		Thlypopsis_ruficeps
		Thlypopsis_sordida
		Thraupis_abbas
		Pipraeidea_bonariensis
		Thraupis_cyanocephala
		Thraupis_cyanoptera
		Thraupis_episcopus
		Thraupis_ornata
		Thraupis_palmarum
		Thraupis_sayaca
		Tiaris_bicolor
		Tiaris_canorus
		Tiaris_fuliginosus
		Tiaris_obscurus
		Tiaris_olivaceus
		Trichothraupis_melanops
		Urothraupis_stolzmanni
		Volatinia_jacarina
		Wetmorethraupis_sterrhopteron
		Xenospingus_concolor
		Xenodacnis_parina
	;
END;
BEGIN TREES;
	TRANSLATE
		1	Acanthidops_bairdi,
		2	Anisognathus_igniventris,
		3	Anisognathus_lacrymosus,
		4	Anisognathus_melanogenys,
		5	Anisognathus_notabilis,
		6	Anisognathus_somptuosus,
		7	Bangsia_arcaei,
		8	Bangsia_aureocincta,
		9	Bangsia_edwardsi,
		10	Bangsia_melanochlamys,
		11	Bangsia_rothschildi,
		12	Cnemathraupis_aureodorsalis,
		13	Cnemathraupis_eximia,
		14	Buthraupis_montana,
		15	Buthraupis_wetmorei,
		16	Calochaetes_coccineus,
		17	Camarhynchus_heliobates,
		18	Camarhynchus_pallidus,
		19	Camarhynchus_parvulus,
		20	Camarhynchus_pauper,
		21	Camarhynchus_psittacula,
		22	Cardinalis_cardinalis,
		23	Catamenia_analis,
		24	Catamblyrhynchus_diadema,
		25	Catamenia_homochroa,
		26	Catamenia_inornata,
		27	Certhidea_fusca,
		28	Certhidea_olivacea,
		29	Charitospiza_eucosma,
		30	Chlorochrysa_calliparaea,
		31	Chlorochrysa_nitidissima,
		32	Chlorochrysa_phoenicotis,
		33	Chlorornis_riefferii,
		34	Chlorophanes_spiza,
		35	Chrysothlypis_chrysomelas,
		36	Chrysothlypis_salmoni,
		37	Cissopis_leverianus,
		38	Cnemoscopus_rubrirostris,
		39	Coereba_flaveola,
		40	Compsospiza_baeri,
		41	Compsospiza_garleppi,
		42	Compsothraupis_loricata,
		43	Conirostrum_albifrons,
		44	Conirostrum_bicolor,
		45	Conirostrum_cinereum,
		46	Conirostrum_ferrugineiventre,
		47	Conirostrum_leucogenys,
		48	Conirostrum_margaritae,
		49	Conirostrum_rufum,
		50	Conirostrum_sitticolor,
		51	Conothraupis_speculigera,
		52	Conirostrum_speciosum,
		53	Conirostrum_tamarugense,
		54	Coryphospingus_cucullatus,
		55	Coryphaspiza_melanotis,
		56	Coryphospingus_pileatus,
		57	Creurgops_dentatus,
		58	Creurgops_verticalis,
		59	Cyanerpes_caeruleus,
		60	Cyanerpes_cyaneus,
		61	Cyanerpes_lucidus,
		62	Cyanerpes_nitidus,
		63	Cyanicterus_cyanicterus,
		64	Cypsnagra_hirundinacea,
		65	Dacnis_albiventris,
		66	Dacnis_cayana,
		67	Dacnis_flaviventer,
		68	Dacnis_hartlaubi,
		69	Dacnis_lineata,
		70	Dacnis_nigripes,
		71	Dacnis_venusta,
		72	Dacnis_viguieri,
		73	Dubusia_castaneoventris,
		74	Diglossa_albilatera,
		75	Diglossa_baritula,
		76	Diglossa_brunneiventris,
		77	Diglossa_caerulescens,
		78	Diglossa_carbonaria,
		79	Diglossa_cyanea,
		80	Diglossa_duidae,
		81	Diglossa_glauca,
		82	Diglossa_gloriosa,
		83	Diglossa_gloriosissima,
		84	Diglossa_humeralis,
		85	Diglossa_indigotica,
		86	Diglossa_lafresnayii,
		87	Diglossa_major,
		88	Diglossa_mystacalis,
		89	Diglossa_plumbea,
		90	Diglossa_sittoides,
		91	Diglossa_venezuelensis,
		92	Diuca_diuca,
		93	Diuca_speculifera,
		94	Dolospingus_fringilloides,
		95	Donacospiza_albifrons,
		96	Dubusia_taeniata,
		97	Emberizoides_duidae,
		98	Emberizoides_herbicola,
		99	Embernagra_platensis,
		100	Emberizoides_ypiranganus,
		101	Eucometis_penicillata,
		102	Euneornis_campestris,
		103	Geospiza_conirostris,
		104	Geospiza_difficilis,
		105	Geospiza_fortis,
		106	Geospiza_fuliginosa,
		107	Geospiza_magnirostris,
		108	Geospiza_scandens,
		109	Gubernatrix_cristata,
		110	Haplospiza_rustica,
		111	Haplospiza_unicolor,
		112	Hemispingus_atropileus,
		113	Hemispingus_calophrys,
		114	Hemithraupis_flavicollis,
		115	Hemispingus_frontalis,
		116	Hemispingus_goeringi,
		117	Hemithraupis_guira,
		118	Hemispingus_melanotis,
		119	Hemispingus_parodii,
		120	Hemispingus_reyi,
		121	Hemithraupis_ruficapilla,
		122	Hemispingus_rufosuperciliaris,
		123	Hemispingus_superciliaris,
		124	Hemispingus_trifasciatus,
		125	Hemispingus_verticalis,
		126	Hemispingus_xanthophthalmus,
		127	Heterospingus_rubrifrons,
		128	Heterospingus_xanthopygius,
		129	Idiopsar_brachyurus,
		130	Incaspiza_ortizi,
		131	Incaspiza_personata,
		132	Incaspiza_pulchra,
		133	Iridosornis_analis,
		134	Iridosornis_jelskii,
		135	Iridosornis_porphyrocephalus,
		136	Iridophanes_pulcherrimus,
		137	Iridosornis_reinhardti,
		138	Iridosornis_rufivertex,
		139	Lanio_aurantius,
		140	Lanio_fulvus,
		141	Lanio_leucothorax,
		142	Lanio_versicolor,
		143	Lophospingus_griseocristatus,
		144	Lophospingus_pusillus,
		145	Loxipasser_anoxanthus,
		146	Loxigilla_barbadensis,
		147	Loxigilla_noctis,
		148	Loxigilla_portoricensis,
		149	Loxigilla_violacea,
		150	Melanodera_melanodera,
		151	Melopyrrha_nigra,
		152	Melanospiza_richardsoni,
		153	Melanodera_xanthogramma,
		154	Nemosia_pileata,
		155	Neothraupis_fasciata,
		156	Nephelornis_oneilli,
		157	Nesospiza_acunhae,
		158	Nesospiza_wilkinsi,
		159	Orchesticus_abeillei,
		160	Oreomanes_fraseri,
		161	Oryzoborus_angolensis,
		162	Oryzoborus_atrirostris,
		163	Oryzoborus_crassirostris,
		164	Oryzoborus_funereus,
		165	Oryzoborus_maximiliani,
		166	Oryzoborus_nuttingi,
		167	Paroaria_baeri,
		168	Paroaria_capitata,
		169	Paroaria_coronata,
		170	Paroaria_dominicana,
		171	Paroaria_gularis,
		172	Parkerthraustes_humeralis,
		173	Passerina_ciris,
		174	Pheucticus_tibialis,
		175	Phrygilus_alaudinus,
		176	Phrygilus_atriceps,
		177	Phrygilus_carbonarius,
		178	Phrygilus_dorsalis,
		179	Phrygilus_erythronotus,
		180	Phrygilus_fruticeti,
		181	Phrygilus_gayi,
		182	Phrygilus_patagonicus,
		183	Phrygilus_plebejus,
		184	Phrygilus_punensis,
		185	Phrygilus_unicolor,
		186	Piezorina_cinerea,
		187	Pinaroloxias_inornata,
		188	Pipraeidea_melanonota,
		189	Piranga_ludoviciana,
		190	Platyspiza_crassirostris,
		191	Poospiza_alticola,
		192	Poospiza_boliviana,
		193	Poospiza_cabanisi,
		194	Poospiza_caesar,
		195	Poospiza_cinerea,
		196	Poospiza_erythrophrys,
		197	Poospiza_hispaniolensis,
		198	Poospiza_hypochondria,
		199	Poospiza_melanoleuca,
		200	Poospiza_nigrorufa,
		201	Poospiza_ornata,
		202	Poospiza_rubecula,
		203	Poospiza_thoracica,
		204	Poospiza_torquata,
		205	Poospiza_whitii,
		206	Porphyrospiza_caerulescens,
		207	Pyrrhocoma_ruficeps,
		208	Ramphocelus_bresilius,
		209	Ramphocelus_carbo,
		210	Ramphocelus_costaricensis,
		211	Ramphocelus_dimidiatus,
		212	Ramphocelus_flammigerus,
		213	Ramphocelus_melanogaster,
		214	Ramphocelus_nigrogularis,
		215	Ramphocelus_passerinii,
		216	Ramphocelus_sanguinolentus,
		217	Rhodospingus_cruentus,
		218	Rowettia_goughensis,
		219	Saltator_albicollis,
		220	Saltator_atriceps,
		221	Saltator_atricollis,
		222	Saltator_atripennis,
		223	Saltator_aurantiirostris,
		224	Saltator_cinctus,
		225	Saltator_coerulescens,
		226	Saltator_fuliginosus,
		227	Saltator_grossus,
		228	Saltator_maxillosus,
		229	Saltator_maximus,
		230	Saltatricula_multicolor,
		231	Saltator_nigriceps,
		232	Saltator_orenocensis,
		233	Saltator_rufiventris,
		234	Saltator_similis,
		235	Saltator_striatipectus,
		236	Schistochlamys_melanopis,
		237	Schistochlamys_ruficapillus,
		238	Sericossypha_albocristata,
		239	Sicalis_auriventris,
		240	Sicalis_citrina,
		241	Sicalis_columbiana,
		242	Sicalis_flaveola,
		243	Sicalis_lebruni,
		244	Sicalis_lutea,
		245	Sicalis_luteocephala,
		246	Sicalis_luteola,
		247	Sicalis_luteiventris,
		248	Sicalis_olivascens,
		249	Sicalis_raimondii,
		250	Sicalis_taczanowskii,
		251	Sicalis_uropygialis,
		252	Sporophila_albogularis,
		253	Sporophila_pileata,
		254	Sporophila_caerulescens,
		255	Sporophila_castaneiventris,
		256	Sporophila_cinnamomea,
		257	Sporophila_collaris,
		258	Sporophila_corvina,
		259	Sporophila_falcirostris,
		260	Sporophila_frontalis,
		261	Sporophila_hypochroma,
		262	Sporophila_hypoxantha,
		263	Sporophila_intermedia,
		264	Sporophila_leucoptera,
		265	Sporophila_lineola,
		266	Sporophila_luctuosa,
		267	Sporophila_melanogaster,
		268	Sporophila_minuta,
		269	Sporophila_nigricollis,
		270	Sporophila_palustris,
		271	Sporophila_peruviana,
		272	Sporophila_plumbea,
		273	Sporophila_ruficollis,
		274	Sporophila_schistacea,
		275	Sporophila_simplex,
		276	Sporophila_telasco,
		277	Sporophila_torqueola,
		278	Stephanophorus_diadematus,
		279	Tachyphonus_coronatus,
		280	Tachyphonus_cristatus,
		281	Tachyphonus_delatrii,
		282	Tachyphonus_luctuosus,
		283	Tachyphonus_phoenicius,
		284	Tachyphonus_rufus,
		285	Tachyphonus_rufiventer,
		286	Tachyphonus_surinamus,
		287	Tangara_argyrofenges,
		288	Tangara_arthus,
		289	Tangara_callophrys,
		290	Tangara_cayana,
		291	Tangara_chilensis,
		292	Tangara_chrysotis,
		293	Tangara_cucullata,
		294	Tangara_cyanicollis,
		295	Tangara_cyanocephala,
		296	Tangara_cyanotis,
		297	Tangara_cyanoptera,
		298	Tangara_cyanoventris,
		299	Tangara_desmaresti,
		300	Tangara_dowii,
		301	Tangara_fastuosa,
		302	Tangara_florida,
		303	Tangara_fucosa,
		304	Tangara_guttata,
		305	Tangara_gyrola,
		306	Tangara_heinei,
		307	Tangara_icterocephala,
		308	Tangara_inornata,
		309	Tangara_johannae,
		310	Tangara_labradorides,
		311	Tangara_larvata,
		312	Tangara_lavinia,
		313	Tangara_mexicana,
		314	Tangara_meyerdeschauenseei,
		315	Tangara_nigrocincta,
		316	Tangara_nigroviridis,
		317	Tangara_palmeri,
		318	Tangara_parzudakii,
		319	Tangara_phillipsi,
		320	Tangara_preciosa,
		321	Tangara_punctata,
		322	Tangara_rufigenis,
		323	Tangara_ruficervix,
		324	Tangara_rufigula,
		325	Tangara_schrankii,
		326	Tangara_seledon,
		327	Tangara_varia,
		328	Tangara_vassorii,
		329	Tangara_velia,
		330	Tangara_viridicollis,
		331	Tangara_vitriolina,
		332	Tangara_xanthocephala,
		333	Tangara_xanthogastra,
		334	Tersina_viridis,
		335	Thlypopsis_fulviceps,
		336	Thlypopsis_inornata,
		337	Thlypopsis_ornata,
		338	Thlypopsis_pectoralis,
		339	Thlypopsis_ruficeps,
		340	Thlypopsis_sordida,
		341	Thraupis_abbas,
		342	Pipraeidea_bonariensis,
		343	Thraupis_cyanocephala,
		344	Thraupis_cyanoptera,
		345	Thraupis_episcopus,
		346	Thraupis_ornata,
		347	Thraupis_palmarum,
		348	Thraupis_sayaca,
		349	Tiaris_bicolor,
		350	Tiaris_canorus,
		351	Tiaris_fuliginosus,
		352	Tiaris_obscurus,
		353	Tiaris_olivaceus,
		354	Trichothraupis_melanops,
		355	Urothraupis_stolzmanni,
		356	Volatinia_jacarina,
		357	Wetmorethraupis_sterrhopteron,
		358	Xenospingus_concolor,
		359	Xenodacnis_parina
	;
	TREE * UNTITLED = [&R] (((173:33.80987302,174:33.80987302)1:4.355792399,(189:35.17083718,22:35.17083718)0.97:2.994828237)1:6.130194889,((((((((51:32.12868212,356:32.12868212)0.8:3.927863052,(58:13.92177429,57:13.92177429)1:22.13477088)1:2.665171929,((((54:11.73756858,56:11.73756858)1:19.49786932,(((281:25.48824526,217:25.48824526)0.91:2.645998908,(142:13.45292686,(140:11.50618687,(141:1.229412895…
END;
