# Supplementary material for: Contrasting impacts of competition on ecological and social trait evolution in songbirds
Source: PLoS Biol. 2018 Jan 31;16(1):e2003563. doi: 10.1371/journal.pbio.2003563 (PMC5809094; doi:10.1371/journal.pbio.2003563)
Supplement: S2 Data — ‘Tanager_100_posterior_trees.nex’ is a nexus file with 100 trees sampled from the Bayesian posterior distribution, ‘Tanager_MCC_tree.nex’ is a nexus file with the maximum clade credibility tree for all species, and ‘tanagertree_10regions.tree’ is a Newick format tree including only species used in the biogeographical range estimation. (ZIP) [file pbio.2003563.s026.zip › Phylogenies/tanagertree_10regions.tree]

((((((((Conothraupis_speculigera:32.12868212,Volatinia_jacarina:32.12868212)0.8:3.927863052,(Creurgops_verticalis:13.92177429,Creurgops_dentatus:13.92177429)1:22.13477088)1:2.665171929,((((Coryphospingus_cucullatus:11.73756858,Coryphospingus_pileatus:11.73756858)1:19.49786932,((Tachyphonus_delatrii:28.13424417,(Lanio_versicolor:13.45292686,(Lanio_fulvus:11.50618687,(Lanio_leucothorax:1.229412895,Lanio_aurantius:1.229412895)1:10.27677398)1:1.94673998)1:14.68131732)0.86:1.512589173,Tachyphonus_surinamus:29.64683334)0.98:1.588604553)0.84:1.167095479,((Ramphocelus_sanguinolentus:18.11404191,((Ramphocelus_flammigerus:5.625888545,(Ramphocelus_passerinii:1.390774415,Ramphocelus_costaricensis:1.390774415)1:4.23511413)1:4.155830799,(Ramphocelus_bresilius:4.991640607,((Ramphocelus_carbo:1.120290512,Ramphocelus_melanogaster:1.120290512)1:2.943612682,(Ramphocelus_nigrogularis:2.232334729,Ramphocelus_dimidiatus:2.232334729)1:1.831568465)0.57:0.9277374131)1:4.790078737)1:8.332322569)1:3.622063004,((Tachyphonus_coronatus:9.784234036,Tachyphonus_rufus:9.784234036)1:8.23746512,Tachyphonus_phoenicius:18.02169916)1:3.714405761)1:10.66642846)1:1.358465193,(((Tachyphonus_rufiventer:13.39716116,Tachyphonus_luctuosus:13.39716116)0.97:2.081242551,Tachyphonus_cristatus:15.47840371)1:14.69602169,(Trichothraupis_melanops:13.78396256,Eucometis_penicillata:13.78396256)1:16.39046285)1:3.586573162)1:4.960718528)0.98:1.330093974,((Iridophanes_pulcherrimus:19.17036133,Chlorophanes_spiza:19.17036133)1:15.65365537,((Chrysothlypis_chrysomelas:7.199791479,Chrysothlypis_salmoni:7.199791479)1:24.40517161,(((Hemithraupis_ruficapilla:1.642140072,Hemithraupis_guira:1.642140072)1:19.16920976,Hemithraupis_flavicollis:20.81134983)1:9.415410092,(Heterospingus_xanthopygius:5.68643203,Heterospingus_rubrifrons:5.68643203)1:24.54032789)0.84:1.378203163)1:3.219053613)1:5.227794371)0.77:0.9858997839,(((((((Dacnis_flaviventer:11.84045177,Dacnis_cayana:11.84045177)0.76:1.65062847,(Dacnis_hartlaubi:10.64351998,(Dacnis_viguieri:8.215864715,Dacnis_lineata:8.215864715)0.89:2.42765527)0.87:2.847560256)0.68:2.425488368,(Dacnis_albiventris:13.59963026,Dacnis_nigripes:13.59963026)0.13:2.31693835)1:6.974996996,Dacnis_venusta:22.89156561)1:8.95033434,(Tersina_viridis:30.66878437,((Cyanerpes_lucidus:13.21584715,Cyanerpes_nitidus:13.21584715)1:10.3173829,(Cyanerpes_cyaneus:1.527280177,Cyanerpes_caeruleus:1.527280177)1:22.00594987)1:7.13555432)0.37:1.173115575)1:7.948134839,(((Sporophila_lineola:21.28760206,((((((Sporophila_simplex:0.2728550928,Sporophila_telasco:0.2728550928)1:1.487758124,Sporophila_peruviana:1.760613217)1:8.697260157,Sporophila_leucoptera:10.45787337)1:3.173450852,(Sporophila_castaneiventris:9.506504675,(((Sporophila_melanogaster:0.6640503903,Sporophila_cinnamomea:0.6640503903)0.44:0.4284686927,((Sporophila_palustris:0.2806603621,(Sporophila_ruficollis:0.2249314806,Sporophila_hypoxantha:0.2249314806)0.27:0.05572888147)0.26:0.08940593455,(Sporophila_pileata:0.1802223223,Sporophila_hypochroma:0.1802223223)0.93:0.1898439743)0.96:0.7224527864)1:1.604634956,Sporophila_minuta:2.697154039)1:6.809350636)1:4.12481955)1:1.876201655,((Sporophila_intermedia:7.201442346,Sporophila_corvina:7.201442346)0.82:7.409798397,((((Oryzoborus_funereus:1.02633835,Oryzoborus_angolensis:1.02633835)1:10.55548937,Sporophila_torqueola:11.58182772)0.88:1.059761079,(((Sporophila_caerulescens:2.213079604,Sporophila_nigricollis:2.213079604)0.99:0.9797275088,Sporophila_luctuosa:3.192807113)0.96:5.846773842,(Dolospingus_fringilloides:4.722368438,Sporophila_frontalis:4.722368438)0.43:4.317212517)0.71:3.602007843)0.22:0.613475519,(((Sporophila_albogularis:5.651438352,Sporophila_collaris:5.651438352)1:1.53038271,Sporophila_plumbea:7.181821062)1:2.355664682,(Sporophila_schistacea:1.374440894,Sporophila_falcirostris:1.374440894)1:8.16304485)1:3.717578574)0.72:1.356176425)0.76:0.8962851376)0.82:1.369894874,((Oryzoborus_crassirostris:2.162469199,Oryzoborus_atrirostris:2.162469199)1:1.789636014,(Oryzoborus_maximiliani:0.9976582875,Oryzoborus_nuttingi:0.9976582875)1:2.954446926)1:12.92531554)1:4.410181305)1:16.76976023,(Coereba_flaveola:27.11342811,((Tiaris_bicolor:13.28762086,(Pinaroloxias_inornata:8.637255247,(Tiaris_obscurus:4.366955079,Tiaris_fuliginosus:4.366955079)1:4.270300169)1:4.650365615)0.68:12.08996645,Tiaris_olivaceus:25.37758732)0.99:1.735840793)1:10.94393418)0.51:1.204407602,((Xenospingus_concolor:34.13800031,(((((Poospiza_rubecula:18.21950431,((Hemispingus_rufosuperciliaris:12.47988562,Hemispingus_goeringi:12.47988562)0.99:4.461710574,(Compsospiza_garleppi:1.15318104,Compsospiza_baeri:1.15318104)1:15.78841515)0.75:1.277908122)0.97:3.546492396,Poospiza_hispaniolensis:21.76599671)0.95:1.633104751,((Poospiza_nigrorufa:3.123091902,Poospiza_whitii:3.123091902)1:12.99676762,(Poospiza_ornata:6.770967789,Poospiza_boliviana:6.770967789)1:9.348891736)0.99:7.279241934)0.96:5.214080935,(((((Thlypopsis_fulviceps:13.45995417,(Pyrrhocoma_ruficeps:12.21516222,(((Thlypopsis_pectoralis:2.091857242,Thlypopsis_ornata:2.091857242)1:4.41745032,Hemispingus_superciliaris:6.509307562)0.95:1.250914159,Thlypopsis_ruficeps:7.760221721)1:4.454940504)0.94:1.244791944)0.53:1.244674905,(Thlypopsis_sordida:2.123524546,Thlypopsis_inornata:2.123524546)1:12.58110453)1:5.02858112,(Hemispingus_melanotis:9.122172147,Hemispingus_frontalis:9.122172147)1:10.61103805)1:4.9476875,(((Cypsnagra_hirundinacea:10.34077495,Donacospiza_albifrons:10.34077495)0.84:1.050718402,(Poospiza_caesar:6.61080811,Poospiza_hypochondria:6.61080811)1:4.780685241)1:8.601847697,(Poospiza_thoracica:18.82313724,((Nephelornis_oneilli:12.51116397,Urothraupis_stolzmanni:12.51116397)1:4.440205119,(Poospiza_cabanisi:12.77474037,(Poospiza_erythrophrys:10.07905349,(Poospiza_alticola:8.624523013,(((Poospiza_cinerea:0.9910266648,Poospiza_melanoleuca:0.9910266648)1:5.413423547,Hemispingus_trifasciatus:6.404450212)0.28:0.9340043973,Poospiza_torquata:7.338454609)0.95:1.286068404)0.98:1.454530474)1:2.695686883)1:4.17662872)0.98:1.871768152)0.25:1.170203806)1:4.687556646)0.88:1.44190702,((Hemispingus_parodii:1.874957432,Hemispingus_calophrys:1.874957432)1:13.74562496,(Hemispingus_atropileus:10.0425071,Hemispingus_reyi:10.0425071)0.64:5.578075293)0.98:10.50222232)0.98:2.490377681)0.96:2.006586673,(Cnemoscopus_rubrirostris:29.0081304,(Hemispingus_xanthophthalmus:8.693890354,Hemispingus_verticalis:8.693890354)1:20.31424005)0.87:1.611638665)0.97:3.518231248)0.97:4.378264169,(((Embernagra_platensis:17.56423826,(Emberizoides_ypiranganus:7.550118657,(Emberizoides_duidae:5.157652306,Emberizoides_herbicola:5.157652306)0.57:2.392466351)0.86:10.0141196)0.89:7.37459406,Coryphaspiza_melanotis:24.93883232)0.9:12.26396389,((Saltator_atricollis:12.54281152,Saltatricula_multicolor:12.54281152)1:21.99840022,(((Saltator_nigriceps:19.19543184,((Saltator_cinctus:15.37220114,(Saltator_aurantiirostris:10.6872392,Saltator_maxillosus:10.6872392)0.99:4.684961943)0.97:1.15181044,(Saltator_grossus:7.107791338,Saltator_fuliginosus:7.107791338)1:9.416220244)1:2.671420254)1:3.189400245,(Saltator_maximus:12.87034099,(Saltator_atriceps:9.473457559,Saltator_atripennis:9.473457559)1:3.39688343)1:9.514491092)1:1.404174059,(((Saltator_striatipectus:7.449647351,Saltator_coerulescens:7.449647351)1:2.875979079,Saltator_similis:10.32562643)1:9.77770063,Saltator_orenocensis:20.10332706)1:3.685679079)1:10.7522056)1:2.661584472)0.89:1.313468271)0.39:0.7455054061)0.74:0.528264893)0.85:0.5234561386,Charitospiza_eucosma:40.31349092)0.83:0.7242199313)0.65:0.3777334843,(((((Xenodacnis_parina:26.57740341,((Phrygilus_dorsalis:1.207643361,Phrygilus_erythronotus:1.207643361)1:12.18031777,(Diuca_speculifera:0.3859803485,Idiopsar_brachyurus:0.3859803485)1:13.00198079)1:13.18944227)1:3.030931669,((Haplospiza_unicolor:19.35002284,(Acanthidops_bairdi:14.46560447,Haplospiza_rustica:14.46560447)0.99:4.884418371)0.67:2.282951896,(Phrygilus_unicolor:8.954856777,Phrygilus_plebejus:8.954856777)1:12.67811796)1:7.975360341)1:3.355247268,((((((Diglossa_gloriosissima:2.360141501,Diglossa_lafresnayii:2.360141501)1:4.016140532,Diglossa_mystacalis:6.376282033)1:14.40006145,(Diglossa_duidae:13.84012887,(((Diglossa_albilatera:6.333375043,Diglossa_venezuelensis:6.333375043)1:5.041145188,(Diglossa_carbonaria:0.690057132,(Diglossa_brunneiventris:0.5328227424,(Diglossa_humeralis:0.3728520725,Diglossa_gloriosa:0.3728520725)0.8:0.1599706698)0.35:0.1572343896)1:10.6844631)0.74:1.218383154,Diglossa_major:12.59290338)0.63:1.24722549)1:6.93621461)1:4.456155866,((Diglossa_plumbea:11.14536212,Diglossa_sittoides:11.14536212)1:11.0079264,Diglossa_indigotica:22.15328852)0.79:3.079210831)1:2.925660696,(Diglossa_glauca:18.35014551,(Diglossa_cyanea:10.85809907,Diglossa_caerulescens:10.85809907)1:7.492046438)1:9.808014537)1:2.327175643,((Catamenia_homochroa:7.506938282,Catamenia_inornata:7.506938282)1:10.81183099,Catamenia_analis:18.31876927)1:12.16656642)1:2.478246655)1:3.173345431,(((Sicalis_uropygialis:22.42125615,((Sicalis_olivascens:13.8874115,((Sicalis_lutea:4.050005326,Sicalis_raimondii:4.050005326)0.53:1.404990412,Sicalis_auriventris:5.454995738)1:8.432415759)0.99:3.147494473,(Sicalis_lebruni:10.50037033,Sicalis_luteocephala:10.50037033)1:6.534535636)1:5.38635018)0.93:5.416667675,((Sicalis_columbiana:17.64064957,(Sicalis_luteiventris:0.5872624195,Sicalis_luteola:0.5872624195)1:17.05338716)0.86:2.165707511,Sicalis_flaveola:19.80635709)1:8.031566738)0.76:1.541041531,(((Phrygilus_gayi:5.63672318,(Phrygilus_patagonicus:5.126264444,(Phrygilus_punensis:2.830549051,Phrygilus_atriceps:2.830549051)1:2.295715392)0.48:0.5104587368)1:17.44165801,(Melanodera_melanodera:2.713403679,Melanodera_xanthogramma:2.713403679)1:20.36497751)1:4.998786272,Sicalis_citrina:28.07716746)0.84:1.301797895)1:6.757962421)1:2.517950543,((Conirostrum_bicolor:10.06660609,Conirostrum_margaritae:10.06660609)1:6.861611432,((((Oreomanes_fraseri:11.76362552,((Conirostrum_ferrugineiventre:7.478315122,Conirostrum_sitticolor:7.478315122)0.43:0.9952913327,(Conirostrum_tamarugense:5.044002362,(Conirostrum_cinereum:2.246171099,Conirostrum_rufum:2.246171099)1:2.797831263)1:3.429604093)1:3.290019062)0.74:0.8868594461,Conirostrum_albifrons:12.65048496)0.79:0.8029859936,Conirostrum_leucogenys:13.45347096)0.87:1.117111962,Conirostrum_speciosum:14.57058292)1:2.357634602)1:21.7266608)1:2.760566019)0.67:0.39594039,(Nemosia_pileata:27.85902675,(Cyanicterus_cyanicterus:26.86902564,(Compsothraupis_loricata:10.08733673,Sericossypha_albocristata:10.08733673)1:16.78168891)0.23:0.9900011125)1:13.95235798)0.33:0.5378225572,((Catamblyrhynchus_diadema:38.35991343,((Incaspiza_pulchra:19.5641189,(Incaspiza_ortizi:11.35970439,Incaspiza_personata:11.35970439)1:8.204414502)1:9.952992558,(Phrygilus_fruticeti:25.57454983,(Porphyrospiza_caerulescens:14.39191509,(Phrygilus_carbonarius:10.39488569,Phrygilus_alaudinus:10.39488569)1:3.997029402)0.99:11.18263473)0.94:3.942561628)0.94:8.842801972)0.74:2.391120445,(((((((Tangara_cyanotis:22.72185101,(Tangara_labradorides:13.59119402,Tangara_rufigenis:13.59119402)1:9.130656995)0.78:2.726460686,(((((Tangara_chilensis:7.574838545,(Tangara_velia:3.837153334,Tangara_callophrys:3.837153334)1:3.737685211)1:8.036827479,(Tangara_mexicana:6.860672297,Tangara_inornata:6.860672297)1:8.750993726)1:2.376103432,((Tangara_seledon:4.721179268,Tangara_fastuosa:4.721179268)1:4.420273576,(Tangara_cyanocephala:7.379195774,(Tangara_cyanoventris:4.810748613,Tangara_desmaresti:4.810748613)1:2.568447161)0.96:1.762257069)1:8.846316613)1:2.948590924,(Tangara_chrysotis:15.78312167,(Tangara_xanthocephala:14.66007293,(((Tangara_schrankii:10.33703954,Tangara_johannae:10.33703954)0.99:1.948402522,(Tangara_arthus:9.870830489,(Tangara_icterocephala:7.126130672,Tangara_florida:7.126130672)1:2.744699817)1:2.414611575)0.91:1.421706072,Tangara_parzudakii:13.70714814)0.93:0.9529247947)0.38:1.123048741)1:5.153238708)0.63:1.09781472,(Tangara_lavinia:8.826921131,Tangara_gyrola:8.826921131)1:13.20725397)0.99:3.414136598)0.37:1.073517759,(Tangara_vassorii:15.00061343,(Tangara_nigroviridis:11.06046576,(Tangara_fucosa:9.470323993,Tangara_dowii:9.470323993)0.99:1.590141771)1:3.940147662)1:11.52121603)1:2.148250837,(((Tangara_rufigula:10.99929673,(Tangara_punctata:10.33545633,(Tangara_xanthogastra:7.607331948,Tangara_guttata:7.607331948)1:2.728124377)0.35:0.6638404086)0.82:1.322107064,Tangara_varia:12.3214038)1:8.2943264,((Tangara_palmeri:17.91566236,((((Tangara_meyerdeschauenseei:5.051328392,(Tangara_vitriolina:2.12436603,Tangara_cayana:2.12436603)1:2.926962362)1:4.36609873,Tangara_preciosa:9.417427121)1:6.466946282,((Tangara_nigrocincta:6.22695799,Tangara_cyanicollis:6.22695799)0.94:1.266342655,Tangara_larvata:7.493300646)1:8.391072758)0.27:0.6500590637,(Tangara_cyanoptera:9.034843591,(Tangara_viridicollis:1.962900031,(Tangara_phillipsi:0.3661907126,(Tangara_heinei:0.2752691755,Tangara_argyrofenges:0.2752691755)0.42:0.0909215371)1:1.596709318)1:7.07194356)1:7.499588877)0.97:1.381229893)0.62:1.326560849,(((Thraupis_cyanoptera:9.918656735,(Thraupis_abbas:6.504045782,(Thraupis_palmarum:2.459552683,Thraupis_ornata:2.459552683)1:4.044493099)1:3.414610953)0.95:1.708668751,(Thraupis_sayaca:4.009813268,Thraupis_episcopus:4.009813268)1:7.617512217)1:6.407514978,Tangara_ruficervix:18.03484046)0.55:1.207382746)0.95:1.373506989)1:8.054350096)1:6.733953023,((Wetmorethraupis_sterrhopteron:29.03495371,(Bangsia_arcaei:24.34234786,((Bangsia_melanochlamys:12.53030065,Bangsia_rothschildi:12.53030065)0.98:3.188714373,(Bangsia_edwardsi:1.446359886,Bangsia_aureocincta:1.446359886)1:14.27265514)1:8.62333284)0.98:4.692605848)1:5.240975633,(((Chlorochrysa_calliparaea:6.320066477,Chlorochrysa_nitidissima:6.320066477)1:6.343476224,Chlorochrysa_phoenicotis:12.6635427)1:21.07854327,((((Gubernatrix_cristata:21.47902138,Diuca_diuca:21.47902138)1:4.54820202,Neothraupis_fasciata:26.0272234)1:2.354896898,(Lophospingus_pusillus:4.356580655,Lophospingus_griseocristatus:4.356580655)1:24.02553964)0.76:1.738856043,(((Paroaria_coronata:9.02286112,Paroaria_dominicana:9.02286112)1:4.64627762,((Paroaria_gularis:4.016082868,Paroaria_capitata:4.016082868)1:4.581859593,Paroaria_baeri:8.597942461)1:5.071196279)1:14.99800995,(Stephanophorus_diadematus:25.41983622,((Schistochlamys_ruficapillus:4.697940038,Schistochlamys_melanopis:4.697940038)1:9.513844846,Cissopis_leverianus:14.21178488)1:11.20805134)1:3.247312472)0.55:1.453827646)0.99:3.621109628)0.9:0.5338433753)0.62:1.128103974)0.57:0.7893287633,((Calochaetes_coccineus:28.56758373,((Iridosornis_jelskii:13.27386025,(Iridosornis_rufivertex:5.005653904,Iridosornis_reinhardti:5.005653904)1:8.268206349)1:4.145903334,(Iridosornis_analis:7.950308262,Iridosornis_porphyrocephalus:7.950308262)1:9.469455325)1:11.14782014)1:4.074620178,((Pipraeidea_bonariensis:24.88714298,Pipraeidea_melanonota:24.88714298)1:4.54950271,(((Dubusia_taeniata:12.81788138,Dubusia_castaneoventris:12.81788138)1:8.894367055,Saltator_rufiventris:21.71224844)1:5.886179456,((((Anisognathus_notabilis:15.9956082,Anisognathus_somptuosus:15.9956082)1:5.741899079,((Anisognathus_lacrymosus:8.862863753,Anisognathus_igniventris:8.862863753)0.98:1.955222328,Anisognathus_melanogenys:10.81808608)1:10.91942119)0.77:1.851666135,(((Cnemathraupis_aureodorsalis:14.09600913,Cnemathraupis_eximia:14.09600913)1:6.018505636,Chlorornis_riefferii:20.11451477)1:2.831798706,Buthraupis_wetmorei:22.94631347)0.3:0.6428599381)0.43:1.730709541,(Thraupis_cyanocephala:23.73562055,Buthraupis_montana:23.73562055)0.14:1.584262401)1:2.278544943)1:1.83821779)1:3.205558219)1:3.551158177)0.99:3.443001193,(Parkerthraustes_humeralis:15.19586492,Orchesticus_abeillei:15.19586492)1:24.44049835)0.63:1.114670598)0.79:1.598173415)1;
