# Supplementary material for: Contrasting impacts of competition on ecological and social trait evolution in songbirds
Source: PLoS Biol. 2018 Jan 31;16(1):e2003563. doi: 10.1371/journal.pbio.2003563 (PMC5809094; doi:10.1371/journal.pbio.2003563)
Supplement: S3 Data — ‘diet.simmaps.RData’, ‘habitat.simmaps.RData’, and ‘terr.simmaps.RData’ contain lists in which each element is a stochastic map of diet type, habitat type, and territoriality, respectively. ‘tanagers_RES_ana_events_tables_SMv2.RData’ and ‘tanagers_RES_clado_events_tables_SMv2.RData’ contain stochastic maps of ancestral ranges from BioGeoBEARS. (ZIP) [file pbio.2003563.s027.zip]

Archive with 14 entries (11 files):
- StochasticMaps/
- StochasticMaps/diet.simmaps.RData
- __MACOSX/
- __MACOSX/StochasticMaps/
- __MACOSX/StochasticMaps/._diet.simmaps.RData
- StochasticMaps/habitat.simmaps.RData
- __MACOSX/StochasticMaps/._habitat.simmaps.RData
- StochasticMaps/tanagers_RES_ana_events_tables_SMv2.RData
- __MACOSX/StochasticMaps/._tanagers_RES_ana_events_tables_SMv2.RData
- StochasticMaps/tanagers_RES_clado_events_tables_SMv2.RData
- __MACOSX/StochasticMaps/._tanagers_RES_clado_events_tables_SMv2.RData
- StochasticMaps/terr.simmaps.RData
- __MACOSX/StochasticMaps/._terr.simmaps.RData
- __MACOSX/._StochasticMaps
