# Supplementary material for: Contrasting impacts of competition on ecological and social trait evolution in songbirds
Source: PLoS Biol. 2018 Jan 31;16(1):e2003563. doi: 10.1371/journal.pbio.2003563 (PMC5809094; doi:10.1371/journal.pbio.2003563)
Supplement: S4 Data — MCC, maximum clade credibility; MLE, maximum likelihood estimate. (XLSX) [file pbio.2003563.s028.xlsx]

## Sheet: newD3
index	trait	subset	mean.rel.supp	stdev.rel	BM.sig2.mean	MCgeo.S.mean	MCgeo.wi.mean	DDexpgeo.r.mean	DDexpgeo.wi.mean	DDlingeo.b.mean	DDlingeo.wi.mean	analyses
1	ln.mass	dense	0.977331	0.0186242	0.00427185	-0.0106572	0.0355124	-0.0238953	0.760578	-4.6464e-05	0.182218	MCC
2	bill.logPC1	dense	0.987222	0.00997801	0.00323635	-0.0153616	0.0306387	-0.0232569	0.793613	-3.5e-05	0.162714	MCC
3	bill.logPC2	dense	0.74975	0.165893	0.00109226	-1.26698e-09	6.86503e-05	0.022082	0.62698	2.0712e-05	0.159041	MCC
4	bill.logPC3	dense	0.933478	0.0659889	0.000328908	-1.0322e-09	0.000170959	0.0220381	0.801691	5.8242e-06	0.14261	MCC
5	wt.logPC1	dense	0.320384	0.0522325	0.00228857	-0.00231982	0.145293	-0.00416181	0.174976	-8.061e-06	0.167964	MCC
6	wt.logPC2	dense	0.966894	0.0336584	0.000337739	-6.45906e-09	0.00117865	0.0238104	0.620507	7.2988e-06	0.354003	MCC
7	wt.logPC3	dense	0.866489	0.0842382	0.000267432	-8.33174e-08	0.0293194	0.0159606	0.55955	3.4652e-06	0.288066	MCC
8	col.pc.fem.disp1	dense	0.654471	0.101243	0.0977928	-7.096e-09	0.0485824	0.0116207	0.33536	0.00111485	0.30189	MCC
9	col.pc.fem.disp2	dense	0.0816676	0.0910798	0.0195111	-1.21728e-09	8.236e-05	0.0223009	0.0664586	0.000402574	0.0611505	MCC
10	col.pc.fem.disp3	dense	0.670498	0.208459	0.00446004	-1.6467e-09	0.00204669	0.0227385	0.47097	8.90234e-05	0.272242	MCC
11	col.pc.fem.col1	dense	0.508536	0.129427	0.00376766	-1.27288e-09	0.097596	0.00864409	0.289489	2.6548e-05	0.229938	MCC
12	col.pc.fem.col2	dense	0.195119	0.035108	0.00283773	-2.48049e-10	0.082323	0.00533299	0.11194	1.43512e-05	0.109205	MCC
13	col.pc.mal.disp1	dense	0.960662	0.0636616	0.188326	-3.10356e-08	2.04673e-05	0.0254499	0.687974	0.00420525	0.283929	MCC
14	col.pc.mal.disp2	dense	0.00382709	0.0175219	0.0441031	-1.09563e-08	6.34391e-23	0.0458122	0.00382708	0.00118153	2.56946e-07	MCC
15	col.pc.mal.disp3	dense	0.129726	0.138805	0.00867124	-2.73236e-09	4.1868e-05	0.0222709	0.109127	0.000181152	0.0761854	MCC
16	col.pc.mal.col1	dense	0.724921	0.282021	0.0184825	-3.3515e-09	2.08138e-11	0.0354764	0.712018	0.000469138	0.0169917	MCC
17	col.pc.mal.col2	dense	0.00166727	0.00177911	0.0039465	-2.88716e-09	6.2974e-06	0.0209314	0.000722142	9.89392e-05	0.00166397	MCC
18	song.tempo.PC1	dense	2.38885e-09	1.01743e-08	0.0953929	-1.01144e-08	5.124e-18	0.0342468	2.02671e-10	0.00296757	2.38875e-09	MCC
19	song.tempo.PC2	dense	2.20618e-10	1.02067e-09	0.055548	-2.551e-09	8.8582e-31	0.0575979	2.20618e-10	0.00150983	2.76164e-14	MCC
20	song.tempo.PC3	dense	0.00111173	0.00541077	0.0171758	-5.8648e-09	4.009e-17	0.045893	0.00111156	0.000511866	5.53069e-06	MCC
21	song.whole.freqPC1	dense	4.53442e-10	1.26253e-09	0.0247437	-3.56694e-09	8.75673e-31	0.0502322	4.53442e-10	0.000641589	1.65731e-12	MCC
22	song.whole.freqPC2	dense	7.29432e-09	2.57814e-08	0.0130675	-6.2939e-09	3.2654e-15	0.0267115	1.12197e-11	0.000497386	7.29432e-09	MCC
23	song.whole.freqPC3	dense	5.66123e-07	1.03402e-06	0.0115525	-4.99278e-09	7.586e-17	0.0327952	1.90287e-09	0.000394541	5.66123e-07	MCC
24	song.whole.freqPC4	dense	0.142058	0.116941	0.00517704	-1.12672e-09	8.891e-07	0.0273679	0.136741	0.000115643	0.0230459	MCC
25	song.note.freq.PC1	dense	4.1407e-08	2.0359e-07	0.199914	-1.17457e-08	3.688e-30	0.0540787	4.1407e-08	0.0050708	3.20767e-12	MCC
26	song.note.freq.PC2	dense	5.50414e-09	1.89727e-08	0.020038	-8.5756e-09	1.577e-20	0.0377312	1.52476e-09	0.000594362	5.20432e-09	MCC
27	song.note.freq.PC3	dense	5.26946e-08	1.44086e-07	0.00631476	-1.99041e-09	1.3498e-20	0.0461094	2.05615e-10	0.000208328	5.26946e-08	MCC
28	ln.mass	open	0.487269	0.182436	0.0147941	-1.06788e-09	0.00586826	0.0758183	0.235229	0.000863384	0.351776	MCC
29	bill.logPC1	open	0.132011	0.170861	0.00679933	-2.51434e-09	0.00563548	0.0603642	0.0634273	0.000374631	0.105448	MCC
30	bill.logPC2	open	0.0585629	0.102174	0.00383848	-1.34168e-09	6.6944e-08	0.125866	0.0579642	0.00019522	0.00539518	MCC
31	bill.logPC3	open	4.61019e-09	1.21261e-08	0.0015375	-5.72306e-09	4.69755e-19	0.197589	4.61019e-09	6.6502e-05	2.90673e-14	MCC
32	wt.logPC1	open	0.154388	0.132066	0.00753381	-3.47539e-09	0.00021652	0.0933189	0.0989867	0.00044103	0.113734	MCC
33	wt.logPC2	open	0.00182892	0.00496964	0.00253257	-9.48469e-10	3.3351e-09	0.138791	0.00180985	0.00012773	0.000319419	MCC
34	wt.logPC3	open	0.369762	0.193543	0.000652526	-2.37338e-09	0.00145892	0.0982309	0.269023	3.9074e-05	0.193843	MCC
35	col.pc.fem.disp1	open	0.00212103	0.00376619	0.222794	-9.14876e-09	6.3018e-08	0.121244	0.00211813	0.0122834	0.000329311	MCC
36	col.pc.fem.disp2	open	0.302672	0.0317481	0.00993971	-1.03269e-08	0.140025	0.0124014	0.163956	0.000124728	0.165063	MCC
37	col.pc.fem.disp3	open	8.47534e-05	0.000195589	0.0152188	-4.63114e-09	2.58091e-10	0.149741	8.4741e-05	0.000837044	1.45215e-06	MCC
38	col.pc.fem.col1	open	0.00081475	0.00341366	0.023654	-3.90061e-09	9.26898e-14	0.198479	0.00081475	0.00111234	6.20853e-08	MCC
39	col.pc.fem.col2	open	0.0319369	0.0317045	0.00705828	-2.61361e-09	3.2e-05	0.0975564	0.0316343	0.00038376	0.0062505	MCC
40	col.pc.mal.disp1	open	0.0508796	0.0353787	0.174203	-5.312e-09	0.00238182	0.0611194	0.0471138	0.00857156	0.0368803	MCC
41	col.pc.mal.disp2	open	0.264881	0.198414	0.0259489	-7.56744e-09	0.000350756	0.100307	0.202427	0.00158389	0.136638	MCC
42	col.pc.mal.disp3	open	0.0400545	0.0712337	0.0151228	-5.1236e-09	4.5302e-08	0.1508	0.0400116	0.000823173	0.00043117	MCC
43	col.pc.mal.col1	open	0.0748222	0.154117	0.0361032	-4.4602e-09	6.65204e-08	0.150106	0.0744552	0.00188987	0.00220599	MCC
44	col.pc.mal.col2	open	3.8591e-05	7.65904e-05	0.00990234	-6.88061e-09	2.95796e-10	0.135759	3.85613e-05	0.000540965	3.96982e-06	MCC
45	song.tempo.PC1	open	3.11793e-11	7.38374e-11	0.540964	-1.55595e-08	1.1906e-21	0.189419	3.11793e-11	0.0241799	3.81966e-15	MCC
46	song.tempo.PC2	open	0.0530179	0.0561278	0.0311988	-4.98e-09	0.000186869	0.0787624	0.0195811	0.00193392	0.0510552	MCC
47	song.tempo.PC3	open	0.289392	0.294231	0.0206433	-3.284e-09	2.98232e-07	0.141623	0.283821	0.00105827	0.0138689	MCC
48	song.whole.freqPC1	open	3.75612e-05	4.09192e-05	0.0175954	-2.47e-09	4.30204e-08	0.0907137	3.43606e-05	0.00097486	2.22113e-05	MCC
49	song.whole.freqPC2	open	1.70789e-07	3.39632e-07	0.0195939	-1.07486e-08	9.30289e-13	0.148027	1.67997e-07	0.00102978	4.0972e-08	MCC
50	song.whole.freqPC3	open	0.0154274	0.0141494	0.0140613	-2.39325e-09	4.655e-07	0.119374	0.0152598	0.000768966	0.00535567	MCC
51	song.whole.freqPC4	open	0.118355	0.0677403	0.00382883	-5.75327e-10	0.0320332	0.0338167	0.0877437	0.000109972	0.0837785	MCC
52	song.note.freq.PC1	open	1.31361e-08	1.60694e-08	0.160142	-7.7114e-09	9.418e-12	0.0988959	1.02859e-08	0.00946268	1.12549e-08	MCC
53	song.note.freq.PC2	open	2.87504e-06	4.09997e-06	0.0216042	-4.95998e-09	6.03735e-10	0.113515	2.24485e-06	0.00119875	2.46457e-06	MCC
54	song.note.freq.PC3	open	1.00249e-05	2.24685e-05	0.0115825	-8.6152e-09	1.965e-14	0.168272	1.00249e-05	0.000515535	1.57057e-08	MCC
55	ln.mass	semiopen	0.00117551	0.00459855	0.0226149	-2.8115e-08	7.9494e-11	0.0234049	0.000209644	0.000533631	0.0011704	MCC
56	bill.logPC1	semiopen	0.55044	0.164228	0.00521116	-5.93387e-09	0.0871674	-0.00972552	0.274444	-4.55648e-05	0.2819	MCC
57	bill.logPC2	semiopen	0.567337	0.160893	0.000908725	-5.678e-09	0.0313851	0.0142248	0.304131	1.24564e-05	0.31841	MCC
58	bill.logPC3	semiopen	0.000278419	0.000814039	0.000754064	-1.7135e-09	1.8004e-10	0.0255228	2.13728e-06	2.1928e-05	0.000278415	MCC
59	wt.logPC1	semiopen	0.395377	0.0968176	0.00265536	-0.00408982	0.157357	-0.00546642	0.186497	-1.57596e-05	0.201389	MCC
60	wt.logPC2	semiopen	0.00107468	0.00294233	0.000482513	-9.8658e-10	6.2022e-09	0.0243664	1.36534e-05	1.32538e-05	0.0010746	MCC
61	wt.logPC3	semiopen	0.172941	0.0981924	0.000284849	-7.5228e-09	0.0124098	0.0135758	0.112349	4.0566e-06	0.140905	MCC
62	col.pc.fem.disp1	semiopen	8.66303e-18	2.43266e-17	0.410599	-4.768e-09	8.3132e-25	0.0192679	2.10369e-22	0.0123129	8.66303e-18	MCC
63	col.pc.fem.disp2	semiopen	0.00032315	0.000911201	0.0194782	-4.11346e-09	6.9946e-06	0.0142754	0.000137577	0.000322009	0.000322807	MCC
64	col.pc.fem.disp3	semiopen	3.11494e-07	9.35568e-07	0.00990328	-2.2159e-09	5.1256e-12	0.0247156	1.39455e-07	0.00022494	3.11453e-07	MCC
65	col.pc.fem.col1	semiopen	2.01904e-07	6.05752e-07	0.0114496	-4.05369e-07	3.8751e-16	0.0245462	1.82478e-12	0.000365176	2.01904e-07	MCC
66	col.pc.fem.col2	semiopen	0.000129273	0.000221973	0.00732996	-1.13e-09	8.6968e-08	0.0200852	1.94284e-05	0.000164741	0.000129266	MCC
67	col.pc.mal.disp1	semiopen	4.80705e-14	1.62178e-13	0.474495	-1.4882e-08	3.39592e-19	0.0185923	7.5702e-17	0.0130367	4.80705e-14	MCC
68	col.pc.mal.disp2	semiopen	4.46001e-11	1.08593e-10	0.0405621	-1.76102e-09	3.27673e-16	0.0221047	4.94943e-13	0.00105678	4.46001e-11	MCC
69	col.pc.mal.disp3	semiopen	0.00707594	0.0219364	0.013419	-1.84046e-07	4.5486e-09	0.0296452	0.000429666	0.000377809	0.00704612	MCC
70	col.pc.mal.col1	semiopen	5.22503e-09	9.44204e-09	0.0191477	-3.4453e-09	1.4728e-12	0.0208735	4.84166e-10	0.000443412	5.22503e-09	MCC
71	col.pc.mal.col2	semiopen	0.00034969	0.000370302	0.00862967	-1.4378e-09	4.3198e-06	0.0179136	0.000194147	0.000164482	0.000349477	MCC
72	song.tempo.PC1	semiopen	0.00118486	0.00604127	0.0706659	-5.415e-09	2.0488e-10	0.0274439	2.97089e-06	0.00215261	0.00118483	MCC
73	song.tempo.PC2	semiopen	5.33006e-07	2.19238e-06	0.0260728	-2.28247e-09	6.14898e-13	0.028202	1.66331e-08	0.000772683	5.30985e-07	MCC
74	song.tempo.PC3	semiopen	0.0032196	0.00934369	0.00880824	-3.09268e-09	3.4506e-05	0.0136053	0.000336345	0.000180276	0.0032164	MCC
75	song.whole.freqPC1	semiopen	8.82365e-06	4.16898e-05	0.0146593	-2.64308e-08	1.89939e-17	0.0390444	1.52393e-09	0.000439565	8.82365e-06	MCC
76	song.whole.freqPC2	semiopen	1.3797e-21	5.05093e-21	0.0176343	-1.31884e-08	3.82653e-28	0.0232322	5.83482e-25	0.000508609	1.3797e-21	MCC
77	song.whole.freqPC3	semiopen	1.19963e-14	5.3408e-14	0.0109781	-3.39633e-09	3.68265e-21	0.0213576	1.0224e-18	0.000348754	1.19963e-14	MCC
78	song.whole.freqPC4	semiopen	0.254882	0.235203	0.00418211	-1.00706e-09	1.69864e-05	0.0243261	0.0472275	0.000105186	0.237446	MCC
79	song.note.freq.PC1	semiopen	0.000277365	0.00086523	0.0585305	-4.90367e-09	2.39918e-05	0.00860034	6.75833e-05	0.000894814	0.000277256	MCC
80	song.note.freq.PC2	semiopen	5.68344e-11	3.19634e-10	0.0129189	-2.6192e-09	3.7126e-16	0.018448	2.18654e-13	0.000369367	5.68344e-11	MCC
81	song.note.freq.PC3	semiopen	1.21977e-13	2.8082e-13	0.00418564	-3.49872e-09	4.9146e-20	0.0253581	1.38938e-16	0.000125736	1.21977e-13	MCC
82	ln.mass	year.round.long.term	0.328849	0.0903683	0.00793112	-0.0104895	0.189851	0.00873703	0.155508	6.76444e-05	0.154837	MCC
83	bill.logPC1	year.round.long.term	0.742733	0.0662072	0.00546809	-0.000513359	0.0553219	0.0521669	0.414504	0.000305541	0.343253	MCC
84	bill.logPC2	year.round.long.term	0.681445	0.159741	0.000875678	-0.000255228	0.0137421	0.08058	0.421726	7.79348e-05	0.321839	MCC
85	bill.logPC3	year.round.long.term	0.999917	0.000158974	0.00141108	-9.70586e-11	2.86864e-08	0.155511	0.768415	0.000140708	0.231523	MCC
86	wt.logPC1	year.round.long.term	0.321519	0.0445504	0.00309639	-0.00922239	0.163388	0.0133496	0.172531	4.48871e-05	0.17034	MCC
87	wt.logPC2	year.round.long.term	0.941827	0.0478533	0.000401218	-0.000906134	0.0129089	0.105312	0.54112	4.80181e-05	0.38131	MCC
88	wt.logPC3	year.round.long.term	0.778522	0.0956805	0.00043255	-0.00411732	0.0477839	0.0729026	0.406714	3.9892e-05	0.375565	MCC
89	col.pc.fem.disp1	year.round.long.term	0.0846712	0.106202	1.3161	-9.22792e-08	5.8934e-14	0.184442	0.0844277	0.0946061	0.00144801	MCC
90	col.pc.fem.disp2	year.round.long.term	0.550007	0.131237	0.0231089	-0.00163471	0.0537514	0.0622906	0.260889	0.00184918	0.301291	MCC
91	col.pc.fem.disp3	year.round.long.term	0.396233	0.209649	0.0139798	-2.77747e-08	1.74031e-08	0.151054	0.370202	0.00150711	0.052709	MCC
92	col.pc.fem.col1	year.round.long.term	0.826896	0.225779	0.0323362	-1.95982e-08	2.37529e-07	0.151213	0.681488	0.00351441	0.165802	MCC
93	col.pc.fem.col2	year.round.long.term	0.282919	0.159996	0.0114114	-2.73016e-08	6.9404e-06	0.127494	0.214637	0.00133287	0.169641	MCC
94	col.pc.mal.disp1	year.round.long.term	0.638371	0.296388	1.24133	-4.79686e-08	3.9859e-12	0.187851	0.62808	0.0943026	0.0143802	MCC
95	col.pc.mal.disp2	year.round.long.term	0.966249	0.0484521	0.0605141	-2.0823e-08	3.1702e-09	0.17128	0.851628	0.0055916	0.120387	MCC
96	col.pc.mal.disp3	year.round.long.term	0.766147	0.232749	0.0159958	-1.03123e-08	0.000520871	0.123054	0.579886	0.00192768	0.221764	MCC
97	col.pc.mal.col1	year.round.long.term	0.985783	0.0369223	0.0442295	-1.83498e-08	3.587e-08	0.158772	0.905351	0.00445635	0.0817434	MCC
98	col.pc.mal.col2	year.round.long.term	0.135624	0.0984072	0.00796094	-1.54388e-08	0.000227106	0.112148	0.0960085	0.00103306	0.109103	MCC
99	song.tempo.PC1	year.round.long.term	0.330499	0.083138	0.030563	-0.00575068	0.11297	0.0296468	0.149048	0.00110784	0.151635	MCC
100	song.tempo.PC2	year.round.long.term	0.926813	0.0482086	0.012396	-0.000189524	0.0106905	0.0919854	0.520303	0.00128598	0.399824	MCC
101	song.tempo.PC3	year.round.long.term	0.267192	0.0101861	0.00325947	-1.2771e-09	0.117257	0.00801986	0.122376	2.88688e-05	0.122563	MCC
102	song.whole.freqPC1	year.round.long.term	0.134967	0.179398	0.0115557	-7.39434e-09	7.64006e-05	0.094365	0.0574593	0.00129558	0.113767	MCC
103	song.whole.freqPC2	year.round.long.term	0.00998528	0.0235014	0.0312184	-2.9075e-08	9.68312e-13	0.195315	0.00997689	0.00264238	0.000284614	MCC
104	song.whole.freqPC3	year.round.long.term	0.00204284	0.00418865	0.0186189	-1.64069e-08	7.8892e-12	0.160065	0.00192493	0.00171132	0.000701638	MCC
105	song.whole.freqPC4	year.round.long.term	0.299507	0.0350185	0.00460232	-0.00257282	0.14566	0.00979792	0.15088	7.24703e-05	0.154956	MCC
106	song.note.freq.PC1	year.round.long.term	0.359185	0.0625324	0.0239093	-0.015288	0.178052	0.0271833	0.183149	0.000660733	0.177664	MCC
107	song.note.freq.PC2	year.round.long.term	0.158971	0.0690599	0.00662652	-8.74508e-09	0.00209269	0.0969108	0.118741	0.000751261	0.134182	MCC
108	song.note.freq.PC3	year.round.long.term	0.0363904	0.0424023	0.00634721	-1.39957e-08	5.47633e-07	0.136116	0.0226808	0.000780941	0.0324947	MCC
109	bill.logPC1	fruit	0.994335	0.00456627	0.00280212	-0.0274691	0.0784934	-0.0674963	0.856796	-6.5154e-05	0.0586734	MCC
110	bill.logPC2	fruit	0.00424547	0.006496	0.000675295	-1.71498e-09	0.000509098	0.0302281	0.0013962	2.7052e-05	0.00422688	MCC
111	bill.logPC3	fruit	3.09598e-06	5.50187e-06	0.000370851	-1.75905e-09	6.6914e-08	0.0512631	1.94499e-06	1.7452e-05	2.75796e-06	MCC
112	col.pc.fem.col1	fruit	0.0231274	0.0171853	0.00340943	-1.06667e-09	0.00657341	0.028872	0.0166612	0.000109922	0.0212353	MCC
113	col.pc.fem.col2	fruit	0.0394062	0.025254	0.00551248	-2.54433e-09	0.0200428	0.0169939	0.0342359	8.25532e-05	0.0335935	MCC
114	col.pc.fem.disp1	fruit	0.162572	0.0681739	0.106336	-1.28684e-08	0.0682027	0.0124563	0.0848906	0.00219175	0.108033	MCC
115	col.pc.fem.disp2	fruit	0.222239	0.0624143	0.0141525	-1.9463e-08	0.0895601	0.00645405	0.102739	0.000208258	0.126371	MCC
116	col.pc.fem.disp3	fruit	0.00196013	0.00421671	0.00567178	-8.20102e-10	0.000131876	0.0354756	0.000767039	0.000197187	0.00194413	MCC
117	col.pc.mal.col1	fruit	0.00382998	0.00374626	0.00707335	-5.14192e-09	0.000906401	0.0309863	0.00280278	0.000251815	0.00357931	MCC
118	col.pc.mal.col2	fruit	0.299896	0.0328643	0.00497179	-0.00115005	0.14939	-0.00395642	0.166241	-1.54778e-05	0.162728	MCC
119	col.pc.mal.disp1	fruit	0.0187196	0.00920443	0.144386	-8.33066e-09	0.0108689	0.0162812	0.0158959	0.00247724	0.0174886	MCC
120	col.pc.mal.disp2	fruit	0.0740697	0.0432376	0.0130769	-7.063e-09	0.0139734	0.0311307	0.0468022	0.000430495	0.0657982	MCC
121	col.pc.mal.disp3	fruit	0.44483	0.0896453	0.00590606	-0.000460078	0.116611	-0.0198997	0.210941	-0.000124615	0.248846	MCC
122	ln.mass	fruit	0.813977	0.125384	0.00518889	-0.0298137	0.575884	-0.0307716	0.149304	-0.000113225	0.114655	MCC
123	song.note.freq.PC1	fruit	0.00139115	0.00110653	0.0897367	-1.9988e-08	2.0952e-06	0.070515	0.00105604	0.00382352	0.00123695	MCC
124	song.note.freq.PC2	fruit	5.20842e-06	5.10638e-06	0.0113262	-3.77792e-09	9.82604e-08	0.039777	6.13063e-07	0.000535717	5.20842e-06	MCC
125	song.note.freq.PC3	fruit	5.58452e-09	1.11888e-08	0.00585302	-1.18e-08	4.0504e-11	0.0733806	5.14572e-09	0.000269425	2.78934e-09	MCC
126	song.tempo.PC1	fruit	2.7322e-10	4.64108e-10	0.142847	-6.24245e-09	1.3498e-11	0.0355103	6.17204e-11	0.00649574	2.7322e-10	MCC
127	song.tempo.PC2	fruit	1.69455e-13	8.29472e-13	0.0888827	-1.68038e-08	2.48936e-21	0.169069	1.69454e-13	0.00382157	3.16002e-18	MCC
128	song.tempo.PC3	fruit	5.42467e-05	0.000303188	0.0336398	-4.47829e-09	4.56021e-12	0.168057	5.42466e-05	0.00144186	2.84356e-09	MCC
129	song.whole.freqPC1	fruit	9.54744e-05	7.00513e-05	0.00946897	-2.32071e-09	9.58224e-06	0.0420799	7.6912e-05	0.000369573	9.13674e-05	MCC
130	song.whole.freqPC2	fruit	0.0123701	0.0116206	0.0116812	-3.77028e-09	3.4188e-05	0.0678633	0.00416433	0.000514766	0.0122776	MCC
131	song.whole.freqPC3	fruit	4.74617e-05	0.000108506	0.0133803	-6.52125e-09	3.63229e-08	0.108202	4.57305e-05	0.000600481	1.06221e-05	MCC
132	song.whole.freqPC4	fruit	2.38545e-06	3.87536e-06	0.00423554	-1.87246e-09	2.13167e-07	0.0399203	1.07471e-06	0.000168138	2.34527e-06	MCC
133	wt.logPC1	fruit	0.933239	0.0398542	0.00225706	-0.0224584	0.180532	-0.054385	0.597549	-5.2128e-05	0.168393	MCC
134	wt.logPC2	fruit	4.39699e-05	6.86357e-05	0.000489196	-2.7215e-09	8.973e-06	0.0240695	1.98376e-05	1.44192e-05	4.39669e-05	MCC
135	wt.logPC3	fruit	0.68066	0.139867	0.000184724	-0.00422774	0.0693306	0.0399745	0.239801	8.5888e-06	0.405342	MCC
136	ln.mass	inv	0.405477	0.0929339	0.00558561	-0.00874831	0.203633	-0.0118447	0.172255	-5.58275e-05	0.164298	MCC
137	bill.logPC1	inv	0.875552	0.067929	0.00374585	-0.00839833	0.0570382	-0.042322	0.542573	-7.9896e-05	0.304666	MCC
138	bill.logPC2	inv	0.907704	0.0753244	0.000718282	-6.3498e-09	0.0201251	0.039466	0.607554	2.1794e-05	0.27962	MCC
139	bill.logPC3	inv	0.272112	0.044508	0.000167582	-9.3552e-09	0.135008	0.000266684	0.145369	1.10568e-07	0.145017	MCC
140	wt.logPC1	inv	0.632032	0.132771	0.00181799	-0.00553394	0.0995975	-0.0297545	0.354433	-3.8532e-05	0.278863	MCC
141	wt.logPC2	inv	0.218508	0.178615	0.000300681	-1.15048e-08	0.0242006	0.0232776	0.0657134	1.16024e-05	0.18422	MCC
142	wt.logPC3	inv	0.531068	0.145233	0.000216198	-0.0169348	0.356032	-0.00587282	0.122239	-1.12785e-06	0.120021	MCC
143	col.pc.fem.disp1	inv	0.366504	0.0771037	0.0864845	-0.00691438	0.170302	-0.0107802	0.15785	-0.00118878	0.172728	MCC
144	col.pc.fem.disp2	inv	0.17287	0.0359871	0.0141587	-7.04272e-09	0.0827176	0.00571363	0.0912812	0.000159734	0.101637	MCC
145	col.pc.fem.disp3	inv	0.865435	0.141015	0.0038474	-7.56792e-05	0.0136959	0.0494866	0.415038	0.000175202	0.454336	MCC
146	col.pc.fem.col1	inv	0.669327	0.142817	0.00495137	-0.0237803	0.466259	-0.0135056	0.122717	-6.61845e-05	0.132403	MCC
147	col.pc.fem.col2	inv	0.380937	0.119572	0.00401756	-0.0125693	0.223156	0.0037134	0.143728	2.01358e-05	0.146749	MCC
148	col.pc.mal.disp1	inv	0.36262	0.087943	0.134704	-0.00186027	0.127785	-0.0130886	0.19731	-0.00170845	0.197886	MCC
149	col.pc.mal.disp2	inv	0.297896	0.0513361	0.0160524	-0.000414759	0.130317	-0.000894573	0.153599	-3.12259e-06	0.158734	MCC
150	col.pc.mal.disp3	inv	0.166763	0.173484	0.00802949	-6.28781e-09	0.00260427	0.0322969	0.0256018	0.000426748	0.157226	MCC
151	col.pc.mal.col1	inv	0.492884	0.103	0.00986332	-0.000262866	0.100296	-0.0218628	0.223581	-0.000208524	0.280908	MCC
152	col.pc.mal.col2	inv	0.0339445	0.0210898	0.00470889	-5.7538e-09	0.0143762	0.0119738	0.0196926	0.000126829	0.0313259	MCC
153	song.tempo.PC1	inv	0.139224	0.104635	0.0413587	-1.2232e-08	0.00270096	0.0353961	0.117386	0.00136038	0.0956906	MCC
154	song.tempo.PC2	inv	0.201846	0.122448	0.0172659	-9.31266e-09	0.000135353	0.0489302	0.167689	0.000731586	0.124122	MCC
155	song.tempo.PC3	inv	0.00435264	0.00551187	0.0078564	-2.602e-09	8.4424e-05	0.0308317	0.000917928	0.000398849	0.00434151	MCC
156	song.whole.freqPC1	inv	0.219119	0.0532358	0.00584763	-3.33256e-09	0.0752127	-0.014531	0.1192	-8.97607e-05	0.128312	MCC
157	song.whole.freqPC2	inv	5.06966e-08	6.37167e-08	0.0106038	-3.6456e-09	1.7974e-09	0.0273858	1.31806e-08	0.000481929	5.06966e-08	MCC
158	song.whole.freqPC3	inv	0.00758843	0.00321043	0.00449278	-2.8824e-09	0.00574526	0.00633641	0.00653115	4.752e-05	0.00736698	MCC
159	song.whole.freqPC4	inv	0.379521	0.181156	0.00393461	-1.01795e-09	0.103184	-0.0120086	0.184092	-3.4613e-05	0.172788	MCC
160	song.note.freq.PC1	inv	0.09438	0.0986519	0.0700048	-1.36056e-08	2.6222e-06	0.0548858	0.0236758	0.00344423	0.0903853	MCC
161	song.note.freq.PC2	inv	2.78331e-06	3.22943e-06	0.00963231	-1.32782e-09	5.0714e-10	0.0514669	8.88348e-07	0.000474207	2.7833e-06	MCC
162	song.note.freq.PC3	inv	0.000143923	0.000301928	0.00437359	-2.9416e-09	7.8662e-11	0.0644423	9.37438e-06	0.000245161	0.000143889	MCC
163	ln.mass	omn	0.536291	0.07233	0.00740697	-5.16412e-09	0.086154	0.012958	0.26485	0.000102177	0.27933	MCC
164	bill.logPC1	omn	0.313731	0.0301397	0.00407545	-0.000562396	0.13788	0.00576585	0.175412	2.07876e-05	0.169342	MCC
165	bill.logPC2	omn	0.302249	0.324583	0.00105154	-1.58465e-09	0.00144357	0.0355316	0.294244	2.01178e-05	0.0140743	MCC
166	bill.logPC3	omn	0.6941	0.229146	0.00068875	-1.19505e-08	2.71624e-08	0.0463491	0.07294	2.86569e-05	0.643613	MCC
167	wt.logPC1	omn	0.311451	0.032157	0.00274037	-8.06297e-05	0.137318	0.00578021	0.174193	1.44143e-05	0.16921	MCC
168	wt.logPC2	omn	0.919913	0.0669473	0.000419717	-2.16884e-09	0.0014992	0.0299171	0.266462	1.43196e-05	0.670469	MCC
169	wt.logPC3	omn	0.335439	0.13733	0.000328002	-1.2464e-08	0.0144657	0.0239959	0.232401	7.8366e-06	0.218801	MCC
170	col.pc.fem.disp1	omn	4.31769e-08	7.50552e-08	0.479742	-9.25922e-09	1.18961e-19	0.0581724	1.17282e-09	0.0193337	4.31769e-08	MCC
171	col.pc.fem.disp2	omn	0.000131838	0.000144125	0.0259246	-4.35773e-09	2.30647e-09	0.0382353	1.05821e-05	0.00111089	0.000131836	MCC
172	col.pc.fem.disp3	omn	0.16419	0.229048	0.00797177	-1.52859e-09	1.48432e-09	0.0429182	0.0196099	0.000332441	0.157381	MCC
173	col.pc.fem.col1	omn	2.14205e-08	3.89426e-08	0.0121467	-6.38196e-09	6.5651e-18	0.04824	7.44139e-10	0.00050429	2.14205e-08	MCC
174	col.pc.fem.col2	omn	0.178883	0.207846	0.00546129	-2.08723e-09	3.20902e-06	0.0368847	0.0554054	0.000199629	0.161118	MCC
175	col.pc.mal.disp1	omn	1.98836e-05	2.97106e-05	0.464931	-7.56194e-09	1.54e-16	0.0567716	1.07848e-06	0.0184027	1.98836e-05	MCC
176	col.pc.mal.disp2	omn	3.95948e-08	1.31436e-07	0.0382889	-4.1438e-09	3.4808e-16	0.051092	5.34145e-10	0.00183689	3.95948e-08	MCC
177	col.pc.mal.disp3	omn	0.129263	0.188947	0.0125219	-3.53412e-09	2.04043e-08	0.0452545	0.0079223	0.000568823	0.12682	MCC
178	col.pc.mal.col1	omn	0.00860854	0.0116357	0.018064	-5.71667e-09	4.51882e-12	0.0521715	0.00288456	0.000728005	0.00830556	MCC
179	col.pc.mal.col2	omn	0.420018	0.319049	0.00599109	-2.65147e-09	3.81906e-05	0.0374843	0.113212	0.000237623	0.357463	MCC
180	song.tempo.PC1	omn	0.00905504	0.010331	0.0854431	-7.68098e-09	9.17373e-10	0.0460715	0.00634881	0.00340393	0.00832968	MCC
181	song.tempo.PC2	omn	0.000100018	0.000124909	0.0272203	-5.49588e-09	2.34471e-09	0.0408967	9.15473e-05	0.00100351	4.7881e-05	MCC
182	song.tempo.PC3	omn	0.115882	0.0473402	0.00830537	-3.07824e-09	0.0607148	-0.00513155	0.0797588	-3.701e-05	0.0772462	MCC
183	song.whole.freqPC1	omn	1.70519e-08	6.14349e-08	0.013532	-3.68898e-09	2.00843e-15	0.0421368	6.41439e-11	0.000656005	1.70519e-08	MCC
184	song.whole.freqPC2	omn	9.44234e-13	1.49225e-12	0.0177366	-6.0688e-09	1.04e-22	0.0550912	8.04771e-15	0.000805086	9.44234e-13	MCC
185	song.whole.freqPC3	omn	2.34747e-08	4.11433e-08	0.010579	-2.29216e-09	1.12608e-13	0.0358524	2.31584e-10	0.000472691	2.34747e-08	MCC
186	song.whole.freqPC4	omn	0.0547365	0.112036	0.00419985	-2.45224e-09	0.000254417	0.0314836	0.0517918	0.000103299	0.0106458	MCC
187	song.note.freq.PC1	omn	0.0292499	0.0515296	0.0503191	-6.27735e-09	0.000256346	0.0258561	0.0282364	0.00118106	0.0104538	MCC
188	song.note.freq.PC2	omn	0.492407	0.346455	0.0115098	-4.24588e-09	3.93904e-08	0.0417763	0.00102816	0.000615931	0.49196	MCC
189	song.note.freq.PC3	omn	1.63963e-06	4.15683e-06	0.00474186	-1.13525e-09	1.33098e-12	0.0433848	2.9491e-08	0.000210795	1.63963e-06	MCC
190	bill.logPC1	seed	0.00125768	0.00128311	0.00695445	-5.2931e-10	0.000506678	-0.00141593	0.000876286	6.34645e-05	0.00125326	MCC
191	bill.logPC2	seed	0.014821	0.0296768	0.00254384	-2.93194e-09	6.61854e-08	0.0942452	0.0146222	0.000116684	0.0041429	MCC
192	bill.logPC3	seed	3.57156e-15	1.28787e-14	0.00154387	-1.17135e-08	1.45918e-21	0.11664	3.57154e-15	6.27041e-05	1.88278e-17	MCC
193	col.pc.fem.col1	seed	0.746431	0.149292	0.00302623	-1.0432e-09	0.0238285	0.0451086	0.137532	0.000172288	0.581748	MCC
194	col.pc.fem.col2	seed	0.00381058	0.00344805	0.00560179	-1.49669e-09	2.80592e-05	0.0646729	0.00138432	0.000314656	0.00380141	MCC
195	col.pc.fem.disp1	seed	0.101208	0.0713281	0.105437	-9.33554e-08	0.00276579	0.0475503	0.0287361	0.00579564	0.0963331	MCC
196	col.pc.fem.disp2	seed	0.00577246	0.00629922	0.0133861	-5.6222e-09	6.2984e-05	0.0664139	0.00187941	0.000765794	0.00566501	MCC
197	col.pc.fem.disp3	seed	5.76225e-07	8.7174e-07	0.0165074	-3.31061e-09	2.03122e-10	0.0839474	3.09888e-07	0.000846769	5.64571e-07	MCC
198	col.pc.mal.col1	seed	0.628196	0.200634	0.019158	-7.836e-09	0.00210071	0.0749024	0.408547	0.00104253	0.316973	MCC
199	col.pc.mal.col2	seed	1.48041e-05	1.40773e-05	0.00925323	-8.8e-09	1.6832e-07	0.0530976	1.59148e-06	0.000524144	1.4804e-05	MCC
200	col.pc.mal.disp1	seed	0.00129574	0.00193026	0.275808	-7.2992e-09	9.8354e-05	0.0362035	0.00056777	0.0135972	0.00129345	MCC
201	col.pc.mal.disp2	seed	7.38866e-06	2.40074e-05	0.0400718	-9.79533e-09	1.59933e-10	0.0963117	7.31476e-06	0.00198683	1.70523e-06	MCC
202	col.pc.mal.disp3	seed	0.000238283	0.000591183	0.0125729	-1.17093e-08	1.49521e-09	0.114506	0.000238245	0.000608257	1.53706e-05	MCC
203	ln.mass	seed	0.00042666	0.00203757	0.0430751	-1.10898e-08	1.9354e-11	0.110768	0.000426657	0.00199174	4.40608e-07	MCC
204	song.note.freq.PC1	seed	8.85008e-07	1.3392e-06	0.0828628	-2.02471e-09	2.01551e-08	0.0315961	7.59531e-08	0.00475341	8.84749e-07	MCC
205	song.note.freq.PC2	seed	6.84246e-13	7.73138e-13	0.0282688	-3.36718e-08	3.24e-15	0.0490502	6.92441e-14	0.00155358	6.84246e-13	MCC
206	song.note.freq.PC3	seed	7.63041e-12	7.81562e-12	0.00476417	-2.39755e-09	2.60408e-14	0.0698373	5.43812e-12	0.000202102	6.77367e-12	MCC
207	song.tempo.PC1	seed	1.32479e-07	2.48966e-07	0.112705	-1.02786e-08	1.0132e-11	0.0856312	6.97708e-08	0.00550692	1.15273e-07	MCC
208	song.tempo.PC2	seed	3.48347e-05	3.54328e-05	0.0289304	-1.45144e-09	3.4574e-08	0.0702038	5.23088e-06	0.00152147	3.48344e-05	MCC
209	song.tempo.PC3	seed	0.867305	0.0973721	0.00773972	-4.08617e-09	0.000414856	0.0795345	0.314835	0.000392073	0.589728	MCC
210	song.whole.freqPC1	seed	2.16085e-08	5.06253e-08	0.0213008	-4.27757e-09	9.95e-13	0.0984032	1.82994e-08	0.00103748	1.07531e-08	MCC
211	song.whole.freqPC2	seed	8.28733e-11	1.61898e-10	0.0189237	-6.05957e-09	1.18319e-14	0.0852052	4.7753e-11	0.000941193	8.02011e-11	MCC
212	song.whole.freqPC3	seed	6.95475e-09	1.54334e-08	0.0161108	-1.93922e-08	2.01537e-13	0.0908053	5.3578e-09	0.00075851	4.11707e-09	MCC
213	song.whole.freqPC4	seed	0.013196	0.00791383	0.00383365	-7.3329e-10	0.00232471	0.0329041	0.00719349	0.000170349	0.0129624	MCC
214	wt.logPC1	seed	0.0333362	0.0298799	0.00583732	-4.798e-10	0.00301219	0.0315176	0.0104692	0.000247	0.0324034	MCC
215	wt.logPC2	seed	2.9226e-05	5.38306e-05	0.00193559	-1.10238e-09	5.9072e-09	0.0687569	1.03625e-06	9.53409e-05	2.92066e-05	MCC
216	wt.logPC3	seed	0.00304389	0.00249738	0.00052021	-3.6874e-10	9.184e-06	0.0667548	0.000882294	2.7806e-05	0.00303993	MCC
217	ln.mass	fruit	0.782083	0.133461	0.0050977	-0.0308199	0.511371	-0.0342786	0.174742	-0.000120491	0.132091	posterior
218	bill.logPC1	fruit	0.995016	0.00322319	0.00274237	-0.0223686	0.0412773	-0.0682942	0.896432	-6.08e-05	0.0566022	posterior
219	bill.logPC2	fruit	0.0030041	0.00219524	0.000693773	-1.68765e-09	0.000607562	0.0342624	0.00185247	2.882e-05	0.00298528	posterior
220	bill.logPC3	fruit	0.000500899	0.00150921	0.000402476	-1.5198e-09	1.42093e-05	0.0462712	0.000495297	1.792e-05	0.000394302	posterior
221	wt.logPC1	fruit	0.915471	0.0617297	0.00222028	-0.0170103	0.149915	-0.0497021	0.575199	-5.033e-05	0.204498	posterior
222	wt.logPC2	fruit	0.000282634	0.000645653	0.000514525	-4.10522e-09	0.000206601	0.0245061	0.000259973	1.4966e-05	0.000279336	posterior
223	wt.logPC3	fruit	0.746338	0.209615	0.000181263	-0.0086676	0.0598091	0.040155	0.201571	8.651e-06	0.50341	posterior
224	col.pc.fem.disp1	fruit	0.179684	0.11033	0.107947	-1.3327e-08	0.0610654	0.0167445	0.0877932	0.00266639	0.110966	posterior
225	col.pc.fem.disp2	fruit	0.256183	0.135951	0.0137952	-4.07811e-08	0.0856078	0.00890783	0.105657	0.000232236	0.149845	posterior
226	col.pc.fem.disp3	fruit	0.00243533	0.00295808	0.00574872	-2.418e-09	0.000159305	0.0419454	0.0013603	0.000219399	0.00229872	posterior
227	col.pc.fem.col1	fruit	0.0429756	0.061744	0.00343565	-3.174e-09	0.00646487	0.03722	0.0226828	0.000130764	0.040175	posterior
228	col.pc.fem.col2	fruit	0.0407246	0.0244486	0.00550065	-1.68514e-09	0.0239102	0.0188067	0.033976	9.73253e-05	0.0326132	posterior
229	col.pc.mal.disp1	fruit	0.0410325	0.0397524	0.141774	-5.33667e-09	0.020416	0.0159984	0.0303188	0.00248598	0.0320584	posterior
230	col.pc.mal.disp2	fruit	0.108695	0.0952863	0.0136945	-3.3219e-09	0.0173442	0.0325417	0.0680501	0.000500281	0.0816819	posterior
231	col.pc.mal.disp3	fruit	0.386249	0.105291	0.00581745	-8.11438e-05	0.122962	-0.0130948	0.184168	-8.74589e-05	0.215163	posterior
232	col.pc.mal.col1	fruit	0.0187621	0.0318256	0.00769886	-1.80099e-09	0.00484374	0.0309154	0.015091	0.000313476	0.0151179	posterior
233	col.pc.mal.col2	fruit	0.298214	0.0260735	0.00489051	-0.000162717	0.142216	-0.00722794	0.166738	-2.9869e-05	0.162275	posterior
234	song.tempo.PC1	fruit	1.44318e-09	2.18922e-09	0.155684	-4.9155e-09	5.74058e-10	0.0365949	8.44081e-10	0.00734278	1.44318e-09	posterior
235	song.tempo.PC2	fruit	9.7181e-12	2.80717e-11	0.100789	-1.52861e-08	1.6388e-17	0.0882946	9.718e-12	0.00461009	1.25108e-14	posterior
236	song.tempo.PC3	fruit	0.0100254	0.0317005	0.0367689	-1.14077e-08	5.5672e-09	0.0848615	0.0100242	0.00168199	1.06631e-05	posterior
237	song.whole.freqPC1	fruit	0.000143789	0.000150848	0.00948591	-5.6902e-09	1.29968e-05	0.0414912	0.00011251	0.000374038	0.000140946	posterior
238	song.whole.freqPC2	fruit	0.125276	0.186824	0.0114893	-4.90356e-09	4.3713e-05	0.063105	0.0168208	0.00055009	0.117622	posterior
239	song.whole.freqPC3	fruit	0.000784547	0.00189885	0.0138932	-9.42107e-09	1.88738e-07	0.0809446	0.000157155	0.000652619	0.000711582	posterior
240	song.whole.freqPC4	fruit	1.0686e-05	1.56398e-05	0.00449597	-4.812e-09	4.58164e-06	0.0379523	9.26486e-06	0.00018286	1.0465e-05	posterior
241	song.note.freq.PC1	fruit	0.00267048	0.00327836	0.0924398	-5.5906e-09	1.61407e-06	0.0765279	0.00239904	0.00417415	0.00224596	posterior
242	song.note.freq.PC2	fruit	9.35694e-05	0.000248972	0.0117175	-3.97522e-09	1.13209e-07	0.0452363	2.01984e-06	0.000588122	9.35683e-05	posterior
243	song.note.freq.PC3	fruit	3.557e-07	7.58437e-07	0.00644505	-6.2062e-09	6.60708e-09	0.0576233	3.52929e-07	0.000290557	1.55999e-07	posterior
244	ln.mass	inv	0.393232	0.0815524	0.0054855	-0.0100727	0.2185	-0.00750359	0.15793	-3.333e-05	0.153493	posterior
245	bill.logPC1	inv	0.790399	0.123598	0.00366426	-0.0093111	0.102307	-0.037431	0.451044	-7.637e-05	0.295839	posterior
246	bill.logPC2	inv	0.838319	0.129267	0.000712894	-6.6639e-09	0.0344721	0.0348699	0.551395	1.784e-05	0.260384	posterior
247	bill.logPC3	inv	0.274326	0.0268596	0.000166031	-1.07952e-08	0.13472	-0.0017899	0.144364	-2.405e-07	0.143985	posterior
248	wt.logPC1	inv	0.583003	0.135652	0.00178037	-0.00873358	0.132638	-0.0278811	0.31732	-3.481e-05	0.250605	posterior
249	wt.logPC2	inv	0.157567	0.0640126	0.000299581	-1.56236e-08	0.0251663	0.0232948	0.0638199	1.1181e-05	0.132292	posterior
250	wt.logPC3	inv	0.631127	0.193793	0.000213875	-0.0169634	0.469324	0.00117536	0.0991234	3.182e-07	0.0990919	posterior
251	col.pc.fem.disp1	inv	0.396232	0.0977715	0.0852888	-0.00360279	0.125739	-0.016701	0.195239	-0.0013455	0.216814	posterior
252	col.pc.fem.disp2	inv	0.186172	0.0828619	0.0139314	-6.2087e-09	0.0842579	-0.00318537	0.0973349	-3.54865e-05	0.103664	posterior
253	col.pc.fem.disp3	inv	0.922311	0.0612721	0.00379596	-0.000443102	0.00874277	0.0512337	0.455966	0.000175508	0.465493	posterior
254	col.pc.fem.col1	inv	0.57895	0.182235	0.00487877	-0.0184424	0.357935	-0.0161723	0.144225	-8.57482e-05	0.163118	posterior
255	col.pc.fem.col2	inv	0.40637	0.159819	0.00391969	-0.0125912	0.257594	0.00324387	0.134442	1.55779e-05	0.135389	posterior
256	col.pc.mal.disp1	inv	0.413513	0.104788	0.132958	-0.00146395	0.119595	-0.0165672	0.219632	-0.0020718	0.225087	posterior
257	col.pc.mal.disp2	inv	0.286204	0.0328897	0.0159151	-1.37358e-05	0.132791	-0.00111701	0.144628	-2.01623e-05	0.151268	posterior
258	col.pc.mal.disp3	inv	0.0830923	0.0661609	0.00791936	-3.6886e-09	0.00326307	0.0289414	0.0150375	0.000395767	0.0805748	posterior
259	col.pc.mal.col1	inv	0.506722	0.12102	0.00975527	-0.000354504	0.0990028	-0.0214836	0.23393	-0.000204086	0.282717	posterior
260	col.pc.mal.col2	inv	0.0259191	0.0122659	0.0045999	-6.9428e-09	0.0184832	0.00640342	0.0213026	5.27782e-05	0.0230913	posterior
261	song.tempo.PC1	inv	0.128958	0.0939809	0.0390855	-6.989e-09	0.0158462	0.0297684	0.102801	0.00108403	0.0881332	posterior
262	song.tempo.PC2	inv	0.141756	0.0852057	0.0163409	-1.06777e-08	0.00205109	0.0444948	0.125383	0.000595964	0.0812183	posterior
263	song.tempo.PC3	inv	0.00248016	0.00285435	0.00768264	-2.4966e-09	0.000198121	0.0285885	0.000928123	0.000328681	0.00247252	posterior
264	song.whole.freqPC1	inv	0.366854	0.158666	0.00572028	-3.7166e-09	0.0603136	-0.0244154	0.206263	-0.000110899	0.193496	posterior
265	song.whole.freqPC2	inv	6.52371e-08	1.28819e-07	0.0102874	-2.262e-09	9.4122e-09	0.019951	4.41182e-08	0.00031014	6.52371e-08	posterior
266	song.whole.freqPC3	inv	0.0052582	0.0019714	0.0044673	-2.5771e-09	0.00466373	0.00163706	0.00496094	1.4922e-05	0.00512318	posterior
267	song.whole.freqPC4	inv	0.296667	0.118747	0.00396665	-1.3321e-09	0.0992425	-0.00983292	0.147277	-2.5946e-05	0.13728	posterior
268	song.note.freq.PC1	inv	0.0360419	0.037103	0.0655397	-6.6497e-09	4.11411e-05	0.049625	0.0112732	0.00292563	0.0354482	posterior
269	song.note.freq.PC2	inv	1.09477e-06	1.65171e-06	0.00926618	-2.7386e-09	1.77188e-08	0.043959	7.45526e-07	0.000374842	1.07397e-06	posterior
270	song.note.freq.PC3	inv	0.000868013	0.00230159	0.00403528	-4.1293e-09	1.37753e-07	0.058423	0.00017752	0.000216008	0.000867247	posterior
271	ln.mass	omn	0.544873	0.145473	0.0072272	-1.32245e-08	0.0838128	0.0133723	0.266507	0.000105396	0.287289	posterior
272	bill.logPC1	omn	0.313817	0.0629113	0.00392283	-0.001955	0.141338	0.00512367	0.172609	1.8681e-05	0.166673	posterior
273	bill.logPC2	omn	0.259038	0.401364	0.00101751	-2.41994e-09	0.00460744	0.0199828	0.244545	1.33468e-05	0.0225913	posterior
274	bill.logPC3	omn	0.858804	0.206759	0.000652044	-1.68386e-09	4.59441e-07	0.048149	0.190523	2.821e-05	0.677357	posterior
275	wt.logPC1	omn	0.340822	0.0753567	0.00270227	-0.000661962	0.129788	0.00722967	0.190333	1.8411e-05	0.181606	posterior
276	wt.logPC2	omn	0.953044	0.0620236	0.000412634	-4.8775e-09	0.00156681	0.0329039	0.254806	1.537e-05	0.707173	posterior
277	wt.logPC3	omn	0.472879	0.164721	0.000317454	-1.84503e-08	0.0153015	0.0251222	0.293729	8.128e-06	0.284581	posterior
278	col.pc.fem.disp1	omn	0.173125	0.35136	0.414019	-1.17561e-08	1.925e-09	0.0590335	0.156493	0.0170854	0.0252009	posterior
279	col.pc.fem.disp2	omn	0.00104414	0.0030424	0.0263513	-4.7577e-09	1.71482e-09	0.040273	4.8162e-05	0.00114407	0.00104373	posterior
280	col.pc.fem.disp3	omn	0.0863779	0.116418	0.0075706	-2.1876e-09	5.55877e-08	0.0421118	0.063723	0.000311772	0.0481633	posterior
281	col.pc.fem.col1	omn	9.6449e-05	0.000232898	0.0110336	-4.62526e-09	2.01211e-11	0.0497193	1.41347e-05	0.000470623	9.3405e-05	posterior
282	col.pc.fem.col2	omn	0.113979	0.142888	0.00554133	-1.35414e-09	1.62034e-05	0.0380349	0.0541938	0.000204909	0.0959004	posterior
283	col.pc.mal.disp1	omn	0.261812	0.415011	0.409072	-5.827e-09	1.71501e-09	0.0577499	0.234659	0.016576	0.0352532	posterior
284	col.pc.mal.disp2	omn	3.21449e-06	5.3855e-06	0.0345424	-3.27e-09	2.99166e-11	0.050808	4.44193e-07	0.00169855	3.13719e-06	posterior
285	col.pc.mal.disp3	omn	0.0867201	0.127677	0.0121795	-4.734e-09	5.5868e-08	0.0460506	0.0171697	0.000566153	0.0827496	posterior
286	col.pc.mal.col1	omn	0.3666	0.424883	0.0165115	-1.05156e-08	7.74456e-09	0.0532083	0.243572	0.000683508	0.133208	posterior
287	col.pc.mal.col2	omn	0.189777	0.160413	0.0059782	-2.6616e-09	5.98938e-05	0.0374104	0.0893879	0.000236688	0.155654	posterior
288	song.tempo.PC1	omn	0.0142187	0.0319858	0.0840511	-1.1055e-08	4.57723e-09	0.0458766	0.00576221	0.0033908	0.0135791	posterior
289	song.tempo.PC2	omn	0.00162399	0.00462077	0.0272691	-7.2788e-09	5.02925e-09	0.0440738	0.00159455	0.0011203	0.00145853	posterior
290	song.tempo.PC3	omn	0.0694751	0.027565	0.00835547	-6.2266e-09	0.0478355	-0.00208145	0.0510178	-1.6793e-05	0.0510936	posterior
291	song.whole.freqPC1	omn	2.52592e-07	7.58441e-07	0.0133615	-4.171e-09	1.69635e-14	0.0440228	6.59229e-10	0.000679334	2.52592e-07	posterior
292	song.whole.freqPC2	omn	7.65046e-10	1.29697e-09	0.0158614	-4.2153e-09	1.0058e-16	0.0546991	6.09049e-10	0.000730703	3.90146e-10	posterior
293	song.whole.freqPC3	omn	1.52211e-06	2.42971e-06	0.00948939	-4.8292e-09	4.42031e-09	0.0344567	4.26261e-07	0.000412622	1.52211e-06	posterior
294	song.whole.freqPC4	omn	0.137512	0.305564	0.00417579	-1.9879e-09	0.000255991	0.0288481	0.0744043	8.14148e-05	0.0717542	posterior
295	song.note.freq.PC1	omn	0.0659518	0.101944	0.0496956	-8.544e-09	0.000360501	0.0288439	0.0593133	0.00139697	0.0308853	posterior
296	song.note.freq.PC2	omn	0.336918	0.262565	0.0118119	-3.776e-09	3.70348e-08	0.0446353	0.00161572	0.000637856	0.336235	posterior
297	song.note.freq.PC3	omn	3.76203e-05	6.88466e-05	0.00456232	-3.9301e-09	2.52678e-10	0.0459992	1.54775e-06	0.000212766	3.76202e-05	posterior
298	ln.mass	seed	0.00152772	0.00304741	0.0452118	-1.1112e-08	1.65259e-08	0.130032	0.00152721	0.00234413	7.58348e-05	posterior
299	bill.logPC1	seed	0.000923817	0.00124191	0.00721391	-1.4127e-09	0.000411628	-0.00405536	0.000720847	7.0394e-05	0.000894124	posterior
300	bill.logPC2	seed	0.0216403	0.0414419	0.00284959	-4.138e-09	6.44522e-08	0.0983666	0.0197843	0.000134025	0.00543338	posterior
301	bill.logPC3	seed	4.45986e-15	1.33651e-14	0.0018902	-0.045295	6.0677e-19	0.118735	4.45813e-15	8.22273e-05	1.1694e-15	posterior
302	wt.logPC1	seed	0.0190048	0.0259125	0.00698532	-1.6454e-09	0.00451255	0.0356185	0.00822012	0.000312889	0.0175611	posterior
303	wt.logPC2	seed	4.62007e-05	8.99579e-05	0.00236985	-6.43522e-09	1.15636e-08	0.0689696	1.16672e-06	0.000100698	4.62004e-05	posterior
304	wt.logPC3	seed	0.00142787	0.00322164	0.000608581	-1.25338e-09	1.85763e-05	0.0683962	0.000423788	3.19556e-05	0.00142399	posterior
305	col.pc.fem.disp1	seed	0.0639904	0.0636309	0.109417	-9.1451e-09	0.0023951	0.041174	0.0141053	0.00624615	0.0609524	posterior
306	col.pc.fem.disp2	seed	0.0108111	0.014325	0.0134118	-5.451e-09	8.52132e-05	0.0616614	0.00178397	0.000771114	0.0107605	posterior
307	col.pc.fem.disp3	seed	2.70437e-07	6.74491e-07	0.0182481	-5.93407e-09	2.04043e-10	0.0697586	2.03242e-08	0.000888149	2.6938e-07	posterior
308	col.pc.fem.col1	seed	0.707885	0.174655	0.00306693	-3.95695e-10	0.0221207	0.0459314	0.137175	0.000173389	0.558485	posterior
309	col.pc.fem.col2	seed	0.00501865	0.0086808	0.00595352	-4.5953e-09	2.47086e-05	0.0607041	0.00102038	0.00033468	0.00499939	posterior
310	col.pc.mal.disp1	seed	0.00131977	0.00160075	0.279572	-8.336e-09	0.000167999	0.0275035	0.000534322	0.0133675	0.00131697	posterior
311	col.pc.mal.disp2	seed	9.6927e-05	0.000179988	0.0405633	-7.76e-09	1.52492e-09	0.115896	9.36828e-05	0.0019924	1.27735e-05	posterior
312	col.pc.mal.disp3	seed	1.1194e-05	1.91544e-05	0.0136926	-9.7763e-09	1.41811e-09	0.104326	1.0821e-05	0.00067317	7.97175e-06	posterior
313	col.pc.mal.col1	seed	0.47718	0.312076	0.0200331	-3.7493e-09	0.00230181	0.072431	0.271603	0.00110819	0.276469	posterior
314	col.pc.mal.col2	seed	3.30864e-05	4.19618e-05	0.0089634	-6.621e-09	6.4361e-07	0.0479644	4.1077e-06	0.000523893	3.30859e-05	posterior
315	song.tempo.PC1	seed	1.48164e-08	2.34969e-08	0.135082	-1.5105e-08	1.43766e-11	0.0845616	2.59412e-09	0.00673823	1.48164e-08	posterior
316	song.tempo.PC2	seed	1.45166e-06	2.59553e-06	0.0372519	-6.05e-09	4.02357e-10	0.0740433	7.79266e-08	0.0019329	1.45166e-06	posterior
317	song.tempo.PC3	seed	0.643123	0.277231	0.00879034	-4.799e-09	0.000502686	0.0861525	0.244262	0.00044313	0.44541	posterior
318	song.whole.freqPC1	seed	2.45551e-09	4.1669e-09	0.0237692	-1.22574e-08	2.89125e-13	0.0975169	4.41087e-10	0.00119276	2.45341e-09	posterior
319	song.whole.freqPC2	seed	5.15009e-11	1.11163e-10	0.0207049	-1.1837e-08	8.38253e-14	0.0898525	1.64199e-11	0.00105235	5.14847e-11	posterior
320	song.whole.freqPC4	seed	0.0176046	0.0304143	0.00410243	-1.2964e-09	0.00120125	0.0429263	0.0138341	0.000193763	0.0128028	posterior
321	song.note.freq.PC2	seed	6.61399e-12	1.71862e-11	0.0319574	-9.062e-09	9.73748e-14	0.0587082	8.52456e-13	0.00175591	6.61399e-12	posterior
322	song.note.freq.PC3	seed	8.00976e-12	2.47351e-11	0.00592593	-9.154e-09	1.92594e-14	0.0650489	5.12974e-12	0.000275144	8.00976e-12	posterior
323	song.whole.freqPC3	seed	0.111111	0.333333	0.0171153	-0.0354811	0.111111	0.114124	3.51191e-07	0.000781013	1.88673e-08	posterior
324	song.note.freq.PC1	seed	5.06108e-07	7.86759e-07	0.090557	-6.32667e-09	4.55961e-08	0.030595	6.58934e-08	0.00533411	5.06108e-07	posterior
325	ln.mass	year.round.long.term	0.523232	0.168129	0.00759951	-0.0165498	0.291879	-0.0359726	0.192698	-0.000210708	0.166397	posterior
326	bill.logPC1	year.round.long.term	0.420477	0.146358	0.00510835	-0.00685833	0.160776	0.0276672	0.21623	0.000126948	0.192436	posterior
327	bill.logPC2	year.round.long.term	0.347065	0.16269	0.000827774	-2.263e-09	0.0409974	0.0585089	0.223909	4.098e-05	0.174006	posterior
328	bill.logPC3	year.round.long.term	0.90894	0.181627	0.00127576	-8.2731e-10	6.51344e-05	0.151186	0.765491	8.89568e-05	0.163413	posterior
329	wt.logPC1	year.round.long.term	0.383338	0.0564183	0.00303122	-0.0143752	0.21753	0.0216068	0.160943	6.18873e-05	0.158531	posterior
330	wt.logPC2	year.round.long.term	0.822043	0.0964075	0.000377543	-0.000805383	0.0347602	0.0885893	0.490491	2.209e-05	0.304637	posterior
331	wt.logPC3	year.round.long.term	0.390236	0.193006	0.000403503	-0.000418265	0.126009	0.0355074	0.236276	9.2418e-06	0.17117	posterior
332	col.pc.fem.disp1	year.round.long.term	0.0412466	0.0807262	1.1084	-2.14193e-08	1.18794e-09	0.208738	0.0411004	0.0608491	0.000972833	posterior
333	col.pc.fem.disp2	year.round.long.term	0.385522	0.114461	0.0221206	-0.000590168	0.0793232	0.0463461	0.195901	0.000978017	0.199838	posterior
334	col.pc.fem.disp3	year.round.long.term	0.0287488	0.0348507	0.0126952	-6.29174e-09	1.59527e-06	0.137291	0.028621	0.000857274	0.00195421	posterior
335	col.pc.fem.col1	year.round.long.term	0.435655	0.38426	0.0288119	-8.1587e-09	2.64733e-05	0.160083	0.401461	0.00206777	0.0438507	posterior
336	col.pc.fem.col2	year.round.long.term	0.00249629	0.00264717	0.0118487	-4.0272e-09	4.06716e-05	0.10049	0.00249036	0.000787246	0.00114447	posterior
337	col.pc.mal.disp1	year.round.long.term	0.346293	0.392269	1.0717	-8.355e-09	7.09657e-09	0.215244	0.342026	0.0592561	0.00488019	posterior
338	col.pc.mal.disp2	year.round.long.term	0.445036	0.40978	0.0506719	-8.2808e-09	3.0232e-05	0.150532	0.409734	0.00340468	0.0427494	posterior
339	col.pc.mal.disp3	year.round.long.term	0.329395	0.183649	0.0151317	-3.6323e-09	0.00334049	0.0943108	0.294841	0.000915687	0.0791426	posterior
340	col.pc.mal.col1	year.round.long.term	0.791239	0.292317	0.0391985	-5.252e-09	3.02166e-06	0.165522	0.756718	0.00263999	0.0394853	posterior
341	col.pc.mal.col2	year.round.long.term	0.016809	0.0116816	0.00789742	-1.15988e-07	0.000392175	0.0860964	0.0165321	0.000490498	0.0102895	posterior
342	song.tempo.PC1	year.round.long.term	0.379704	0.105904	0.0304728	-0.00140765	0.0931558	0.0681877	0.192645	0.00130769	0.166638	posterior
343	song.tempo.PC2	year.round.long.term	0.467393	0.172182	0.0119071	-8.5497e-09	0.0744278	0.058632	0.280911	0.000492969	0.186516	posterior
344	song.tempo.PC3	year.round.long.term	0.238575	0.0724997	0.00340218	-1.83767e-09	0.0887886	0.0260743	0.118172	0.000104471	0.127471	posterior
345	song.whole.freqPC1	year.round.long.term	0.00502015	0.00662307	0.010423	-5.89392e-09	0.00241203	0.0430336	0.00485341	0.000350083	0.00405023	posterior
346	song.whole.freqPC2	year.round.long.term	0.000307033	0.000452055	0.0258544	-1.40327e-08	3.87441e-09	0.168292	0.000307	0.00157418	2.8657e-05	posterior
347	song.whole.freqPC3	year.round.long.term	9.11129e-05	0.000148232	0.0153275	-6.627e-09	3.60764e-08	0.123039	9.11084e-05	0.000935919	1.48555e-05	posterior
348	song.whole.freqPC4	year.round.long.term	0.285272	0.038778	0.00468193	-4.03e-09	0.129695	-0.00588772	0.140758	-3.16296e-05	0.141998	posterior
349	song.note.freq.PC1	year.round.long.term	0.312258	0.0515722	0.0228576	-0.00564397	0.171926	0.00682325	0.157541	0.000131468	0.154679	posterior
350	song.note.freq.PC2	year.round.long.term	0.024947	0.0239708	0.00664312	-2.30644e-09	0.00431224	0.0780505	0.0233402	0.000407364	0.0194928	posterior
351	song.note.freq.PC3	year.round.long.term	0.029859	0.0446817	0.00555498	-3.47525e-09	4.08098e-05	0.158948	0.0256921	0.00037124	0.0174048	posterior
352	ln.mass	dense	0.953798	0.0573652	0.00418696	-0.00857635	0.0360486	-0.0225437	0.706842	-4.562e-05	0.217174	posterior
353	bill.logPC1	dense	0.951871	0.121034	0.00320291	-0.0133453	0.0363735	-0.0230951	0.76981	-3.385e-05	0.159838	posterior
354	bill.logPC2	dense	0.398094	0.218108	0.00109986	-2.60142e-09	0.000441502	0.0211367	0.348253	2.024e-05	0.115831	posterior
355	bill.logPC3	dense	0.497839	0.317112	0.000355861	-2.6119e-09	0.00155262	0.0213791	0.383366	6.517e-06	0.168148	posterior
356	wt.logPC1	dense	0.36422	0.0932542	0.00227642	-0.00253227	0.155503	-0.00402637	0.186057	-7.73018e-06	0.179109	posterior
357	wt.logPC2	dense	0.902999	0.0818664	0.000357414	-3.188e-09	0.00441964	0.0235269	0.445956	8.139e-06	0.475352	posterior
358	wt.logPC3	dense	0.840809	0.172753	0.000269661	-3.90727e-05	0.0331561	0.0177053	0.580405	3.902e-06	0.25345	posterior
359	col.pc.fem.disp1	dense	0.504924	0.230126	0.0976494	-1.4027e-08	0.0799643	0.00961192	0.282915	0.000931912	0.218001	posterior
360	col.pc.fem.disp2	dense	0.0748404	0.146104	0.020019	-4.922e-09	4.56858e-05	0.0222901	0.0582512	0.000402647	0.048472	posterior
361	col.pc.fem.disp3	dense	0.470059	0.270332	0.00457837	-1.30836e-09	0.00263115	0.0224349	0.359104	8.95906e-05	0.208387	posterior
362	col.pc.fem.col1	dense	0.487996	0.2587	0.00378428	-2.1168e-09	0.100467	0.00813956	0.303602	2.5916e-05	0.201191	posterior
363	col.pc.fem.col2	dense	0.166696	0.0520066	0.0029111	-2.9526e-10	0.0651256	0.00647925	0.100144	2.1374e-05	0.103577	posterior
364	col.pc.mal.disp1	dense	0.779096	0.215283	0.199966	-8.795e-09	0.000262146	0.0242694	0.475478	0.00439104	0.365792	posterior
365	col.pc.mal.disp2	dense	0.000430166	0.000994645	0.047285	-3.8401e-09	8.711e-18	0.0457261	0.000430162	0.00119865	2.45984e-06	posterior
366	col.pc.mal.disp3	dense	0.114327	0.256019	0.00864407	-2.4582e-09	0.00011986	0.0214131	0.104893	0.000171063	0.0292769	posterior
367	col.pc.mal.col1	dense	0.0975163	0.162545	0.0199793	-3.6745e-09	3.08929e-09	0.0351596	0.0926351	0.00049899	0.0160154	posterior
368	col.pc.mal.col2	dense	0.00636047	0.0153797	0.0039312	-1.2574e-09	1.30211e-05	0.0207396	0.000647925	0.000106334	0.00634659	posterior
369	song.tempo.PC1	dense	1.49534e-09	2.46117e-09	0.098778	-5.5805e-09	9.08112e-16	0.032663	9.05462e-11	0.00301234	1.49529e-09	posterior
370	song.tempo.PC2	dense	7.40589e-10	2.33988e-09	0.0596638	-6.8495e-09	1.97447e-26	0.0559793	7.40589e-10	0.00159166	1.84466e-13	posterior
371	song.tempo.PC3	dense	0.0324186	0.0975625	0.0194759	-6.303e-09	7.64283e-11	0.0446858	0.0322251	0.000555466	0.000639844	posterior
372	song.whole.freqPC1	dense	1.25672e-09	2.91501e-09	0.0255822	-7.7074e-09	2.77427e-25	0.0509772	1.21372e-09	0.000634447	1.19139e-10	posterior
373	song.whole.freqPC2	dense	3.55382e-10	5.89591e-10	0.0132787	-4.3197e-09	5.49502e-15	0.0255023	1.55609e-12	0.000475633	3.55382e-10	posterior
374	song.whole.freqPC3	dense	2.39058e-06	4.99817e-06	0.0116241	-8.0712e-09	7.34224e-14	0.0317843	9.26448e-09	0.000374341	2.39058e-06	posterior
375	song.whole.freqPC4	dense	0.0859368	0.117698	0.0052225	-1.15766e-08	6.67258e-06	0.0271652	0.0836262	0.000114447	0.0162572	posterior
376	song.note.freq.PC1	dense	4.19787e-08	1.16165e-07	0.205672	-7.497e-09	8.49561e-25	0.0547526	4.19787e-08	0.00499974	1.58158e-11	posterior
377	song.note.freq.PC2	dense	1.50899e-09	3.38667e-09	0.0194622	-2.29067e-09	1.87675e-18	0.0366684	3.44765e-10	0.00055945	1.50651e-09	posterior
378	song.note.freq.PC3	dense	1.52884e-07	3.3284e-07	0.0065437	-4.23e-09	4.26217e-19	0.0447476	2.38963e-11	0.000212212	1.52884e-07	posterior
379	ln.mass	open	0.524028	0.136725	0.0151425	-1.90179e-09	0.00385457	0.0836601	0.27555	0.000894985	0.356807	posterior
380	bill.logPC1	open	0.109723	0.0996211	0.00693101	-1.36178e-09	0.00741292	0.0677309	0.0554991	0.000406629	0.0883841	posterior
381	bill.logPC2	open	0.0183433	0.032132	0.00415983	-2.9195e-09	4.4659e-08	0.133744	0.0182829	0.000203753	0.0013089	posterior
382	bill.logPC3	open	1.60502e-08	4.91911e-08	0.00196171	-4.294e-08	3.58611e-17	0.21111	1.60502e-08	8.74291e-05	8.27045e-13	posterior
383	wt.logPC1	open	0.111309	0.127985	0.00897753	-1.70482e-09	0.000328694	0.107494	0.0598132	0.000517572	0.0939983	posterior
384	wt.logPC2	open	0.000811232	0.00190862	0.00302914	-4.0901e-09	1.09197e-08	0.147098	0.000801663	0.000139499	0.000240213	posterior
385	wt.logPC3	open	0.218422	0.166294	0.000743205	-1.34326e-09	0.000916744	0.099249	0.168863	4.217e-05	0.112412	posterior
386	col.pc.fem.disp1	open	0.00144457	0.0029506	0.227471	-4.43e-09	5.84917e-07	0.120726	0.00143522	0.0127708	0.000864031	posterior
387	col.pc.fem.disp2	open	0.311996	0.0539047	0.0100151	-1.38947e-08	0.13551	0.0106405	0.163479	0.000103181	0.168689	posterior
388	col.pc.fem.disp3	open	3.81995e-05	8.76867e-05	0.0174112	-3.78058e-09	1.99151e-09	0.151686	3.81977e-05	0.000874289	1.90137e-06	posterior
389	col.pc.fem.col1	open	0.00163886	0.0045229	0.0235291	-5.25718e-09	4.8094e-12	0.208815	0.00163886	0.00108367	6.94298e-07	posterior
390	col.pc.fem.col2	open	0.0431737	0.0630771	0.0075528	-3.75e-09	4.77516e-05	0.112985	0.0423899	0.000429715	0.00649746	posterior
391	col.pc.mal.disp1	open	0.0515442	0.031876	0.170628	-6.6322e-09	0.0033369	0.0606371	0.047631	0.008371	0.035768	posterior
392	col.pc.mal.disp2	open	0.256922	0.242873	0.0262182	-4.9467e-09	0.000331931	0.0997466	0.188775	0.0015413	0.133065	posterior
393	col.pc.mal.disp3	open	0.0071551	0.0108753	0.0166802	-2.8793e-09	7.27918e-08	0.147788	0.00715277	0.000897014	0.000181892	posterior
394	col.pc.mal.col1	open	0.0401507	0.0560629	0.0365518	-5.504e-09	3.80553e-07	0.146409	0.0395327	0.0019021	0.00701234	posterior
395	col.pc.mal.col2	open	3.17511e-05	5.3978e-05	0.00971819	-7.8623e-09	2.90685e-09	0.137132	3.174e-05	0.00049763	6.40492e-06	posterior
396	song.tempo.PC1	open	4.02498e-12	5.77301e-12	0.562332	-3.01344e-08	4.74642e-21	0.187695	4.02498e-12	0.0252581	4.05647e-15	posterior
397	song.tempo.PC2	open	0.00915296	0.0111472	0.04014	-7.8052e-09	2.10518e-05	0.0916187	0.00290447	0.00240336	0.00908407	posterior
398	song.tempo.PC3	open	0.260888	0.313827	0.0218686	-8.7718e-09	1.99042e-07	0.152075	0.257564	0.0011011	0.00857849	posterior
399	song.whole.freqPC1	open	2.45962e-06	3.75191e-06	0.0205779	-5.253e-09	1.13409e-08	0.0937834	2.44361e-06	0.00114808	1.2749e-06	posterior
400	song.whole.freqPC2	open	1.14484e-08	1.35771e-08	0.0216062	-4.01739e-09	4.83682e-13	0.152345	9.1854e-09	0.00114012	4.6231e-09	posterior
401	song.whole.freqPC3	open	0.00609901	0.00731145	0.0170246	-5.30112e-09	1.41079e-07	0.134324	0.00607713	0.000893862	0.00145292	posterior
402	song.whole.freqPC4	open	0.0805215	0.0577908	0.00406558	-3.446e-10	0.0194517	0.03897	0.0663764	0.000130075	0.0562254	posterior
403	song.note.freq.PC1	open	9.72298e-09	2.14653e-08	0.169487	-1.06446e-08	4.14351e-11	0.0940524	3.55541e-09	0.0101099	9.72077e-09	posterior
404	song.note.freq.PC3	open	2.89711e-06	8.02975e-06	0.0128131	-1.12302e-08	8.45068e-14	0.170274	2.89711e-06	0.000558318	1.2693e-08	posterior
405	song.note.freq.PC2	open	4.37195e-07	5.96464e-07	0.0270206	-2.95411e-08	5.13881e-10	0.128288	3.54066e-07	0.00138508	2.30766e-07	posterior
406	ln.mass	semiopen	0.00900205	0.0195797	0.0231652	-4.2195e-09	5.86021e-07	0.0185583	0.00267064	0.000486397	0.00886513	posterior
407	bill.logPC1	semiopen	0.608075	0.183399	0.00508999	-5.5406e-09	0.0746263	-0.0106766	0.30371	-4.467e-05	0.300356	posterior
408	bill.logPC2	semiopen	0.584341	0.146496	0.000882152	-5.3476e-09	0.0405724	0.0137611	0.306446	1.1451e-05	0.304281	posterior
409	bill.logPC3	semiopen	0.016884	0.0410756	0.000728411	-2.11416e-09	7.59775e-08	0.0271066	0.0115153	2.214e-05	0.0154499	posterior
410	wt.logPC1	semiopen	0.338116	0.0418961	0.00261851	-0.00432141	0.163786	-0.00452301	0.170065	-1.31541e-05	0.176166	posterior
411	wt.logPC2	semiopen	0.00289606	0.00722168	0.000480884	-7.03911e-09	2.4653e-08	0.0278244	4.35811e-05	1.42333e-05	0.0028953	posterior
412	wt.logPC3	semiopen	0.231993	0.149196	0.000276374	-8.003e-09	0.0147217	0.0139533	0.148783	3.87e-06	0.164895	posterior
413	col.pc.fem.disp1	semiopen	0.000101029	0.000319454	0.35818	-7.711e-09	1.38374e-12	0.0229828	0.000101017	0.0103942	4.4984e-06	posterior
414	col.pc.fem.disp2	semiopen	0.00160953	0.00347616	0.0191183	-7.57e-09	2.27825e-05	0.0159089	0.00102366	0.000342909	0.00160056	posterior
415	col.pc.fem.disp3	semiopen	8.58003e-06	2.21803e-05	0.00959152	-4.13893e-09	1.1686e-10	0.0245387	5.24531e-06	0.000226698	8.35972e-06	posterior
416	col.pc.fem.col1	semiopen	0.000587328	0.00122077	0.0105701	-3.621e-09	6.89538e-11	0.027358	1.97154e-05	0.00033085	0.000587254	posterior
417	col.pc.fem.col2	semiopen	0.00247557	0.00755087	0.00744663	-2.3416e-09	5.38087e-07	0.0216946	0.000413258	0.000181789	0.00246594	posterior
418	col.pc.mal.disp1	semiopen	4.15119e-07	1.26388e-06	0.430906	-1.25164e-08	8.81715e-13	0.0205202	4.01348e-07	0.011768	2.30118e-07	posterior
419	col.pc.mal.disp2	semiopen	8.15285e-07	2.36395e-06	0.0379171	-5.0401e-09	2.68533e-12	0.0230428	5.35171e-08	0.00103792	8.15285e-07	posterior
420	col.pc.mal.disp3	semiopen	0.00988175	0.0161409	0.0130799	-3.9221e-09	1.32143e-08	0.0300296	0.00285009	0.000381967	0.00975053	posterior
421	col.pc.mal.col1	semiopen	2.45401e-05	5.69334e-05	0.0178291	-6.2735e-09	2.10842e-09	0.0226552	1.03404e-05	0.000422615	2.09292e-05	posterior
422	col.pc.mal.col2	semiopen	0.00108775	0.00259981	0.0086463	-2.5369e-09	5.813e-06	0.01913	0.000586833	0.000182136	0.00108347	posterior
423	song.tempo.PC1	semiopen	0.000976597	0.00291444	0.0694627	-1.5533e-08	9.06519e-10	0.0270512	2.72952e-05	0.00219567	0.000976348	posterior
424	song.tempo.PC2	semiopen	2.20232e-07	2.39883e-07	0.0260484	-5.0744e-09	6.91127e-13	0.0307864	1.49761e-08	0.0008219	2.20232e-07	posterior
425	song.tempo.PC3	semiopen	0.00139992	0.00189481	0.00887708	-4.5206e-09	2.4146e-05	0.014075	0.000281817	0.0001824	0.00139878	posterior
426	song.whole.freqPC1	semiopen	5.69078e-06	1.72961e-05	0.0142446	-5.4989e-09	5.03312e-15	0.03931	2.90176e-08	0.000466948	5.68658e-06	posterior
427	song.whole.freqPC2	semiopen	2.28762e-15	7.20735e-15	0.0162887	-1.143e-08	4.2302e-20	0.0236533	2.0215e-16	0.000485321	2.28762e-15	posterior
428	song.whole.freqPC3	semiopen	2.14097e-11	6.59214e-11	0.0102078	-3.2861e-09	5.77046e-16	0.021868	2.63931e-12	0.000317481	2.14097e-11	posterior
429	song.whole.freqPC4	semiopen	0.237923	0.212898	0.00420928	-1.57572e-09	1.3036e-05	0.0250381	0.0692662	0.000109093	0.203823	posterior
430	song.note.freq.PC1	semiopen	0.000127459	0.000150424	0.0592813	-1.06077e-08	5.43841e-05	0.00772004	8.022e-05	0.000801075	0.000127361	posterior
431	song.note.freq.PC2	semiopen	7.11921e-13	1.11722e-12	0.0131894	-7.39625e-09	9.95406e-15	0.0178997	1.20011e-13	0.000391152	7.11921e-13	posterior
432	song.note.freq.PC3	semiopen	4.32119e-11	1.06922e-10	0.00404259	-3.368e-09	2.76515e-17	0.0285168	6.62629e-13	0.000127571	4.32119e-11	posterior

## Sheet: Sheet1
index	unique number for sorting
trait	trait ID
subset	subgroup (e.g., diet) analyzed
mean.rel.supp	index of mean relative support for a model incorporating competition
stdev.rel	standard deviation of mean.rel.supp across stochastic maps (for MCC analyses) or phylogenies (for posterior analyses)
BM.sig2.mean	maximum likelihood estimate of sig2 from BM model
MCgeo.S.mean	maximum likelihood estimate of S from MC model
MCgeo.wi.mean	Akaike weight of MC model
DDexpgeo.r.mean	maximum likelihood estimate of r from DD_exponential model
DDexpgeo.wi.mean	Akaike weight of DD_exponential model
DDlingeo.b.mean	maximum likelihood estimate of b from DD_linear model
DDlingeo.wi.mean	Akaike weight of DD_linear model
analyses	either MCC (for analyses conducted on maximum clade credibility tree in main text) or posterior (for analyses conducted on a sample of posterior trees, from the Supporting Information)
