# Supplementary material for: Contrasting impacts of competition on ecological and social trait evolution in songbirds
Source: PLoS Biol. 2018 Jan 31;16(1):e2003563. doi: 10.1371/journal.pbio.2003563 (PMC5809094; doi:10.1371/journal.pbio.2003563)
Supplement: S5 Data — *out*RData files contain individual simulation trajectories (“ivec” identifies the simulation iteration, “dis.sym” refers to the disparity between sympatric lineages at the time indicated, and “disp.allo” refers to the disparity between allopatric lineages at the time indicated), and *sim*RData contains simulated tip values. (ZIP) [file pbio.2003563.s029.zip]

Archive with 20 entries (17 files):
- simulated data/
- simulated data/master.simOU.RData
- __MACOSX/
- __MACOSX/simulated data/
- __MACOSX/simulated data/._master.simOU.RData
- simulated data/master.outBM.RData
- __MACOSX/simulated data/._master.outBM.RData
- simulated data/master.outDDexp.RData
- __MACOSX/simulated data/._master.outDDexp.RData
- simulated data/master.outMC.RData
- __MACOSX/simulated data/._master.outMC.RData
- simulated data/master.simMC.RData
- __MACOSX/simulated data/._master.simMC.RData
- simulated data/master.simBM.RData
- __MACOSX/simulated data/._master.simBM.RData
- simulated data/master.outOU.RData
- __MACOSX/simulated data/._master.outOU.RData
- simulated data/master.simDDexp.RData
- __MACOSX/simulated data/._master.simDDexp.RData
- __MACOSX/._simulated data
