# Supplementary material for: Contrasting impacts of competition on ecological and social trait evolution in songbirds
Source: PLoS Biol. 2018 Jan 31;16(1):e2003563. doi: 10.1371/journal.pbio.2003563 (PMC5809094; doi:10.1371/journal.pbio.2003563)
Supplement: S6 Data — (XLSX) [file pbio.2003563.s030.xlsx]

## Sheet: sig2_z-transform
index	tree	trait	BM.sig2	type1	type2
1	MCC	ln.mass	0.0576261	resource use	resource use
2	MCC	bill.logPC1	0.0543415	resource use	resource use
3	MCC	bill.logPC2	0.0548746	resource use	resource use
4	MCC	bill.logPC3	0.0749187	resource use	resource use
5	MCC	wt.logPC1	0.03	resource use	resource use
6	MCC	wt.logPC2	0.0695564	resource use	resource use
7	MCC	wt.logPC3	0.0404129	resource use	resource use
8	MCC	col.pc.fem.disp1	0.0534206	plumage	female plumage
9	MCC	col.pc.fem.disp2	0.0555029	plumage	female plumage
10	MCC	col.pc.fem.disp3	0.0703079	plumage	female plumage
11	MCC	col.pc.fem.col1	0.089235	plumage	female plumage
12	MCC	col.pc.fem.col2	0.0547918	plumage	female plumage
13	MCC	col.pc.mal.disp1	0.0533433	plumage	male plumage
14	MCC	col.pc.mal.disp2	0.0987479	plumage	male plumage
15	MCC	col.pc.mal.disp3	0.0732365	plumage	male plumage
16	MCC	col.pc.mal.col1	0.0820916	plumage	male plumage
17	MCC	col.pc.mal.col2	0.0643862	plumage	male plumage
18	MCC	song.tempo.PC1	0.162955	song	song
19	MCC	song.tempo.PC2	0.126401	song	song
20	MCC	song.tempo.PC3	0.0836404	song	song
21	MCC	song.whole.freqPC1	0.177494	song	song
22	MCC	song.whole.freqPC2	0.140906	song	song
23	MCC	song.whole.freqPC3	0.132782	song	song
24	MCC	song.whole.freqPC4	0.0532852	song	song
25	MCC	song.note.freq.PC1	0.15829	song	song
26	MCC	song.note.freq.PC2	0.133914	song	song
27	MCC	song.note.freq.PC3	0.149668	song	song
28	1	ln.mass	0.0689387	resource use	resource use
29	1	bill.logPC1	0.0643104	resource use	resource use
30	1	bill.logPC2	0.0607337	resource use	resource use
31	1	bill.logPC3	0.0799	resource use	resource use
32	1	wt.logPC1	0.0344237	resource use	resource use
33	1	wt.logPC2	0.0788378	resource use	resource use
34	1	wt.logPC3	0.0435447	resource use	resource use
35	1	col.pc.fem.disp1	0.046579	plumage	female plumage
36	1	col.pc.fem.disp2	0.0562096	plumage	female plumage
37	1	col.pc.fem.disp3	0.0751726	plumage	female plumage
38	1	col.pc.fem.col1	0.0795589	plumage	female plumage
39	1	col.pc.fem.col2	0.0578103	plumage	female plumage
40	1	col.pc.mal.disp1	0.0523676	plumage	male plumage
41	1	col.pc.mal.disp2	0.0914846	plumage	male plumage
42	1	col.pc.mal.disp3	0.0719943	plumage	male plumage
43	1	col.pc.mal.col1	0.0828085	plumage	male plumage
44	1	col.pc.mal.col2	0.0677693	plumage	male plumage
45	1	song.tempo.PC1	0.164403	song	song
46	1	song.tempo.PC2	0.120246	song	song
47	1	song.tempo.PC3	0.0843718	song	song
48	1	song.whole.freqPC1	0.149592	song	song
49	1	song.whole.freqPC2	0.138202	song	song
50	1	song.whole.freqPC3	0.11807	song	song
51	1	song.whole.freqPC4	0.0525955	song	song
52	1	song.note.freq.PC1	0.135265	song	song
53	1	song.note.freq.PC2	0.13956	song	song
54	1	song.note.freq.PC3	0.160066	song	song
55	2	ln.mass	0.0539122	resource use	resource use
56	2	bill.logPC1	0.0554766	resource use	resource use
57	2	bill.logPC2	0.0667347	resource use	resource use
58	2	bill.logPC3	0.0775926	resource use	resource use
59	2	wt.logPC1	0.0301148	resource use	resource use
60	2	wt.logPC2	0.068379	resource use	resource use
61	2	wt.logPC3	0.0412725	resource use	resource use
62	2	col.pc.fem.disp1	0.0614557	plumage	female plumage
63	2	col.pc.fem.disp2	0.0602941	plumage	female plumage
64	2	col.pc.fem.disp3	0.0726806	plumage	female plumage
65	2	col.pc.fem.col1	0.0941619	plumage	female plumage
66	2	col.pc.fem.col2	0.0536876	plumage	female plumage
67	2	col.pc.mal.disp1	0.0561973	plumage	male plumage
68	2	col.pc.mal.disp2	0.107725	plumage	male plumage
69	2	col.pc.mal.disp3	0.077565	plumage	male plumage
70	2	col.pc.mal.col1	0.0892365	plumage	male plumage
71	2	col.pc.mal.col2	0.0666132	plumage	male plumage
72	2	song.tempo.PC1	0.155883	song	song
73	2	song.tempo.PC2	0.138836	song	song
74	2	song.tempo.PC3	0.0754067	song	song
75	2	song.whole.freqPC1	0.228085	song	song
76	2	song.whole.freqPC2	0.146457	song	song
77	2	song.whole.freqPC3	0.151072	song	song
78	2	song.whole.freqPC4	0.055856	song	song
79	2	song.note.freq.PC1	0.187319	song	song
80	2	song.note.freq.PC2	0.138516	song	song
81	2	song.note.freq.PC3	0.148205	song	song
82	3	ln.mass	0.0454908	resource use	resource use
83	3	bill.logPC1	0.050474	resource use	resource use
84	3	bill.logPC2	0.0496696	resource use	resource use
85	3	bill.logPC3	0.0827527	resource use	resource use
86	3	wt.logPC1	0.031761	resource use	resource use
87	3	wt.logPC2	0.0771663	resource use	resource use
88	3	wt.logPC3	0.0395336	resource use	resource use
89	3	col.pc.fem.disp1	0.0473969	plumage	female plumage
90	3	col.pc.fem.disp2	0.0524145	plumage	female plumage
91	3	col.pc.fem.disp3	0.0659146	plumage	female plumage
92	3	col.pc.fem.col1	0.0732628	plumage	female plumage
93	3	col.pc.fem.col2	0.0538407	plumage	female plumage
94	3	col.pc.mal.disp1	0.0502635	plumage	male plumage
95	3	col.pc.mal.disp2	0.0821427	plumage	male plumage
96	3	col.pc.mal.disp3	0.0676839	plumage	male plumage
97	3	col.pc.mal.col1	0.0736017	plumage	male plumage
98	3	col.pc.mal.col2	0.0582899	plumage	male plumage
99	3	song.tempo.PC1	0.151994	song	song
100	3	song.tempo.PC2	0.13449	song	song
101	3	song.tempo.PC3	0.0874797	song	song
102	3	song.whole.freqPC1	0.138527	song	song
103	3	song.whole.freqPC2	0.130452	song	song
104	3	song.whole.freqPC3	0.12313	song	song
105	3	song.whole.freqPC4	0.0481203	song	song
106	3	song.note.freq.PC1	0.106038	song	song
107	3	song.note.freq.PC2	0.126357	song	song
108	3	song.note.freq.PC3	0.143159	song	song
109	4	ln.mass	0.0636848	resource use	resource use
110	4	bill.logPC1	0.0661638	resource use	resource use
111	4	bill.logPC2	0.0552471	resource use	resource use
112	4	bill.logPC3	0.0707736	resource use	resource use
113	4	wt.logPC1	0.0345358	resource use	resource use
114	4	wt.logPC2	0.0866049	resource use	resource use
115	4	wt.logPC3	0.0420771	resource use	resource use
116	4	col.pc.fem.disp1	0.0421822	plumage	female plumage
117	4	col.pc.fem.disp2	0.0596048	plumage	female plumage
118	4	col.pc.fem.disp3	0.0743841	plumage	female plumage
119	4	col.pc.fem.col1	0.0769936	plumage	female plumage
120	4	col.pc.fem.col2	0.055066	plumage	female plumage
121	4	col.pc.mal.disp1	0.0448503	plumage	male plumage
122	4	col.pc.mal.disp2	0.0994394	plumage	male plumage
123	4	col.pc.mal.disp3	0.0690127	plumage	male plumage
124	4	col.pc.mal.col1	0.0800124	plumage	male plumage
125	4	col.pc.mal.col2	0.0638613	plumage	male plumage
126	4	song.tempo.PC1	0.157498	song	song
127	4	song.tempo.PC2	0.127547	song	song
128	4	song.tempo.PC3	0.088213	song	song
129	4	song.whole.freqPC1	0.157838	song	song
130	4	song.whole.freqPC2	0.133546	song	song
131	4	song.whole.freqPC3	0.130012	song	song
132	4	song.whole.freqPC4	0.0544063	song	song
133	4	song.note.freq.PC1	0.143597	song	song
134	4	song.note.freq.PC2	0.141378	song	song
135	4	song.note.freq.PC3	0.156809	song	song
136	5	ln.mass	0.0622342	resource use	resource use
137	5	bill.logPC1	0.0525773	resource use	resource use
138	5	bill.logPC2	0.0557093	resource use	resource use
139	5	bill.logPC3	0.0916278	resource use	resource use
140	5	wt.logPC1	0.0337899	resource use	resource use
141	5	wt.logPC2	0.0817485	resource use	resource use
142	5	wt.logPC3	0.0420671	resource use	resource use
143	5	col.pc.fem.disp1	0.0548887	plumage	female plumage
144	5	col.pc.fem.disp2	0.0614152	plumage	female plumage
145	5	col.pc.fem.disp3	0.0734027	plumage	female plumage
146	5	col.pc.fem.col1	0.108817	plumage	female plumage
147	5	col.pc.fem.col2	0.0576636	plumage	female plumage
148	5	col.pc.mal.disp1	0.0550334	plumage	male plumage
149	5	col.pc.mal.disp2	0.0969012	plumage	male plumage
150	5	col.pc.mal.disp3	0.0786321	plumage	male plumage
151	5	col.pc.mal.col1	0.0839948	plumage	male plumage
152	5	col.pc.mal.col2	0.0639022	plumage	male plumage
153	5	song.tempo.PC1	0.155298	song	song
154	5	song.tempo.PC2	0.126975	song	song
155	5	song.tempo.PC3	0.0850764	song	song
156	5	song.whole.freqPC1	0.18534	song	song
157	5	song.whole.freqPC2	0.144321	song	song
158	5	song.whole.freqPC3	0.142732	song	song
159	5	song.whole.freqPC4	0.054329	song	song
160	5	song.note.freq.PC1	0.167431	song	song
161	5	song.note.freq.PC2	0.139125	song	song
162	5	song.note.freq.PC3	0.154644	song	song
163	6	ln.mass	0.0511776	resource use	resource use
164	6	bill.logPC1	0.0565046	resource use	resource use
165	6	bill.logPC2	0.0551932	resource use	resource use
166	6	bill.logPC3	0.0761382	resource use	resource use
167	6	wt.logPC1	0.0351327	resource use	resource use
168	6	wt.logPC2	0.0805068	resource use	resource use
169	6	wt.logPC3	0.0434381	resource use	resource use
170	6	col.pc.fem.disp1	0.0412019	plumage	female plumage
171	6	col.pc.fem.disp2	0.0546311	plumage	female plumage
172	6	col.pc.fem.disp3	0.0705403	plumage	female plumage
173	6	col.pc.fem.col1	0.0766433	plumage	female plumage
174	6	col.pc.fem.col2	0.0566545	plumage	female plumage
175	6	col.pc.mal.disp1	0.0452171	plumage	male plumage
176	6	col.pc.mal.disp2	0.0950104	plumage	male plumage
177	6	col.pc.mal.disp3	0.0697304	plumage	male plumage
178	6	col.pc.mal.col1	0.0822535	plumage	male plumage
179	6	col.pc.mal.col2	0.0671824	plumage	male plumage
180	6	song.tempo.PC1	0.16392	song	song
181	6	song.tempo.PC2	0.135482	song	song
182	6	song.tempo.PC3	0.0928841	song	song
183	6	song.whole.freqPC1	0.157009	song	song
184	6	song.whole.freqPC2	0.125064	song	song
185	6	song.whole.freqPC3	0.123878	song	song
186	6	song.whole.freqPC4	0.052822	song	song
187	6	song.note.freq.PC1	0.130877	song	song
188	6	song.note.freq.PC2	0.151288	song	song
189	6	song.note.freq.PC3	0.167355	song	song
190	7	ln.mass	0.0553908	resource use	resource use
191	7	bill.logPC1	0.0532044	resource use	resource use
192	7	bill.logPC2	0.0555415	resource use	resource use
193	7	bill.logPC3	0.0703197	resource use	resource use
194	7	wt.logPC1	0.0299433	resource use	resource use
195	7	wt.logPC2	0.0660695	resource use	resource use
196	7	wt.logPC3	0.04038	resource use	resource use
197	7	col.pc.fem.disp1	0.0591638	plumage	female plumage
198	7	col.pc.fem.disp2	0.0570696	plumage	female plumage
199	7	col.pc.fem.disp3	0.0742167	plumage	female plumage
200	7	col.pc.fem.col1	0.0970844	plumage	female plumage
201	7	col.pc.fem.col2	0.0576835	plumage	female plumage
202	7	col.pc.mal.disp1	0.0554748	plumage	male plumage
203	7	col.pc.mal.disp2	0.090969	plumage	male plumage
204	7	col.pc.mal.disp3	0.0727633	plumage	male plumage
205	7	col.pc.mal.col1	0.0871565	plumage	male plumage
206	7	col.pc.mal.col2	0.0695986	plumage	male plumage
207	7	song.tempo.PC1	0.197066	song	song
208	7	song.tempo.PC2	0.121952	song	song
209	7	song.tempo.PC3	0.0807824	song	song
210	7	song.whole.freqPC1	0.150113	song	song
211	7	song.whole.freqPC2	0.140392	song	song
212	7	song.whole.freqPC3	0.127232	song	song
213	7	song.whole.freqPC4	0.0537395	song	song
214	7	song.note.freq.PC1	0.134468	song	song
215	7	song.note.freq.PC2	0.124026	song	song
216	7	song.note.freq.PC3	0.165124	song	song
217	8	ln.mass	0.0537182	resource use	resource use
218	8	bill.logPC1	0.0615061	resource use	resource use
219	8	bill.logPC2	0.0564983	resource use	resource use
220	8	bill.logPC3	0.0970782	resource use	resource use
221	8	wt.logPC1	0.0334182	resource use	resource use
222	8	wt.logPC2	0.0814847	resource use	resource use
223	8	wt.logPC3	0.0454633	resource use	resource use
224	8	col.pc.fem.disp1	0.0464433	plumage	female plumage
225	8	col.pc.fem.disp2	0.0534253	plumage	female plumage
226	8	col.pc.fem.disp3	0.0689699	plumage	female plumage
227	8	col.pc.fem.col1	0.0749917	plumage	female plumage
228	8	col.pc.fem.col2	0.0571845	plumage	female plumage
229	8	col.pc.mal.disp1	0.0481833	plumage	male plumage
230	8	col.pc.mal.disp2	0.0950057	plumage	male plumage
231	8	col.pc.mal.disp3	0.0681601	plumage	male plumage
232	8	col.pc.mal.col1	0.0774269	plumage	male plumage
233	8	col.pc.mal.col2	0.0645079	plumage	male plumage
234	8	song.tempo.PC1	0.16255	song	song
235	8	song.tempo.PC2	0.130116	song	song
236	8	song.tempo.PC3	0.0850011	song	song
237	8	song.whole.freqPC1	0.160947	song	song
238	8	song.whole.freqPC2	0.143354	song	song
239	8	song.whole.freqPC3	0.136819	song	song
240	8	song.whole.freqPC4	0.052119	song	song
241	8	song.note.freq.PC1	0.136902	song	song
242	8	song.note.freq.PC2	0.152664	song	song
243	8	song.note.freq.PC3	0.159117	song	song
244	9	ln.mass	0.0729431	resource use	resource use
245	9	bill.logPC1	0.0718683	resource use	resource use
246	9	bill.logPC2	0.0539201	resource use	resource use
247	9	bill.logPC3	0.0722521	resource use	resource use
248	9	wt.logPC1	0.0316773	resource use	resource use
249	9	wt.logPC2	0.0761366	resource use	resource use
250	9	wt.logPC3	0.0397606	resource use	resource use
251	9	col.pc.fem.disp1	0.0388064	plumage	female plumage
252	9	col.pc.fem.disp2	0.0544139	plumage	female plumage
253	9	col.pc.fem.disp3	0.0705323	plumage	female plumage
254	9	col.pc.fem.col1	0.102625	plumage	female plumage
255	9	col.pc.fem.col2	0.0531463	plumage	female plumage
256	9	col.pc.mal.disp1	0.0442793	plumage	male plumage
257	9	col.pc.mal.disp2	0.0846399	plumage	male plumage
258	9	col.pc.mal.disp3	0.0866392	plumage	male plumage
259	9	col.pc.mal.col1	0.0800818	plumage	male plumage
260	9	col.pc.mal.col2	0.0644979	plumage	male plumage
261	9	song.tempo.PC1	0.17094	song	song
262	9	song.tempo.PC2	0.116369	song	song
263	9	song.tempo.PC3	0.084825	song	song
264	9	song.whole.freqPC1	0.239141	song	song
265	9	song.whole.freqPC2	0.13885	song	song
266	9	song.whole.freqPC3	0.127583	song	song
267	9	song.whole.freqPC4	0.0550266	song	song
268	9	song.note.freq.PC1	0.22998	song	song
269	9	song.note.freq.PC2	0.130726	song	song
270	9	song.note.freq.PC3	0.149354	song	song
271	10	ln.mass	0.0682078	resource use	resource use
272	10	bill.logPC1	0.0507613	resource use	resource use
273	10	bill.logPC2	0.0555665	resource use	resource use
274	10	bill.logPC3	0.0869704	resource use	resource use
275	10	wt.logPC1	0.0308896	resource use	resource use
276	10	wt.logPC2	0.0721612	resource use	resource use
277	10	wt.logPC3	0.04291	resource use	resource use
278	10	col.pc.fem.disp1	0.0535705	plumage	female plumage
279	10	col.pc.fem.disp2	0.0540465	plumage	female plumage
280	10	col.pc.fem.disp3	0.0721224	plumage	female plumage
281	10	col.pc.fem.col1	0.0933611	plumage	female plumage
282	10	col.pc.fem.col2	0.059927	plumage	female plumage
283	10	col.pc.mal.disp1	0.0621421	plumage	male plumage
284	10	col.pc.mal.disp2	0.143545	plumage	male plumage
285	10	col.pc.mal.disp3	0.0730493	plumage	male plumage
286	10	col.pc.mal.col1	0.10721	plumage	male plumage
287	10	col.pc.mal.col2	0.0649655	plumage	male plumage
288	10	song.tempo.PC1	0.205888	song	song
289	10	song.tempo.PC2	0.194893	song	song
290	10	song.tempo.PC3	0.127109	song	song
291	10	song.whole.freqPC1	0.213212	song	song
292	10	song.whole.freqPC2	0.147307	song	song
293	10	song.whole.freqPC3	0.147708	song	song
294	10	song.whole.freqPC4	0.060103	song	song
295	10	song.note.freq.PC1	0.198418	song	song
296	10	song.note.freq.PC2	0.171116	song	song
297	10	song.note.freq.PC3	0.183934	song	song
298	11	ln.mass	0.0713236	resource use	resource use
299	11	bill.logPC1	0.0807517	resource use	resource use
300	11	bill.logPC2	0.0594517	resource use	resource use
301	11	bill.logPC3	0.0771185	resource use	resource use
302	11	wt.logPC1	0.036423	resource use	resource use
303	11	wt.logPC2	0.0764792	resource use	resource use
304	11	wt.logPC3	0.0460213	resource use	resource use
305	11	col.pc.fem.disp1	0.0593755	plumage	female plumage
306	11	col.pc.fem.disp2	0.0579319	plumage	female plumage
307	11	col.pc.fem.disp3	0.0791322	plumage	female plumage
308	11	col.pc.fem.col1	0.0989463	plumage	female plumage
309	11	col.pc.fem.col2	0.0618077	plumage	female plumage
310	11	col.pc.mal.disp1	0.0595039	plumage	male plumage
311	11	col.pc.mal.disp2	0.113591	plumage	male plumage
312	11	col.pc.mal.disp3	0.0744747	plumage	male plumage
313	11	col.pc.mal.col1	0.0916839	plumage	male plumage
314	11	col.pc.mal.col2	0.0715269	plumage	male plumage
315	11	song.tempo.PC1	0.189443	song	song
316	11	song.tempo.PC2	0.167354	song	song
317	11	song.tempo.PC3	0.111444	song	song
318	11	song.whole.freqPC1	0.189479	song	song
319	11	song.whole.freqPC2	0.15668	song	song
320	11	song.whole.freqPC3	0.140637	song	song
321	11	song.whole.freqPC4	0.0591579	song	song
322	11	song.note.freq.PC1	0.161358	song	song
323	11	song.note.freq.PC2	0.15854	song	song
324	11	song.note.freq.PC3	0.192833	song	song
325	12	ln.mass	0.0521553	resource use	resource use
326	12	bill.logPC1	0.057525	resource use	resource use
327	12	bill.logPC2	0.0641431	resource use	resource use
328	12	bill.logPC3	0.0832979	resource use	resource use
329	12	wt.logPC1	0.0309363	resource use	resource use
330	12	wt.logPC2	0.0704285	resource use	resource use
331	12	wt.logPC3	0.0411712	resource use	resource use
332	12	col.pc.fem.disp1	0.0410101	plumage	female plumage
333	12	col.pc.fem.disp2	0.055896	plumage	female plumage
334	12	col.pc.fem.disp3	0.0756001	plumage	female plumage
335	12	col.pc.fem.col1	0.103196	plumage	female plumage
336	12	col.pc.fem.col2	0.053811	plumage	female plumage
337	12	col.pc.mal.disp1	0.0425572	plumage	male plumage
338	12	col.pc.mal.disp2	0.0862918	plumage	male plumage
339	12	col.pc.mal.disp3	0.0768332	plumage	male plumage
340	12	col.pc.mal.col1	0.0774221	plumage	male plumage
341	12	col.pc.mal.col2	0.0610894	plumage	male plumage
342	12	song.tempo.PC1	0.163341	song	song
343	12	song.tempo.PC2	0.116958	song	song
344	12	song.tempo.PC3	0.0844175	song	song
345	12	song.whole.freqPC1	0.164945	song	song
346	12	song.whole.freqPC2	0.131682	song	song
347	12	song.whole.freqPC3	0.125201	song	song
348	12	song.whole.freqPC4	0.0520155	song	song
349	12	song.note.freq.PC1	0.146931	song	song
350	12	song.note.freq.PC2	0.126144	song	song
351	12	song.note.freq.PC3	0.154282	song	song
352	13	ln.mass	0.069562	resource use	resource use
353	13	bill.logPC1	0.0707913	resource use	resource use
354	13	bill.logPC2	0.0565137	resource use	resource use
355	13	bill.logPC3	0.0781677	resource use	resource use
356	13	wt.logPC1	0.0341353	resource use	resource use
357	13	wt.logPC2	0.0846016	resource use	resource use
358	13	wt.logPC3	0.0426938	resource use	resource use
359	13	col.pc.fem.disp1	0.0599179	plumage	female plumage
360	13	col.pc.fem.disp2	0.0598117	plumage	female plumage
361	13	col.pc.fem.disp3	0.0761265	plumage	female plumage
362	13	col.pc.fem.col1	0.132481	plumage	female plumage
363	13	col.pc.fem.col2	0.0582166	plumage	female plumage
364	13	col.pc.mal.disp1	0.0569274	plumage	male plumage
365	13	col.pc.mal.disp2	0.101519	plumage	male plumage
366	13	col.pc.mal.disp3	0.0975988	plumage	male plumage
367	13	col.pc.mal.col1	0.0921526	plumage	male plumage
368	13	col.pc.mal.col2	0.0685948	plumage	male plumage
369	13	song.tempo.PC1	0.200068	song	song
370	13	song.tempo.PC2	0.123788	song	song
371	13	song.tempo.PC3	0.0887426	song	song
372	13	song.whole.freqPC1	0.281127	song	song
373	13	song.whole.freqPC2	0.155563	song	song
374	13	song.whole.freqPC3	0.151405	song	song
375	13	song.whole.freqPC4	0.0582126	song	song
376	13	song.note.freq.PC1	0.288118	song	song
377	13	song.note.freq.PC2	0.136644	song	song
378	13	song.note.freq.PC3	0.168275	song	song
379	14	ln.mass	0.0653743	resource use	resource use
380	14	bill.logPC1	0.0849658	resource use	resource use
381	14	bill.logPC2	0.0604824	resource use	resource use
382	14	bill.logPC3	0.0727054	resource use	resource use
383	14	wt.logPC1	0.0347981	resource use	resource use
384	14	wt.logPC2	0.0683139	resource use	resource use
385	14	wt.logPC3	0.0445381	resource use	resource use
386	14	col.pc.fem.disp1	0.0483959	plumage	female plumage
387	14	col.pc.fem.disp2	0.0570013	plumage	female plumage
388	14	col.pc.fem.disp3	0.0703925	plumage	female plumage
389	14	col.pc.fem.col1	0.0815619	plumage	female plumage
390	14	col.pc.fem.col2	0.0562883	plumage	female plumage
391	14	col.pc.mal.disp1	0.0504439	plumage	male plumage
392	14	col.pc.mal.disp2	0.0935375	plumage	male plumage
393	14	col.pc.mal.disp3	0.0698225	plumage	male plumage
394	14	col.pc.mal.col1	0.0755732	plumage	male plumage
395	14	col.pc.mal.col2	0.0646245	plumage	male plumage
396	14	song.tempo.PC1	0.136398	song	song
397	14	song.tempo.PC2	0.126022	song	song
398	14	song.tempo.PC3	0.0804085	song	song
399	14	song.whole.freqPC1	0.176973	song	song
400	14	song.whole.freqPC2	0.133415	song	song
401	14	song.whole.freqPC3	0.128086	song	song
402	14	song.whole.freqPC4	0.0526166	song	song
403	14	song.note.freq.PC1	0.125995	song	song
404	14	song.note.freq.PC2	0.149053	song	song
405	14	song.note.freq.PC3	0.172734	song	song
406	15	ln.mass	0.0717977	resource use	resource use
407	15	bill.logPC1	0.0579066	resource use	resource use
408	15	bill.logPC2	0.0520039	resource use	resource use
409	15	bill.logPC3	0.0743331	resource use	resource use
410	15	wt.logPC1	0.0335052	resource use	resource use
411	15	wt.logPC2	0.0736396	resource use	resource use
412	15	wt.logPC3	0.041591	resource use	resource use
413	15	col.pc.fem.disp1	0.0526667	plumage	female plumage
414	15	col.pc.fem.disp2	0.058494	plumage	female plumage
415	15	col.pc.fem.disp3	0.0755195	plumage	female plumage
416	15	col.pc.fem.col1	0.0901406	plumage	female plumage
417	15	col.pc.fem.col2	0.060769	plumage	female plumage
418	15	col.pc.mal.disp1	0.056343	plumage	male plumage
419	15	col.pc.mal.disp2	0.111678	plumage	male plumage
420	15	col.pc.mal.disp3	0.0709635	plumage	male plumage
421	15	col.pc.mal.col1	0.0843804	plumage	male plumage
422	15	col.pc.mal.col2	0.0664462	plumage	male plumage
423	15	song.tempo.PC1	0.155875	song	song
424	15	song.tempo.PC2	0.155452	song	song
425	15	song.tempo.PC3	0.100778	song	song
426	15	song.whole.freqPC1	0.16843	song	song
427	15	song.whole.freqPC2	0.143798	song	song
428	15	song.whole.freqPC3	0.131373	song	song
429	15	song.whole.freqPC4	0.0560328	song	song
430	15	song.note.freq.PC1	0.144041	song	song
431	15	song.note.freq.PC2	0.143464	song	song
432	15	song.note.freq.PC3	0.16312	song	song
433	16	ln.mass	0.0505644	resource use	resource use
434	16	bill.logPC1	0.0587682	resource use	resource use
435	16	bill.logPC2	0.0539796	resource use	resource use
436	16	bill.logPC3	0.0791751	resource use	resource use
437	16	wt.logPC1	0.0341363	resource use	resource use
438	16	wt.logPC2	0.0892819	resource use	resource use
439	16	wt.logPC3	0.0414967	resource use	resource use
440	16	col.pc.fem.disp1	0.051237	plumage	female plumage
441	16	col.pc.fem.disp2	0.0536743	plumage	female plumage
442	16	col.pc.fem.disp3	0.0817142	plumage	female plumage
443	16	col.pc.fem.col1	0.0882219	plumage	female plumage
444	16	col.pc.fem.col2	0.0582848	plumage	female plumage
445	16	col.pc.mal.disp1	0.0490602	plumage	male plumage
446	16	col.pc.mal.disp2	0.0879854	plumage	male plumage
447	16	col.pc.mal.disp3	0.076893	plumage	male plumage
448	16	col.pc.mal.col1	0.078214	plumage	male plumage
449	16	col.pc.mal.col2	0.0620993	plumage	male plumage
450	16	song.tempo.PC1	0.157454	song	song
451	16	song.tempo.PC2	0.133677	song	song
452	16	song.tempo.PC3	0.0882089	song	song
453	16	song.whole.freqPC1	0.16883	song	song
454	16	song.whole.freqPC2	0.14215	song	song
455	16	song.whole.freqPC3	0.127559	song	song
456	16	song.whole.freqPC4	0.0567105	song	song
457	16	song.note.freq.PC1	0.153745	song	song
458	16	song.note.freq.PC2	0.143693	song	song
459	16	song.note.freq.PC3	0.170867	song	song
460	17	ln.mass	0.0654847	resource use	resource use
461	17	bill.logPC1	0.0678026	resource use	resource use
462	17	bill.logPC2	0.0516507	resource use	resource use
463	17	bill.logPC3	0.0810663	resource use	resource use
464	17	wt.logPC1	0.0317361	resource use	resource use
465	17	wt.logPC2	0.0698878	resource use	resource use
466	17	wt.logPC3	0.0402846	resource use	resource use
467	17	col.pc.fem.disp1	0.0478429	plumage	female plumage
468	17	col.pc.fem.disp2	0.0572329	plumage	female plumage
469	17	col.pc.fem.disp3	0.0729859	plumage	female plumage
470	17	col.pc.fem.col1	0.0973974	plumage	female plumage
471	17	col.pc.fem.col2	0.0575934	plumage	female plumage
472	17	col.pc.mal.disp1	0.0581607	plumage	male plumage
473	17	col.pc.mal.disp2	0.103009	plumage	male plumage
474	17	col.pc.mal.disp3	0.0763472	plumage	male plumage
475	17	col.pc.mal.col1	0.0914778	plumage	male plumage
476	17	col.pc.mal.col2	0.0651135	plumage	male plumage
477	17	song.tempo.PC1	0.208395	song	song
478	17	song.tempo.PC2	0.177975	song	song
479	17	song.tempo.PC3	0.119642	song	song
480	17	song.whole.freqPC1	0.161914	song	song
481	17	song.whole.freqPC2	0.136802	song	song
482	17	song.whole.freqPC3	0.12721	song	song
483	17	song.whole.freqPC4	0.0574237	song	song
484	17	song.note.freq.PC1	0.1458	song	song
485	17	song.note.freq.PC2	0.139982	song	song
486	17	song.note.freq.PC3	0.187106	song	song
487	18	ln.mass	0.0527226	resource use	resource use
488	18	bill.logPC1	0.0561823	resource use	resource use
489	18	bill.logPC2	0.0713355	resource use	resource use
490	18	bill.logPC3	0.122798	resource use	resource use
491	18	wt.logPC1	0.0312871	resource use	resource use
492	18	wt.logPC2	0.0714993	resource use	resource use
493	18	wt.logPC3	0.0446991	resource use	resource use
494	18	col.pc.fem.disp1	0.0386652	plumage	female plumage
495	18	col.pc.fem.disp2	0.055611	plumage	female plumage
496	18	col.pc.fem.disp3	0.0680281	plumage	female plumage
497	18	col.pc.fem.col1	0.0719949	plumage	female plumage
498	18	col.pc.fem.col2	0.0558782	plumage	female plumage
499	18	col.pc.mal.disp1	0.0424254	plumage	male plumage
500	18	col.pc.mal.disp2	0.0846103	plumage	male plumage
501	18	col.pc.mal.disp3	0.0686642	plumage	male plumage
502	18	col.pc.mal.col1	0.0716391	plumage	male plumage
503	18	col.pc.mal.col2	0.0607229	plumage	male plumage
504	18	song.tempo.PC1	0.193456	song	song
505	18	song.tempo.PC2	0.134516	song	song
506	18	song.tempo.PC3	0.0930782	song	song
507	18	song.whole.freqPC1	0.174352	song	song
508	18	song.whole.freqPC2	0.162541	song	song
509	18	song.whole.freqPC3	0.160377	song	song
510	18	song.whole.freqPC4	0.0525345	song	song
511	18	song.note.freq.PC1	0.126299	song	song
512	18	song.note.freq.PC2	0.148076	song	song
513	18	song.note.freq.PC3	0.152317	song	song
514	19	ln.mass	0.0575698	resource use	resource use
515	19	bill.logPC1	0.0612886	resource use	resource use
516	19	bill.logPC2	0.05952	resource use	resource use
517	19	bill.logPC3	0.0765255	resource use	resource use
518	19	wt.logPC1	0.0313637	resource use	resource use
519	19	wt.logPC2	0.0686542	resource use	resource use
520	19	wt.logPC3	0.0394382	resource use	resource use
521	19	col.pc.fem.disp1	0.0577131	plumage	female plumage
522	19	col.pc.fem.disp2	0.0574623	plumage	female plumage
523	19	col.pc.fem.disp3	0.0710201	plumage	female plumage
524	19	col.pc.fem.col1	0.0904509	plumage	female plumage
525	19	col.pc.fem.col2	0.0572937	plumage	female plumage
526	19	col.pc.mal.disp1	0.0556919	plumage	male plumage
527	19	col.pc.mal.disp2	0.0938802	plumage	male plumage
528	19	col.pc.mal.disp3	0.0679811	plumage	male plumage
529	19	col.pc.mal.col1	0.0802406	plumage	male plumage
530	19	col.pc.mal.col2	0.0647191	plumage	male plumage
531	19	song.tempo.PC1	0.164346	song	song
532	19	song.tempo.PC2	0.118762	song	song
533	19	song.tempo.PC3	0.0822149	song	song
534	19	song.whole.freqPC1	0.160602	song	song
535	19	song.whole.freqPC2	0.146196	song	song
536	19	song.whole.freqPC3	0.129191	song	song
537	19	song.whole.freqPC4	0.0491827	song	song
538	19	song.note.freq.PC1	0.140189	song	song
539	19	song.note.freq.PC2	0.13586	song	song
540	19	song.note.freq.PC3	0.155072	song	song
541	20	ln.mass	0.0649717	resource use	resource use
542	20	bill.logPC1	0.0498199	resource use	resource use
543	20	bill.logPC2	0.0572228	resource use	resource use
544	20	bill.logPC3	0.0848002	resource use	resource use
545	20	wt.logPC1	0.0310381	resource use	resource use
546	20	wt.logPC2	0.0716172	resource use	resource use
547	20	wt.logPC3	0.0421105	resource use	resource use
548	20	col.pc.fem.disp1	0.053795	plumage	female plumage
549	20	col.pc.fem.disp2	0.056514	plumage	female plumage
550	20	col.pc.fem.disp3	0.0751251	plumage	female plumage
551	20	col.pc.fem.col1	0.103305	plumage	female plumage
552	20	col.pc.fem.col2	0.0606102	plumage	female plumage
553	20	col.pc.mal.disp1	0.0556248	plumage	male plumage
554	20	col.pc.mal.disp2	0.103683	plumage	male plumage
555	20	col.pc.mal.disp3	0.0782988	plumage	male plumage
556	20	col.pc.mal.col1	0.0930811	plumage	male plumage
557	20	col.pc.mal.col2	0.0697605	plumage	male plumage
558	20	song.tempo.PC1	0.219209	song	song
559	20	song.tempo.PC2	0.139837	song	song
560	20	song.tempo.PC3	0.10217	song	song
561	20	song.whole.freqPC1	0.166378	song	song
562	20	song.whole.freqPC2	0.151102	song	song
563	20	song.whole.freqPC3	0.140102	song	song
564	20	song.whole.freqPC4	0.0558114	song	song
565	20	song.note.freq.PC1	0.142798	song	song
566	20	song.note.freq.PC2	0.144498	song	song
567	20	song.note.freq.PC3	0.173791	song	song
568	21	ln.mass	0.0574917	resource use	resource use
569	21	bill.logPC1	0.0630238	resource use	resource use
570	21	bill.logPC2	0.0524437	resource use	resource use
571	21	bill.logPC3	0.070488	resource use	resource use
572	21	wt.logPC1	0.0304667	resource use	resource use
573	21	wt.logPC2	0.0682948	resource use	resource use
574	21	wt.logPC3	0.041257	resource use	resource use
575	21	col.pc.fem.disp1	0.0481268	plumage	female plumage
576	21	col.pc.fem.disp2	0.0602552	plumage	female plumage
577	21	col.pc.fem.disp3	0.0762994	plumage	female plumage
578	21	col.pc.fem.col1	0.0877111	plumage	female plumage
579	21	col.pc.fem.col2	0.0599823	plumage	female plumage
580	21	col.pc.mal.disp1	0.0517389	plumage	male plumage
581	21	col.pc.mal.disp2	0.0933723	plumage	male plumage
582	21	col.pc.mal.disp3	0.0754013	plumage	male plumage
583	21	col.pc.mal.col1	0.0816194	plumage	male plumage
584	21	col.pc.mal.col2	0.0678871	plumage	male plumage
585	21	song.tempo.PC1	0.167151	song	song
586	21	song.tempo.PC2	0.128365	song	song
587	21	song.tempo.PC3	0.0861119	song	song
588	21	song.whole.freqPC1	0.163929	song	song
589	21	song.whole.freqPC2	0.131661	song	song
590	21	song.whole.freqPC3	0.125446	song	song
591	21	song.whole.freqPC4	0.0539918	song	song
592	21	song.note.freq.PC1	0.146634	song	song
593	21	song.note.freq.PC2	0.141335	song	song
594	21	song.note.freq.PC3	0.158092	song	song
595	22	ln.mass	0.0530469	resource use	resource use
596	22	bill.logPC1	0.0517383	resource use	resource use
597	22	bill.logPC2	0.0570829	resource use	resource use
598	22	bill.logPC3	0.0691567	resource use	resource use
599	22	wt.logPC1	0.0293942	resource use	resource use
600	22	wt.logPC2	0.0622626	resource use	resource use
601	22	wt.logPC3	0.0407621	resource use	resource use
602	22	col.pc.fem.disp1	0.0509012	plumage	female plumage
603	22	col.pc.fem.disp2	0.0576643	plumage	female plumage
604	22	col.pc.fem.disp3	0.0676491	plumage	female plumage
605	22	col.pc.fem.col1	0.0949255	plumage	female plumage
606	22	col.pc.fem.col2	0.0585965	plumage	female plumage
607	22	col.pc.mal.disp1	0.047719	plumage	male plumage
608	22	col.pc.mal.disp2	0.0884562	plumage	male plumage
609	22	col.pc.mal.disp3	0.0727685	plumage	male plumage
610	22	col.pc.mal.col1	0.0802512	plumage	male plumage
611	22	col.pc.mal.col2	0.0672807	plumage	male plumage
612	22	song.tempo.PC1	0.190132	song	song
613	22	song.tempo.PC2	0.112665	song	song
614	22	song.tempo.PC3	0.0795475	song	song
615	22	song.whole.freqPC1	0.156815	song	song
616	22	song.whole.freqPC2	0.132106	song	song
617	22	song.whole.freqPC3	0.125721	song	song
618	22	song.whole.freqPC4	0.0529482	song	song
619	22	song.note.freq.PC1	0.136016	song	song
620	22	song.note.freq.PC2	0.124804	song	song
621	22	song.note.freq.PC3	0.174194	song	song
622	23	ln.mass	0.0568804	resource use	resource use
623	23	bill.logPC1	0.0565993	resource use	resource use
624	23	bill.logPC2	0.0478091	resource use	resource use
625	23	bill.logPC3	0.0672344	resource use	resource use
626	23	wt.logPC1	0.0297971	resource use	resource use
627	23	wt.logPC2	0.0626993	resource use	resource use
628	23	wt.logPC3	0.0396609	resource use	resource use
629	23	col.pc.fem.disp1	0.0550485	plumage	female plumage
630	23	col.pc.fem.disp2	0.0561476	plumage	female plumage
631	23	col.pc.fem.disp3	0.0665124	plumage	female plumage
632	23	col.pc.fem.col1	0.0856196	plumage	female plumage
633	23	col.pc.fem.col2	0.0541012	plumage	female plumage
634	23	col.pc.mal.disp1	0.0535261	plumage	male plumage
635	23	col.pc.mal.disp2	0.0958928	plumage	male plumage
636	23	col.pc.mal.disp3	0.0702588	plumage	male plumage
637	23	col.pc.mal.col1	0.0814127	plumage	male plumage
638	23	col.pc.mal.col2	0.0616737	plumage	male plumage
639	23	song.tempo.PC1	0.130789	song	song
640	23	song.tempo.PC2	0.125458	song	song
641	23	song.tempo.PC3	0.0789264	song	song
642	23	song.whole.freqPC1	0.175115	song	song
643	23	song.whole.freqPC2	0.140451	song	song
644	23	song.whole.freqPC3	0.127793	song	song
645	23	song.whole.freqPC4	0.0515209	song	song
646	23	song.note.freq.PC1	0.151688	song	song
647	23	song.note.freq.PC2	0.14143	song	song
648	23	song.note.freq.PC3	0.146004	song	song
649	24	ln.mass	0.0606455	resource use	resource use
650	24	bill.logPC1	0.0553202	resource use	resource use
651	24	bill.logPC2	0.0585981	resource use	resource use
652	24	bill.logPC3	0.0774058	resource use	resource use
653	24	wt.logPC1	0.03898	resource use	resource use
654	24	wt.logPC2	0.0986107	resource use	resource use
655	24	wt.logPC3	0.0449225	resource use	resource use
656	24	col.pc.fem.disp1	0.0554417	plumage	female plumage
657	24	col.pc.fem.disp2	0.0563285	plumage	female plumage
658	24	col.pc.fem.disp3	0.0732055	plumage	female plumage
659	24	col.pc.fem.col1	0.126878	plumage	female plumage
660	24	col.pc.fem.col2	0.0609618	plumage	female plumage
661	24	col.pc.mal.disp1	0.0576672	plumage	male plumage
662	24	col.pc.mal.disp2	0.120574	plumage	male plumage
663	24	col.pc.mal.disp3	0.0822411	plumage	male plumage
664	24	col.pc.mal.col1	0.106714	plumage	male plumage
665	24	col.pc.mal.col2	0.0780522	plumage	male plumage
666	24	song.tempo.PC1	0.294374	song	song
667	24	song.tempo.PC2	0.152194	song	song
668	24	song.tempo.PC3	0.105972	song	song
669	24	song.whole.freqPC1	0.203732	song	song
670	24	song.whole.freqPC2	0.144002	song	song
671	24	song.whole.freqPC3	0.138575	song	song
672	24	song.whole.freqPC4	0.0591834	song	song
673	24	song.note.freq.PC1	0.186065	song	song
674	24	song.note.freq.PC2	0.143889	song	song
675	24	song.note.freq.PC3	0.200275	song	song
676	25	ln.mass	0.0911352	resource use	resource use
677	25	bill.logPC1	0.0546148	resource use	resource use
678	25	bill.logPC2	0.0606544	resource use	resource use
679	25	bill.logPC3	0.0859907	resource use	resource use
680	25	wt.logPC1	0.0366036	resource use	resource use
681	25	wt.logPC2	0.0937254	resource use	resource use
682	25	wt.logPC3	0.0436895	resource use	resource use
683	25	col.pc.fem.disp1	0.058783	plumage	female plumage
684	25	col.pc.fem.disp2	0.0592498	plumage	female plumage
685	25	col.pc.fem.disp3	0.0755928	plumage	female plumage
686	25	col.pc.fem.col1	0.0987728	plumage	female plumage
687	25	col.pc.fem.col2	0.0636396	plumage	female plumage
688	25	col.pc.mal.disp1	0.0612006	plumage	male plumage
689	25	col.pc.mal.disp2	0.116761	plumage	male plumage
690	25	col.pc.mal.disp3	0.0737649	plumage	male plumage
691	25	col.pc.mal.col1	0.0916752	plumage	male plumage
692	25	col.pc.mal.col2	0.0732144	plumage	male plumage
693	25	song.tempo.PC1	0.179345	song	song
694	25	song.tempo.PC2	0.155017	song	song
695	25	song.tempo.PC3	0.105798	song	song
696	25	song.whole.freqPC1	0.207388	song	song
697	25	song.whole.freqPC2	0.159876	song	song
698	25	song.whole.freqPC3	0.146966	song	song
699	25	song.whole.freqPC4	0.0604804	song	song
700	25	song.note.freq.PC1	0.178734	song	song
701	25	song.note.freq.PC2	0.155875	song	song
702	25	song.note.freq.PC3	0.170588	song	song
703	26	ln.mass	0.0502884	resource use	resource use
704	26	bill.logPC1	0.0674084	resource use	resource use
705	26	bill.logPC2	0.0552498	resource use	resource use
706	26	bill.logPC3	0.0742428	resource use	resource use
707	26	wt.logPC1	0.0317031	resource use	resource use
708	26	wt.logPC2	0.0724928	resource use	resource use
709	26	wt.logPC3	0.045532	resource use	resource use
710	26	col.pc.fem.disp1	0.0431892	plumage	female plumage
711	26	col.pc.fem.disp2	0.0552452	plumage	female plumage
712	26	col.pc.fem.disp3	0.0693876	plumage	female plumage
713	26	col.pc.fem.col1	0.0834323	plumage	female plumage
714	26	col.pc.fem.col2	0.0577124	plumage	female plumage
715	26	col.pc.mal.disp1	0.0506278	plumage	male plumage
716	26	col.pc.mal.disp2	0.114762	plumage	male plumage
717	26	col.pc.mal.disp3	0.0713371	plumage	male plumage
718	26	col.pc.mal.col1	0.0945714	plumage	male plumage
719	26	col.pc.mal.col2	0.0679053	plumage	male plumage
720	26	song.tempo.PC1	0.178161	song	song
721	26	song.tempo.PC2	0.198719	song	song
722	26	song.tempo.PC3	0.124283	song	song
723	26	song.whole.freqPC1	0.189903	song	song
724	26	song.whole.freqPC2	0.126671	song	song
725	26	song.whole.freqPC3	0.137219	song	song
726	26	song.whole.freqPC4	0.0609341	song	song
727	26	song.note.freq.PC1	0.156448	song	song
728	26	song.note.freq.PC2	0.161053	song	song
729	26	song.note.freq.PC3	0.178847	song	song
730	27	ln.mass	0.0475133	resource use	resource use
731	27	bill.logPC1	0.0471067	resource use	resource use
732	27	bill.logPC2	0.0570131	resource use	resource use
733	27	bill.logPC3	0.0707604	resource use	resource use
734	27	wt.logPC1	0.029999	resource use	resource use
735	27	wt.logPC2	0.0630041	resource use	resource use
736	27	wt.logPC3	0.0402601	resource use	resource use
737	27	col.pc.fem.disp1	0.049154	plumage	female plumage
738	27	col.pc.fem.disp2	0.0536867	plumage	female plumage
739	27	col.pc.fem.disp3	0.0655176	plumage	female plumage
740	27	col.pc.fem.col1	0.104962	plumage	female plumage
741	27	col.pc.fem.col2	0.056205	plumage	female plumage
742	27	col.pc.mal.disp1	0.0475109	plumage	male plumage
743	27	col.pc.mal.disp2	0.0904904	plumage	male plumage
744	27	col.pc.mal.disp3	0.072546	plumage	male plumage
745	27	col.pc.mal.col1	0.0881255	plumage	male plumage
746	27	col.pc.mal.col2	0.0667794	plumage	male plumage
747	27	song.tempo.PC1	0.224774	song	song
748	27	song.tempo.PC2	0.124529	song	song
749	27	song.tempo.PC3	0.0891346	song	song
750	27	song.whole.freqPC1	0.173193	song	song
751	27	song.whole.freqPC2	0.129292	song	song
752	27	song.whole.freqPC3	0.125719	song	song
753	27	song.whole.freqPC4	0.0525037	song	song
754	27	song.note.freq.PC1	0.157524	song	song
755	27	song.note.freq.PC2	0.130198	song	song
756	27	song.note.freq.PC3	0.172669	song	song
757	28	ln.mass	0.0540384	resource use	resource use
758	28	bill.logPC1	0.0550772	resource use	resource use
759	28	bill.logPC2	0.0532365	resource use	resource use
760	28	bill.logPC3	0.0750625	resource use	resource use
761	28	wt.logPC1	0.0315727	resource use	resource use
762	28	wt.logPC2	0.0736016	resource use	resource use
763	28	wt.logPC3	0.0402973	resource use	resource use
764	28	col.pc.fem.disp1	0.0535272	plumage	female plumage
765	28	col.pc.fem.disp2	0.0576426	plumage	female plumage
766	28	col.pc.fem.disp3	0.0713296	plumage	female plumage
767	28	col.pc.fem.col1	0.0973239	plumage	female plumage
768	28	col.pc.fem.col2	0.057557	plumage	female plumage
769	28	col.pc.mal.disp1	0.051306	plumage	male plumage
770	28	col.pc.mal.disp2	0.0951038	plumage	male plumage
771	28	col.pc.mal.disp3	0.0774567	plumage	male plumage
772	28	col.pc.mal.col1	0.0837707	plumage	male plumage
773	28	col.pc.mal.col2	0.065358	plumage	male plumage
774	28	song.tempo.PC1	0.19087	song	song
775	28	song.tempo.PC2	0.130942	song	song
776	28	song.tempo.PC3	0.0877624	song	song
777	28	song.whole.freqPC1	0.175551	song	song
778	28	song.whole.freqPC2	0.143836	song	song
779	28	song.whole.freqPC3	0.133338	song	song
780	28	song.whole.freqPC4	0.05809	song	song
781	28	song.note.freq.PC1	0.158812	song	song
782	28	song.note.freq.PC2	0.134845	song	song
783	28	song.note.freq.PC3	0.16261	song	song
784	29	ln.mass	0.0920447	resource use	resource use
785	29	bill.logPC1	0.104103	resource use	resource use
786	29	bill.logPC2	0.0666181	resource use	resource use
787	29	bill.logPC3	0.0902722	resource use	resource use
788	29	wt.logPC1	0.0341018	resource use	resource use
789	29	wt.logPC2	0.0844067	resource use	resource use
790	29	wt.logPC3	0.0482144	resource use	resource use
791	29	col.pc.fem.disp1	0.063702	plumage	female plumage
792	29	col.pc.fem.disp2	0.0587237	plumage	female plumage
793	29	col.pc.fem.disp3	0.0842159	plumage	female plumage
794	29	col.pc.fem.col1	0.121962	plumage	female plumage
795	29	col.pc.fem.col2	0.061018	plumage	female plumage
796	29	col.pc.mal.disp1	0.0638874	plumage	male plumage
797	29	col.pc.mal.disp2	0.132642	plumage	male plumage
798	29	col.pc.mal.disp3	0.0916692	plumage	male plumage
799	29	col.pc.mal.col1	0.0980866	plumage	male plumage
800	29	col.pc.mal.col2	0.0671683	plumage	male plumage
801	29	song.tempo.PC1	0.180556	song	song
802	29	song.tempo.PC2	0.161985	song	song
803	29	song.tempo.PC3	0.107751	song	song
804	29	song.whole.freqPC1	0.281105	song	song
805	29	song.whole.freqPC2	0.167747	song	song
806	29	song.whole.freqPC3	0.157308	song	song
807	29	song.whole.freqPC4	0.0628352	song	song
808	29	song.note.freq.PC1	0.276765	song	song
809	29	song.note.freq.PC2	0.166905	song	song
810	29	song.note.freq.PC3	0.215116	song	song
811	30	ln.mass	0.0666068	resource use	resource use
812	30	bill.logPC1	0.0594418	resource use	resource use
813	30	bill.logPC2	0.0488191	resource use	resource use
814	30	bill.logPC3	0.0695298	resource use	resource use
815	30	wt.logPC1	0.0294665	resource use	resource use
816	30	wt.logPC2	0.067718	resource use	resource use
817	30	wt.logPC3	0.0398283	resource use	resource use
818	30	col.pc.fem.disp1	0.0573125	plumage	female plumage
819	30	col.pc.fem.disp2	0.050625	plumage	female plumage
820	30	col.pc.fem.disp3	0.0708619	plumage	female plumage
821	30	col.pc.fem.col1	0.0940515	plumage	female plumage
822	30	col.pc.fem.col2	0.0569425	plumage	female plumage
823	30	col.pc.mal.disp1	0.0586903	plumage	male plumage
824	30	col.pc.mal.disp2	0.101496	plumage	male plumage
825	30	col.pc.mal.disp3	0.0683446	plumage	male plumage
826	30	col.pc.mal.col1	0.0887003	plumage	male plumage
827	30	col.pc.mal.col2	0.0633642	plumage	male plumage
828	30	song.tempo.PC1	0.172714	song	song
829	30	song.tempo.PC2	0.125786	song	song
830	30	song.tempo.PC3	0.0870433	song	song
831	30	song.whole.freqPC1	0.163451	song	song
832	30	song.whole.freqPC2	0.145552	song	song
833	30	song.whole.freqPC3	0.124086	song	song
834	30	song.whole.freqPC4	0.0536815	song	song
835	30	song.note.freq.PC1	0.148019	song	song
836	30	song.note.freq.PC2	0.127809	song	song
837	30	song.note.freq.PC3	0.154826	song	song
838	31	ln.mass	0.0533646	resource use	resource use
839	31	bill.logPC1	0.0633573	resource use	resource use
840	31	bill.logPC2	0.0509613	resource use	resource use
841	31	bill.logPC3	0.0592563	resource use	resource use
842	31	wt.logPC1	0.032025	resource use	resource use
843	31	wt.logPC2	0.0717123	resource use	resource use
844	31	wt.logPC3	0.0378495	resource use	resource use
845	31	col.pc.fem.disp1	0.0394587	plumage	female plumage
846	31	col.pc.fem.disp2	0.0550148	plumage	female plumage
847	31	col.pc.fem.disp3	0.065131	plumage	female plumage
848	31	col.pc.fem.col1	0.072349	plumage	female plumage
849	31	col.pc.fem.col2	0.0514297	plumage	female plumage
850	31	col.pc.mal.disp1	0.0452394	plumage	male plumage
851	31	col.pc.mal.disp2	0.0696822	plumage	male plumage
852	31	col.pc.mal.disp3	0.0684546	plumage	male plumage
853	31	col.pc.mal.col1	0.0718762	plumage	male plumage
854	31	col.pc.mal.col2	0.0629196	plumage	male plumage
855	31	song.tempo.PC1	0.140775	song	song
856	31	song.tempo.PC2	0.112477	song	song
857	31	song.tempo.PC3	0.0692861	song	song
858	31	song.whole.freqPC1	0.145439	song	song
859	31	song.whole.freqPC2	0.120274	song	song
860	31	song.whole.freqPC3	0.10627	song	song
861	31	song.whole.freqPC4	0.0489681	song	song
862	31	song.note.freq.PC1	0.12174	song	song
863	31	song.note.freq.PC2	0.120283	song	song
864	31	song.note.freq.PC3	0.136812	song	song
865	32	ln.mass	0.0735156	resource use	resource use
866	32	bill.logPC1	0.0627418	resource use	resource use
867	32	bill.logPC2	0.0698325	resource use	resource use
868	32	bill.logPC3	0.120683	resource use	resource use
869	32	wt.logPC1	0.0375717	resource use	resource use
870	32	wt.logPC2	0.0886443	resource use	resource use
871	32	wt.logPC3	0.0470122	resource use	resource use
872	32	col.pc.fem.disp1	0.0576128	plumage	female plumage
873	32	col.pc.fem.disp2	0.0561685	plumage	female plumage
874	32	col.pc.fem.disp3	0.0775895	plumage	female plumage
875	32	col.pc.fem.col1	0.100551	plumage	female plumage
876	32	col.pc.fem.col2	0.0628764	plumage	female plumage
877	32	col.pc.mal.disp1	0.0578872	plumage	male plumage
878	32	col.pc.mal.disp2	0.102706	plumage	male plumage
879	32	col.pc.mal.disp3	0.0852893	plumage	male plumage
880	32	col.pc.mal.col1	0.0808604	plumage	male plumage
881	32	col.pc.mal.col2	0.0684318	plumage	male plumage
882	32	song.tempo.PC1	0.191048	song	song
883	32	song.tempo.PC2	0.128398	song	song
884	32	song.tempo.PC3	0.0839989	song	song
885	32	song.whole.freqPC1	0.23865	song	song
886	32	song.whole.freqPC2	0.170111	song	song
887	32	song.whole.freqPC3	0.166075	song	song
888	32	song.whole.freqPC4	0.0562415	song	song
889	32	song.note.freq.PC1	0.204289	song	song
890	32	song.note.freq.PC2	0.153424	song	song
891	32	song.note.freq.PC3	0.160999	song	song
892	33	ln.mass	0.0819144	resource use	resource use
893	33	bill.logPC1	0.0623845	resource use	resource use
894	33	bill.logPC2	0.0555317	resource use	resource use
895	33	bill.logPC3	0.0872838	resource use	resource use
896	33	wt.logPC1	0.0339043	resource use	resource use
897	33	wt.logPC2	0.0825767	resource use	resource use
898	33	wt.logPC3	0.0434615	resource use	resource use
899	33	col.pc.fem.disp1	0.0483848	plumage	female plumage
900	33	col.pc.fem.disp2	0.0584329	plumage	female plumage
901	33	col.pc.fem.disp3	0.0802345	plumage	female plumage
902	33	col.pc.fem.col1	0.0859632	plumage	female plumage
903	33	col.pc.fem.col2	0.0593319	plumage	female plumage
904	33	col.pc.mal.disp1	0.0529839	plumage	male plumage
905	33	col.pc.mal.disp2	0.108544	plumage	male plumage
906	33	col.pc.mal.disp3	0.0713412	plumage	male plumage
907	33	col.pc.mal.col1	0.0861225	plumage	male plumage
908	33	col.pc.mal.col2	0.0667454	plumage	male plumage
909	33	song.tempo.PC1	0.183182	song	song
910	33	song.tempo.PC2	0.165607	song	song
911	33	song.tempo.PC3	0.108669	song	song
912	33	song.whole.freqPC1	0.171359	song	song
913	33	song.whole.freqPC2	0.151672	song	song
914	33	song.whole.freqPC3	0.135661	song	song
915	33	song.whole.freqPC4	0.0593654	song	song
916	33	song.note.freq.PC1	0.146536	song	song
917	33	song.note.freq.PC2	0.153559	song	song
918	33	song.note.freq.PC3	0.176738	song	song
919	34	ln.mass	0.0631921	resource use	resource use
920	34	bill.logPC1	0.0656056	resource use	resource use
921	34	bill.logPC2	0.0618787	resource use	resource use
922	34	bill.logPC3	0.0724801	resource use	resource use
923	34	wt.logPC1	0.0332571	resource use	resource use
924	34	wt.logPC2	0.0786616	resource use	resource use
925	34	wt.logPC3	0.0420159	resource use	resource use
926	34	col.pc.fem.disp1	0.0474453	plumage	female plumage
927	34	col.pc.fem.disp2	0.054599	plumage	female plumage
928	34	col.pc.fem.disp3	0.0750661	plumage	female plumage
929	34	col.pc.fem.col1	0.0868995	plumage	female plumage
930	34	col.pc.fem.col2	0.0588139	plumage	female plumage
931	34	col.pc.mal.disp1	0.0497224	plumage	male plumage
932	34	col.pc.mal.disp2	0.0914094	plumage	male plumage
933	34	col.pc.mal.disp3	0.0712963	plumage	male plumage
934	34	col.pc.mal.col1	0.0847698	plumage	male plumage
935	34	col.pc.mal.col2	0.0663121	plumage	male plumage
936	34	song.tempo.PC1	0.185292	song	song
937	34	song.tempo.PC2	0.125615	song	song
938	34	song.tempo.PC3	0.0868694	song	song
939	34	song.whole.freqPC1	0.142909	song	song
940	34	song.whole.freqPC2	0.133375	song	song
941	34	song.whole.freqPC3	0.123279	song	song
942	34	song.whole.freqPC4	0.0508635	song	song
943	34	song.note.freq.PC1	0.134666	song	song
944	34	song.note.freq.PC2	0.135134	song	song
945	34	song.note.freq.PC3	0.165659	song	song
946	35	ln.mass	0.115625	resource use	resource use
947	35	bill.logPC1	0.0652455	resource use	resource use
948	35	bill.logPC2	0.0560484	resource use	resource use
949	35	bill.logPC3	0.0888153	resource use	resource use
950	35	wt.logPC1	0.0306734	resource use	resource use
951	35	wt.logPC2	0.0738526	resource use	resource use
952	35	wt.logPC3	0.0398315	resource use	resource use
953	35	col.pc.fem.disp1	0.0472692	plumage	female plumage
954	35	col.pc.fem.disp2	0.0576065	plumage	female plumage
955	35	col.pc.fem.disp3	0.0796317	plumage	female plumage
956	35	col.pc.fem.col1	0.0909368	plumage	female plumage
957	35	col.pc.fem.col2	0.055141	plumage	female plumage
958	35	col.pc.mal.disp1	0.0550522	plumage	male plumage
959	35	col.pc.mal.disp2	0.111647	plumage	male plumage
960	35	col.pc.mal.disp3	0.078851	plumage	male plumage
961	35	col.pc.mal.col1	0.0831173	plumage	male plumage
962	35	col.pc.mal.col2	0.063041	plumage	male plumage
963	35	song.tempo.PC1	0.142167	song	song
964	35	song.tempo.PC2	0.174763	song	song
965	35	song.tempo.PC3	0.11022	song	song
966	35	song.whole.freqPC1	0.238271	song	song
967	35	song.whole.freqPC2	0.161049	song	song
968	35	song.whole.freqPC3	0.157881	song	song
969	35	song.whole.freqPC4	0.0608489	song	song
970	35	song.note.freq.PC1	0.211051	song	song
971	35	song.note.freq.PC2	0.163734	song	song
972	35	song.note.freq.PC3	0.157156	song	song
973	36	ln.mass	0.0468725	resource use	resource use
974	36	bill.logPC1	0.051797	resource use	resource use
975	36	bill.logPC2	0.0526621	resource use	resource use
976	36	bill.logPC3	0.0760041	resource use	resource use
977	36	wt.logPC1	0.0307676	resource use	resource use
978	36	wt.logPC2	0.0688441	resource use	resource use
979	36	wt.logPC3	0.0397084	resource use	resource use
980	36	col.pc.fem.disp1	0.0536333	plumage	female plumage
981	36	col.pc.fem.disp2	0.0546666	plumage	female plumage
982	36	col.pc.fem.disp3	0.0677958	plumage	female plumage
983	36	col.pc.fem.col1	0.0823369	plumage	female plumage
984	36	col.pc.fem.col2	0.0616752	plumage	female plumage
985	36	col.pc.mal.disp1	0.0538606	plumage	male plumage
986	36	col.pc.mal.disp2	0.0899029	plumage	male plumage
987	36	col.pc.mal.disp3	0.0691811	plumage	male plumage
988	36	col.pc.mal.col1	0.0804273	plumage	male plumage
989	36	col.pc.mal.col2	0.065177	plumage	male plumage
990	36	song.tempo.PC1	0.166861	song	song
991	36	song.tempo.PC2	0.156069	song	song
992	36	song.tempo.PC3	0.100772	song	song
993	36	song.whole.freqPC1	0.144325	song	song
994	36	song.whole.freqPC2	0.138426	song	song
995	36	song.whole.freqPC3	0.125809	song	song
996	36	song.whole.freqPC4	0.0545136	song	song
997	36	song.note.freq.PC1	0.117676	song	song
998	36	song.note.freq.PC2	0.122758	song	song
999	36	song.note.freq.PC3	0.159598	song	song
1000	37	ln.mass	0.0592766	resource use	resource use
1001	37	bill.logPC1	0.0679278	resource use	resource use
1002	37	bill.logPC2	0.0541792	resource use	resource use
1003	37	bill.logPC3	0.0806575	resource use	resource use
1004	37	wt.logPC1	0.0349502	resource use	resource use
1005	37	wt.logPC2	0.0871603	resource use	resource use
1006	37	wt.logPC3	0.0422301	resource use	resource use
1007	37	col.pc.fem.disp1	0.0570784	plumage	female plumage
1008	37	col.pc.fem.disp2	0.0604826	plumage	female plumage
1009	37	col.pc.fem.disp3	0.0724881	plumage	female plumage
1010	37	col.pc.fem.col1	0.0907998	plumage	female plumage
1011	37	col.pc.fem.col2	0.0579243	plumage	female plumage
1012	37	col.pc.mal.disp1	0.0558794	plumage	male plumage
1013	37	col.pc.mal.disp2	0.090654	plumage	male plumage
1014	37	col.pc.mal.disp3	0.0691398	plumage	male plumage
1015	37	col.pc.mal.col1	0.0819139	plumage	male plumage
1016	37	col.pc.mal.col2	0.063851	plumage	male plumage
1017	37	song.tempo.PC1	0.17636	song	song
1018	37	song.tempo.PC2	0.121052	song	song
1019	37	song.tempo.PC3	0.0815645	song	song
1020	37	song.whole.freqPC1	0.154275	song	song
1021	37	song.whole.freqPC2	0.137194	song	song
1022	37	song.whole.freqPC3	0.133365	song	song
1023	37	song.whole.freqPC4	0.0514171	song	song
1024	37	song.note.freq.PC1	0.127281	song	song
1025	37	song.note.freq.PC2	0.13656	song	song
1026	37	song.note.freq.PC3	0.167016	song	song
1027	38	ln.mass	0.0506826	resource use	resource use
1028	38	bill.logPC1	0.0550992	resource use	resource use
1029	38	bill.logPC2	0.0506055	resource use	resource use
1030	38	bill.logPC3	0.0737232	resource use	resource use
1031	38	wt.logPC1	0.0287293	resource use	resource use
1032	38	wt.logPC2	0.0657826	resource use	resource use
1033	38	wt.logPC3	0.040405	resource use	resource use
1034	38	col.pc.fem.disp1	0.0416858	plumage	female plumage
1035	38	col.pc.fem.disp2	0.0535998	plumage	female plumage
1036	38	col.pc.fem.disp3	0.0669543	plumage	female plumage
1037	38	col.pc.fem.col1	0.0913116	plumage	female plumage
1038	38	col.pc.fem.col2	0.0599344	plumage	female plumage
1039	38	col.pc.mal.disp1	0.0456817	plumage	male plumage
1040	38	col.pc.mal.disp2	0.0918054	plumage	male plumage
1041	38	col.pc.mal.disp3	0.0763805	plumage	male plumage
1042	38	col.pc.mal.col1	0.0840169	plumage	male plumage
1043	38	col.pc.mal.col2	0.0659921	plumage	male plumage
1044	38	song.tempo.PC1	0.183583	song	song
1045	38	song.tempo.PC2	0.124946	song	song
1046	38	song.tempo.PC3	0.0893797	song	song
1047	38	song.whole.freqPC1	0.175566	song	song
1048	38	song.whole.freqPC2	0.134266	song	song
1049	38	song.whole.freqPC3	0.125729	song	song
1050	38	song.whole.freqPC4	0.0516654	song	song
1051	38	song.note.freq.PC1	0.162231	song	song
1052	38	song.note.freq.PC2	0.137952	song	song
1053	38	song.note.freq.PC3	0.156836	song	song
1054	39	ln.mass	0.0562307	resource use	resource use
1055	39	bill.logPC1	0.0566995	resource use	resource use
1056	39	bill.logPC2	0.0479255	resource use	resource use
1057	39	bill.logPC3	0.0673476	resource use	resource use
1058	39	wt.logPC1	0.0334754	resource use	resource use
1059	39	wt.logPC2	0.0751397	resource use	resource use
1060	39	wt.logPC3	0.041408	resource use	resource use
1061	39	col.pc.fem.disp1	0.0431197	plumage	female plumage
1062	39	col.pc.fem.disp2	0.0556515	plumage	female plumage
1063	39	col.pc.fem.disp3	0.0670886	plumage	female plumage
1064	39	col.pc.fem.col1	0.0818104	plumage	female plumage
1065	39	col.pc.fem.col2	0.0553869	plumage	female plumage
1066	39	col.pc.mal.disp1	0.0458733	plumage	male plumage
1067	39	col.pc.mal.disp2	0.0830307	plumage	male plumage
1068	39	col.pc.mal.disp3	0.0709153	plumage	male plumage
1069	39	col.pc.mal.col1	0.0753029	plumage	male plumage
1070	39	col.pc.mal.col2	0.0632407	plumage	male plumage
1071	39	song.tempo.PC1	0.166179	song	song
1072	39	song.tempo.PC2	0.132414	song	song
1073	39	song.tempo.PC3	0.0892702	song	song
1074	39	song.whole.freqPC1	0.149136	song	song
1075	39	song.whole.freqPC2	0.123159	song	song
1076	39	song.whole.freqPC3	0.11694	song	song
1077	39	song.whole.freqPC4	0.0525067	song	song
1078	39	song.note.freq.PC1	0.134313	song	song
1079	39	song.note.freq.PC2	0.135017	song	song
1080	39	song.note.freq.PC3	0.160737	song	song
1081	40	ln.mass	0.0792024	resource use	resource use
1082	40	bill.logPC1	0.0671242	resource use	resource use
1083	40	bill.logPC2	0.0683153	resource use	resource use
1084	40	bill.logPC3	0.0915769	resource use	resource use
1085	40	wt.logPC1	0.0327273	resource use	resource use
1086	40	wt.logPC2	0.0668714	resource use	resource use
1087	40	wt.logPC3	0.0447556	resource use	resource use
1088	40	col.pc.fem.disp1	0.0553986	plumage	female plumage
1089	40	col.pc.fem.disp2	0.0562398	plumage	female plumage
1090	40	col.pc.fem.disp3	0.0807316	plumage	female plumage
1091	40	col.pc.fem.col1	0.0866411	plumage	female plumage
1092	40	col.pc.fem.col2	0.0591364	plumage	female plumage
1093	40	col.pc.mal.disp1	0.0557884	plumage	male plumage
1094	40	col.pc.mal.disp2	0.112328	plumage	male plumage
1095	40	col.pc.mal.disp3	0.0731717	plumage	male plumage
1096	40	col.pc.mal.col1	0.0883922	plumage	male plumage
1097	40	col.pc.mal.col2	0.0669298	plumage	male plumage
1098	40	song.tempo.PC1	0.178898	song	song
1099	40	song.tempo.PC2	0.140759	song	song
1100	40	song.tempo.PC3	0.0878573	song	song
1101	40	song.whole.freqPC1	0.196932	song	song
1102	40	song.whole.freqPC2	0.152847	song	song
1103	40	song.whole.freqPC3	0.148711	song	song
1104	40	song.whole.freqPC4	0.0586028	song	song
1105	40	song.note.freq.PC1	0.151954	song	song
1106	40	song.note.freq.PC2	0.158594	song	song
1107	40	song.note.freq.PC3	0.166799	song	song
1108	41	ln.mass	0.0784945	resource use	resource use
1109	41	bill.logPC1	0.0680049	resource use	resource use
1110	41	bill.logPC2	0.0550111	resource use	resource use
1111	41	bill.logPC3	0.0840542	resource use	resource use
1112	41	wt.logPC1	0.0288482	resource use	resource use
1113	41	wt.logPC2	0.066632	resource use	resource use
1114	41	wt.logPC3	0.0412895	resource use	resource use
1115	41	col.pc.fem.disp1	0.0549838	plumage	female plumage
1116	41	col.pc.fem.disp2	0.0539836	plumage	female plumage
1117	41	col.pc.fem.disp3	0.0768286	plumage	female plumage
1118	41	col.pc.fem.col1	0.0898365	plumage	female plumage
1119	41	col.pc.fem.col2	0.0540355	plumage	female plumage
1120	41	col.pc.mal.disp1	0.0598098	plumage	male plumage
1121	41	col.pc.mal.disp2	0.120836	plumage	male plumage
1122	41	col.pc.mal.disp3	0.0781641	plumage	male plumage
1123	41	col.pc.mal.col1	0.0877853	plumage	male plumage
1124	41	col.pc.mal.col2	0.0577173	plumage	male plumage
1125	41	song.tempo.PC1	0.152962	song	song
1126	41	song.tempo.PC2	0.152634	song	song
1127	41	song.tempo.PC3	0.0958585	song	song
1128	41	song.whole.freqPC1	0.214253	song	song
1129	41	song.whole.freqPC2	0.14954	song	song
1130	41	song.whole.freqPC3	0.146782	song	song
1131	41	song.whole.freqPC4	0.0560635	song	song
1132	41	song.note.freq.PC1	0.205005	song	song
1133	41	song.note.freq.PC2	0.150745	song	song
1134	41	song.note.freq.PC3	0.149297	song	song
1135	42	ln.mass	0.0689227	resource use	resource use
1136	42	bill.logPC1	0.0672481	resource use	resource use
1137	42	bill.logPC2	0.0618067	resource use	resource use
1138	42	bill.logPC3	0.0738526	resource use	resource use
1139	42	wt.logPC1	0.029856	resource use	resource use
1140	42	wt.logPC2	0.0634919	resource use	resource use
1141	42	wt.logPC3	0.0407512	resource use	resource use
1142	42	col.pc.fem.disp1	0.0478751	plumage	female plumage
1143	42	col.pc.fem.disp2	0.0517651	plumage	female plumage
1144	42	col.pc.fem.disp3	0.0720807	plumage	female plumage
1145	42	col.pc.fem.col1	0.0822314	plumage	female plumage
1146	42	col.pc.fem.col2	0.0527848	plumage	female plumage
1147	42	col.pc.mal.disp1	0.0494265	plumage	male plumage
1148	42	col.pc.mal.disp2	0.0928963	plumage	male plumage
1149	42	col.pc.mal.disp3	0.0683907	plumage	male plumage
1150	42	col.pc.mal.col1	0.0772355	plumage	male plumage
1151	42	col.pc.mal.col2	0.0632312	plumage	male plumage
1152	42	song.tempo.PC1	0.146725	song	song
1153	42	song.tempo.PC2	0.116496	song	song
1154	42	song.tempo.PC3	0.0827709	song	song
1155	42	song.whole.freqPC1	0.174439	song	song
1156	42	song.whole.freqPC2	0.138523	song	song
1157	42	song.whole.freqPC3	0.125274	song	song
1158	42	song.whole.freqPC4	0.0506939	song	song
1159	42	song.note.freq.PC1	0.145387	song	song
1160	42	song.note.freq.PC2	0.136702	song	song
1161	42	song.note.freq.PC3	0.148027	song	song
1162	43	ln.mass	0.0491501	resource use	resource use
1163	43	bill.logPC1	0.0562613	resource use	resource use
1164	43	bill.logPC2	0.0567129	resource use	resource use
1165	43	bill.logPC3	0.0740954	resource use	resource use
1166	43	wt.logPC1	0.0292482	resource use	resource use
1167	43	wt.logPC2	0.0653153	resource use	resource use
1168	43	wt.logPC3	0.0402646	resource use	resource use
1169	43	col.pc.fem.disp1	0.0408929	plumage	female plumage
1170	43	col.pc.fem.disp2	0.0551795	plumage	female plumage
1171	43	col.pc.fem.disp3	0.0690921	plumage	female plumage
1172	43	col.pc.fem.col1	0.0899458	plumage	female plumage
1173	43	col.pc.fem.col2	0.0533413	plumage	female plumage
1174	43	col.pc.mal.disp1	0.0428471	plumage	male plumage
1175	43	col.pc.mal.disp2	0.0831081	plumage	male plumage
1176	43	col.pc.mal.disp3	0.0752767	plumage	male plumage
1177	43	col.pc.mal.col1	0.0812714	plumage	male plumage
1178	43	col.pc.mal.col2	0.064115	plumage	male plumage
1179	43	song.tempo.PC1	0.182713	song	song
1180	43	song.tempo.PC2	0.115984	song	song
1181	43	song.tempo.PC3	0.0854991	song	song
1182	43	song.whole.freqPC1	0.176727	song	song
1183	43	song.whole.freqPC2	0.126111	song	song
1184	43	song.whole.freqPC3	0.120679	song	song
1185	43	song.whole.freqPC4	0.0509911	song	song
1186	43	song.note.freq.PC1	0.158473	song	song
1187	43	song.note.freq.PC2	0.136498	song	song
1188	43	song.note.freq.PC3	0.150196	song	song
1189	44	ln.mass	0.0588263	resource use	resource use
1190	44	bill.logPC1	0.0577589	resource use	resource use
1191	44	bill.logPC2	0.0570616	resource use	resource use
1192	44	bill.logPC3	0.0800544	resource use	resource use
1193	44	wt.logPC1	0.0312262	resource use	resource use
1194	44	wt.logPC2	0.0772538	resource use	resource use
1195	44	wt.logPC3	0.0425903	resource use	resource use
1196	44	col.pc.fem.disp1	0.0500364	plumage	female plumage
1197	44	col.pc.fem.disp2	0.0600076	plumage	female plumage
1198	44	col.pc.fem.disp3	0.0746389	plumage	female plumage
1199	44	col.pc.fem.col1	0.103758	plumage	female plumage
1200	44	col.pc.fem.col2	0.0578778	plumage	female plumage
1201	44	col.pc.mal.disp1	0.0540367	plumage	male plumage
1202	44	col.pc.mal.disp2	0.104404	plumage	male plumage
1203	44	col.pc.mal.disp3	0.0935911	plumage	male plumage
1204	44	col.pc.mal.col1	0.0904096	plumage	male plumage
1205	44	col.pc.mal.col2	0.0675261	plumage	male plumage
1206	44	song.tempo.PC1	0.164678	song	song
1207	44	song.tempo.PC2	0.127085	song	song
1208	44	song.tempo.PC3	0.0927763	song	song
1209	44	song.whole.freqPC1	0.246615	song	song
1210	44	song.whole.freqPC2	0.145226	song	song
1211	44	song.whole.freqPC3	0.143159	song	song
1212	44	song.whole.freqPC4	0.0585746	song	song
1213	44	song.note.freq.PC1	0.24278	song	song
1214	44	song.note.freq.PC2	0.14281	song	song
1215	44	song.note.freq.PC3	0.153034	song	song
1216	45	ln.mass	0.0606766	resource use	resource use
1217	45	bill.logPC1	0.0564745	resource use	resource use
1218	45	bill.logPC2	0.0548196	resource use	resource use
1219	45	bill.logPC3	0.0787356	resource use	resource use
1220	45	wt.logPC1	0.0366073	resource use	resource use
1221	45	wt.logPC2	0.0873755	resource use	resource use
1222	45	wt.logPC3	0.042343	resource use	resource use
1223	45	col.pc.fem.disp1	0.0635932	plumage	female plumage
1224	45	col.pc.fem.disp2	0.0572288	plumage	female plumage
1225	45	col.pc.fem.disp3	0.0732364	plumage	female plumage
1226	45	col.pc.fem.col1	0.0915586	plumage	female plumage
1227	45	col.pc.fem.col2	0.0558423	plumage	female plumage
1228	45	col.pc.mal.disp1	0.0588619	plumage	male plumage
1229	45	col.pc.mal.disp2	0.0975979	plumage	male plumage
1230	45	col.pc.mal.disp3	0.0752501	plumage	male plumage
1231	45	col.pc.mal.col1	0.0815769	plumage	male plumage
1232	45	col.pc.mal.col2	0.0666557	plumage	male plumage
1233	45	song.tempo.PC1	0.136383	song	song
1234	45	song.tempo.PC2	0.11146	song	song
1235	45	song.tempo.PC3	0.0740666	song	song
1236	45	song.whole.freqPC1	0.181531	song	song
1237	45	song.whole.freqPC2	0.150149	song	song
1238	45	song.whole.freqPC3	0.135029	song	song
1239	45	song.whole.freqPC4	0.0527777	song	song
1240	45	song.note.freq.PC1	0.154024	song	song
1241	45	song.note.freq.PC2	0.132599	song	song
1242	45	song.note.freq.PC3	0.146789	song	song
1243	46	ln.mass	0.0653873	resource use	resource use
1244	46	bill.logPC1	0.066032	resource use	resource use
1245	46	bill.logPC2	0.0650468	resource use	resource use
1246	46	bill.logPC3	0.14513	resource use	resource use
1247	46	wt.logPC1	0.03029	resource use	resource use
1248	46	wt.logPC2	0.0703846	resource use	resource use
1249	46	wt.logPC3	0.0468473	resource use	resource use
1250	46	col.pc.fem.disp1	0.139986	plumage	female plumage
1251	46	col.pc.fem.disp2	0.0601176	plumage	female plumage
1252	46	col.pc.fem.disp3	0.0861114	plumage	female plumage
1253	46	col.pc.fem.col1	0.126546	plumage	female plumage
1254	46	col.pc.fem.col2	0.0687009	plumage	female plumage
1255	46	col.pc.mal.disp1	0.111528	plumage	male plumage
1256	46	col.pc.mal.disp2	0.142713	plumage	male plumage
1257	46	col.pc.mal.disp3	0.0749355	plumage	male plumage
1258	46	col.pc.mal.col1	0.111351	plumage	male plumage
1259	46	col.pc.mal.col2	0.0641159	plumage	male plumage
1260	46	song.tempo.PC1	0.185339	song	song
1261	46	song.tempo.PC2	0.140254	song	song
1262	46	song.tempo.PC3	0.0965155	song	song
1263	46	song.whole.freqPC1	0.192925	song	song
1264	46	song.whole.freqPC2	0.252399	song	song
1265	46	song.whole.freqPC3	0.203648	song	song
1266	46	song.whole.freqPC4	0.0534952	song	song
1267	46	song.note.freq.PC1	0.124682	song	song
1268	46	song.note.freq.PC2	0.150058	song	song
1269	46	song.note.freq.PC3	0.184358	song	song
1270	47	ln.mass	0.0752919	resource use	resource use
1271	47	bill.logPC1	0.0777018	resource use	resource use
1272	47	bill.logPC2	0.0597623	resource use	resource use
1273	47	bill.logPC3	0.0895426	resource use	resource use
1274	47	wt.logPC1	0.0335553	resource use	resource use
1275	47	wt.logPC2	0.0723379	resource use	resource use
1276	47	wt.logPC3	0.0455322	resource use	resource use
1277	47	col.pc.fem.disp1	0.0861659	plumage	female plumage
1278	47	col.pc.fem.disp2	0.0603519	plumage	female plumage
1279	47	col.pc.fem.disp3	0.0806298	plumage	female plumage
1280	47	col.pc.fem.col1	0.11894	plumage	female plumage
1281	47	col.pc.fem.col2	0.0635091	plumage	female plumage
1282	47	col.pc.mal.disp1	0.0794209	plumage	male plumage
1283	47	col.pc.mal.disp2	0.13586	plumage	male plumage
1284	47	col.pc.mal.disp3	0.07563	plumage	male plumage
1285	47	col.pc.mal.col1	0.106445	plumage	male plumage
1286	47	col.pc.mal.col2	0.0689611	plumage	male plumage
1287	47	song.tempo.PC1	0.191047	song	song
1288	47	song.tempo.PC2	0.131299	song	song
1289	47	song.tempo.PC3	0.102107	song	song
1290	47	song.whole.freqPC1	0.183567	song	song
1291	47	song.whole.freqPC2	0.17912	song	song
1292	47	song.whole.freqPC3	0.152782	song	song
1293	47	song.whole.freqPC4	0.0546237	song	song
1294	47	song.note.freq.PC1	0.157633	song	song
1295	47	song.note.freq.PC2	0.153627	song	song
1296	47	song.note.freq.PC3	0.183958	song	song
1297	48	ln.mass	0.0723919	resource use	resource use
1298	48	bill.logPC1	0.0566301	resource use	resource use
1299	48	bill.logPC2	0.0570272	resource use	resource use
1300	48	bill.logPC3	0.0775227	resource use	resource use
1301	48	wt.logPC1	0.0309963	resource use	resource use
1302	48	wt.logPC2	0.066579	resource use	resource use
1303	48	wt.logPC3	0.0417356	resource use	resource use
1304	48	col.pc.fem.disp1	0.0612735	plumage	female plumage
1305	48	col.pc.fem.disp2	0.0552549	plumage	female plumage
1306	48	col.pc.fem.disp3	0.0730126	plumage	female plumage
1307	48	col.pc.fem.col1	0.0918767	plumage	female plumage
1308	48	col.pc.fem.col2	0.0590591	plumage	female plumage
1309	48	col.pc.mal.disp1	0.0596343	plumage	male plumage
1310	48	col.pc.mal.disp2	0.0987944	plumage	male plumage
1311	48	col.pc.mal.disp3	0.06911	plumage	male plumage
1312	48	col.pc.mal.col1	0.0831017	plumage	male plumage
1313	48	col.pc.mal.col2	0.0665537	plumage	male plumage
1314	48	song.tempo.PC1	0.170163	song	song
1315	48	song.tempo.PC2	0.119556	song	song
1316	48	song.tempo.PC3	0.0829163	song	song
1317	48	song.whole.freqPC1	0.142774	song	song
1318	48	song.whole.freqPC2	0.149265	song	song
1319	48	song.whole.freqPC3	0.137435	song	song
1320	48	song.whole.freqPC4	0.0537147	song	song
1321	48	song.note.freq.PC1	0.116751	song	song
1322	48	song.note.freq.PC2	0.139709	song	song
1323	48	song.note.freq.PC3	0.157185	song	song
1324	49	ln.mass	0.0525527	resource use	resource use
1325	49	bill.logPC1	0.060737	resource use	resource use
1326	49	bill.logPC2	0.0506863	resource use	resource use
1327	49	bill.logPC3	0.0687234	resource use	resource use
1328	49	wt.logPC1	0.026463	resource use	resource use
1329	49	wt.logPC2	0.056579	resource use	resource use
1330	49	wt.logPC3	0.0393276	resource use	resource use
1331	49	col.pc.fem.disp1	0.0401726	plumage	female plumage
1332	49	col.pc.fem.disp2	0.0558222	plumage	female plumage
1333	49	col.pc.fem.disp3	0.063147	plumage	female plumage
1334	49	col.pc.fem.col1	0.0760174	plumage	female plumage
1335	49	col.pc.fem.col2	0.0508592	plumage	female plumage
1336	49	col.pc.mal.disp1	0.0435353	plumage	male plumage
1337	49	col.pc.mal.disp2	0.082236	plumage	male plumage
1338	49	col.pc.mal.disp3	0.069905	plumage	male plumage
1339	49	col.pc.mal.col1	0.0730542	plumage	male plumage
1340	49	col.pc.mal.col2	0.060256	plumage	male plumage
1341	49	song.tempo.PC1	0.1484	song	song
1342	49	song.tempo.PC2	0.115554	song	song
1343	49	song.tempo.PC3	0.0743057	song	song
1344	49	song.whole.freqPC1	0.170111	song	song
1345	49	song.whole.freqPC2	0.126322	song	song
1346	49	song.whole.freqPC3	0.119169	song	song
1347	49	song.whole.freqPC4	0.0510691	song	song
1348	49	song.note.freq.PC1	0.143749	song	song
1349	49	song.note.freq.PC2	0.127764	song	song
1350	49	song.note.freq.PC3	0.151869	song	song
1351	50	ln.mass	0.0533608	resource use	resource use
1352	50	bill.logPC1	0.0443689	resource use	resource use
1353	50	bill.logPC2	0.0522786	resource use	resource use
1354	50	bill.logPC3	0.074302	resource use	resource use
1355	50	wt.logPC1	0.0282457	resource use	resource use
1356	50	wt.logPC2	0.0644411	resource use	resource use
1357	50	wt.logPC3	0.0396231	resource use	resource use
1358	50	col.pc.fem.disp1	0.0360743	plumage	female plumage
1359	50	col.pc.fem.disp2	0.0545197	plumage	female plumage
1360	50	col.pc.fem.disp3	0.0669242	plumage	female plumage
1361	50	col.pc.fem.col1	0.0758938	plumage	female plumage
1362	50	col.pc.fem.col2	0.0522746	plumage	female plumage
1363	50	col.pc.mal.disp1	0.0438672	plumage	male plumage
1364	50	col.pc.mal.disp2	0.102793	plumage	male plumage
1365	50	col.pc.mal.disp3	0.0682538	plumage	male plumage
1366	50	col.pc.mal.col1	0.0819816	plumage	male plumage
1367	50	col.pc.mal.col2	0.0605885	plumage	male plumage
1368	50	song.tempo.PC1	0.148715	song	song
1369	50	song.tempo.PC2	0.140911	song	song
1370	50	song.tempo.PC3	0.0963545	song	song
1371	50	song.whole.freqPC1	0.172559	song	song
1372	50	song.whole.freqPC2	0.118176	song	song
1373	50	song.whole.freqPC3	0.122867	song	song
1374	50	song.whole.freqPC4	0.0512143	song	song
1375	50	song.note.freq.PC1	0.145517	song	song
1376	50	song.note.freq.PC2	0.146417	song	song
1377	50	song.note.freq.PC3	0.138831	song	song
1378	51	ln.mass	0.0628891	resource use	resource use
1379	51	bill.logPC1	0.0691584	resource use	resource use
1380	51	bill.logPC2	0.0540601	resource use	resource use
1381	51	bill.logPC3	0.0682252	resource use	resource use
1382	51	wt.logPC1	0.0334044	resource use	resource use
1383	51	wt.logPC2	0.0761703	resource use	resource use
1384	51	wt.logPC3	0.0426305	resource use	resource use
1385	51	col.pc.fem.disp1	0.0431277	plumage	female plumage
1386	51	col.pc.fem.disp2	0.0541705	plumage	female plumage
1387	51	col.pc.fem.disp3	0.0689271	plumage	female plumage
1388	51	col.pc.fem.col1	0.0823548	plumage	female plumage
1389	51	col.pc.fem.col2	0.054763	plumage	female plumage
1390	51	col.pc.mal.disp1	0.0475948	plumage	male plumage
1391	51	col.pc.mal.disp2	0.0933691	plumage	male plumage
1392	51	col.pc.mal.disp3	0.0672433	plumage	male plumage
1393	51	col.pc.mal.col1	0.0804333	plumage	male plumage
1394	51	col.pc.mal.col2	0.0668929	plumage	male plumage
1395	51	song.tempo.PC1	0.169857	song	song
1396	51	song.tempo.PC2	0.120904	song	song
1397	51	song.tempo.PC3	0.0857399	song	song
1398	51	song.whole.freqPC1	0.16272	song	song
1399	51	song.whole.freqPC2	0.128845	song	song
1400	51	song.whole.freqPC3	0.119352	song	song
1401	51	song.whole.freqPC4	0.0511575	song	song
1402	51	song.note.freq.PC1	0.128132	song	song
1403	51	song.note.freq.PC2	0.146151	song	song
1404	51	song.note.freq.PC3	0.160168	song	song
1405	52	ln.mass	0.0522812	resource use	resource use
1406	52	bill.logPC1	0.0611765	resource use	resource use
1407	52	bill.logPC2	0.0598948	resource use	resource use
1408	52	bill.logPC3	0.0916956	resource use	resource use
1409	52	wt.logPC1	0.0299868	resource use	resource use
1410	52	wt.logPC2	0.0613725	resource use	resource use
1411	52	wt.logPC3	0.0414662	resource use	resource use
1412	52	col.pc.fem.disp1	0.0389591	plumage	female plumage
1413	52	col.pc.fem.disp2	0.0549074	plumage	female plumage
1414	52	col.pc.fem.disp3	0.0677796	plumage	female plumage
1415	52	col.pc.fem.col1	0.0779876	plumage	female plumage
1416	52	col.pc.fem.col2	0.0522956	plumage	female plumage
1417	52	col.pc.mal.disp1	0.0471303	plumage	male plumage
1418	52	col.pc.mal.disp2	0.0881886	plumage	male plumage
1419	52	col.pc.mal.disp3	0.0733542	plumage	male plumage
1420	52	col.pc.mal.col1	0.0749833	plumage	male plumage
1421	52	col.pc.mal.col2	0.0622006	plumage	male plumage
1422	52	song.tempo.PC1	0.179605	song	song
1423	52	song.tempo.PC2	0.131539	song	song
1424	52	song.tempo.PC3	0.0912319	song	song
1425	52	song.whole.freqPC1	0.18	song	song
1426	52	song.whole.freqPC2	0.144592	song	song
1427	52	song.whole.freqPC3	0.13876	song	song
1428	52	song.whole.freqPC4	0.0514007	song	song
1429	52	song.note.freq.PC1	0.155086	song	song
1430	52	song.note.freq.PC2	0.144539	song	song
1431	52	song.note.freq.PC3	0.143219	song	song
1432	53	ln.mass	0.0700413	resource use	resource use
1433	53	bill.logPC1	0.0546502	resource use	resource use
1434	53	bill.logPC2	0.0487701	resource use	resource use
1435	53	bill.logPC3	0.0807566	resource use	resource use
1436	53	wt.logPC1	0.0290596	resource use	resource use
1437	53	wt.logPC2	0.0667863	resource use	resource use
1438	53	wt.logPC3	0.0375442	resource use	resource use
1439	53	col.pc.fem.disp1	0.0399158	plumage	female plumage
1440	53	col.pc.fem.disp2	0.0584464	plumage	female plumage
1441	53	col.pc.fem.disp3	0.0717295	plumage	female plumage
1442	53	col.pc.fem.col1	0.0769802	plumage	female plumage
1443	53	col.pc.fem.col2	0.0582232	plumage	female plumage
1444	53	col.pc.mal.disp1	0.0454136	plumage	male plumage
1445	53	col.pc.mal.disp2	0.0810414	plumage	male plumage
1446	53	col.pc.mal.disp3	0.0743597	plumage	male plumage
1447	53	col.pc.mal.col1	0.0685811	plumage	male plumage
1448	53	col.pc.mal.col2	0.0599871	plumage	male plumage
1449	53	song.tempo.PC1	0.128952	song	song
1450	53	song.tempo.PC2	0.113511	song	song
1451	53	song.tempo.PC3	0.0766817	song	song
1452	53	song.whole.freqPC1	0.17387	song	song
1453	53	song.whole.freqPC2	0.145972	song	song
1454	53	song.whole.freqPC3	0.123127	song	song
1455	53	song.whole.freqPC4	0.0505672	song	song
1456	53	song.note.freq.PC1	0.138783	song	song
1457	53	song.note.freq.PC2	0.126545	song	song
1458	53	song.note.freq.PC3	0.126747	song	song
1459	54	ln.mass	0.0656005	resource use	resource use
1460	54	bill.logPC1	0.0616821	resource use	resource use
1461	54	bill.logPC2	0.0515157	resource use	resource use
1462	54	bill.logPC3	0.0761064	resource use	resource use
1463	54	wt.logPC1	0.0330236	resource use	resource use
1464	54	wt.logPC2	0.0764522	resource use	resource use
1465	54	wt.logPC3	0.0434305	resource use	resource use
1466	54	col.pc.fem.disp1	0.0573389	plumage	female plumage
1467	54	col.pc.fem.disp2	0.0578177	plumage	female plumage
1468	54	col.pc.fem.disp3	0.0773388	plumage	female plumage
1469	54	col.pc.fem.col1	0.0967162	plumage	female plumage
1470	54	col.pc.fem.col2	0.0623489	plumage	female plumage
1471	54	col.pc.mal.disp1	0.059095	plumage	male plumage
1472	54	col.pc.mal.disp2	0.116379	plumage	male plumage
1473	54	col.pc.mal.disp3	0.0760719	plumage	male plumage
1474	54	col.pc.mal.col1	0.0954417	plumage	male plumage
1475	54	col.pc.mal.col2	0.0709651	plumage	male plumage
1476	54	song.tempo.PC1	0.183529	song	song
1477	54	song.tempo.PC2	0.144256	song	song
1478	54	song.tempo.PC3	0.0998681	song	song
1479	54	song.whole.freqPC1	0.174848	song	song
1480	54	song.whole.freqPC2	0.155033	song	song
1481	54	song.whole.freqPC3	0.142217	song	song
1482	54	song.whole.freqPC4	0.0573077	song	song
1483	54	song.note.freq.PC1	0.162601	song	song
1484	54	song.note.freq.PC2	0.16073	song	song
1485	54	song.note.freq.PC3	0.183101	song	song
1486	55	ln.mass	0.0686723	resource use	resource use
1487	55	bill.logPC1	0.0596526	resource use	resource use
1488	55	bill.logPC2	0.0689168	resource use	resource use
1489	55	bill.logPC3	0.1153	resource use	resource use
1490	55	wt.logPC1	0.0308181	resource use	resource use
1491	55	wt.logPC2	0.0950684	resource use	resource use
1492	55	wt.logPC3	0.0433397	resource use	resource use
1493	55	col.pc.fem.disp1	0.0495516	plumage	female plumage
1494	55	col.pc.fem.disp2	0.0519987	plumage	female plumage
1495	55	col.pc.fem.disp3	0.0789504	plumage	female plumage
1496	55	col.pc.fem.col1	0.125278	plumage	female plumage
1497	55	col.pc.fem.col2	0.0546624	plumage	female plumage
1498	55	col.pc.mal.disp1	0.0573861	plumage	male plumage
1499	55	col.pc.mal.disp2	0.10835	plumage	male plumage
1500	55	col.pc.mal.disp3	0.111511	plumage	male plumage
1501	55	col.pc.mal.col1	0.0976161	plumage	male plumage
1502	55	col.pc.mal.col2	0.0615879	plumage	male plumage
1503	55	song.tempo.PC1	0.175356	song	song
1504	55	song.tempo.PC2	0.14779	song	song
1505	55	song.tempo.PC3	0.103568	song	song
1506	55	song.whole.freqPC1	0.358522	song	song
1507	55	song.whole.freqPC2	0.156687	song	song
1508	55	song.whole.freqPC3	0.176873	song	song
1509	55	song.whole.freqPC4	0.0618528	song	song
1510	55	song.note.freq.PC1	0.371716	song	song
1511	55	song.note.freq.PC2	0.158925	song	song
1512	55	song.note.freq.PC3	0.148312	song	song
1513	56	ln.mass	0.0715266	resource use	resource use
1514	56	bill.logPC1	0.0634226	resource use	resource use
1515	56	bill.logPC2	0.0525089	resource use	resource use
1516	56	bill.logPC3	0.0798125	resource use	resource use
1517	56	wt.logPC1	0.0305095	resource use	resource use
1518	56	wt.logPC2	0.0625908	resource use	resource use
1519	56	wt.logPC3	0.0433433	resource use	resource use
1520	56	col.pc.fem.disp1	0.0749529	plumage	female plumage
1521	56	col.pc.fem.disp2	0.0596893	plumage	female plumage
1522	56	col.pc.fem.disp3	0.0754027	plumage	female plumage
1523	56	col.pc.fem.col1	0.100658	plumage	female plumage
1524	56	col.pc.fem.col2	0.0605754	plumage	female plumage
1525	56	col.pc.mal.disp1	0.0719741	plumage	male plumage
1526	56	col.pc.mal.disp2	0.112269	plumage	male plumage
1527	56	col.pc.mal.disp3	0.0743741	plumage	male plumage
1528	56	col.pc.mal.col1	0.0913871	plumage	male plumage
1529	56	col.pc.mal.col2	0.0682066	plumage	male plumage
1530	56	song.tempo.PC1	0.165346	song	song
1531	56	song.tempo.PC2	0.1221	song	song
1532	56	song.tempo.PC3	0.0844562	song	song
1533	56	song.whole.freqPC1	0.155464	song	song
1534	56	song.whole.freqPC2	0.164309	song	song
1535	56	song.whole.freqPC3	0.141721	song	song
1536	56	song.whole.freqPC4	0.0539403	song	song
1537	56	song.note.freq.PC1	0.132489	song	song
1538	56	song.note.freq.PC2	0.142871	song	song
1539	56	song.note.freq.PC3	0.171996	song	song
1540	57	ln.mass	0.0679119	resource use	resource use
1541	57	bill.logPC1	0.0611584	resource use	resource use
1542	57	bill.logPC2	0.0591797	resource use	resource use
1543	57	bill.logPC3	0.0672399	resource use	resource use
1544	57	wt.logPC1	0.0320876	resource use	resource use
1545	57	wt.logPC2	0.074149	resource use	resource use
1546	57	wt.logPC3	0.0393724	resource use	resource use
1547	57	col.pc.fem.disp1	0.0514196	plumage	female plumage
1548	57	col.pc.fem.disp2	0.0549245	plumage	female plumage
1549	57	col.pc.fem.disp3	0.070069	plumage	female plumage
1550	57	col.pc.fem.col1	0.105447	plumage	female plumage
1551	57	col.pc.fem.col2	0.0594985	plumage	female plumage
1552	57	col.pc.mal.disp1	0.0495714	plumage	male plumage
1553	57	col.pc.mal.disp2	0.0902406	plumage	male plumage
1554	57	col.pc.mal.disp3	0.0695787	plumage	male plumage
1555	57	col.pc.mal.col1	0.0897907	plumage	male plumage
1556	57	col.pc.mal.col2	0.0715293	plumage	male plumage
1557	57	song.tempo.PC1	0.234804	song	song
1558	57	song.tempo.PC2	0.136593	song	song
1559	57	song.tempo.PC3	0.0881394	song	song
1560	57	song.whole.freqPC1	0.165459	song	song
1561	57	song.whole.freqPC2	0.15958	song	song
1562	57	song.whole.freqPC3	0.115613	song	song
1563	57	song.whole.freqPC4	0.0504919	song	song
1564	57	song.note.freq.PC1	0.155129	song	song
1565	57	song.note.freq.PC2	0.131129	song	song
1566	57	song.note.freq.PC3	0.172229	song	song
1567	58	ln.mass	0.0561621	resource use	resource use
1568	58	bill.logPC1	0.0581932	resource use	resource use
1569	58	bill.logPC2	0.0631149	resource use	resource use
1570	58	bill.logPC3	0.0868173	resource use	resource use
1571	58	wt.logPC1	0.032976	resource use	resource use
1572	58	wt.logPC2	0.0742325	resource use	resource use
1573	58	wt.logPC3	0.0442978	resource use	resource use
1574	58	col.pc.fem.disp1	0.0560534	plumage	female plumage
1575	58	col.pc.fem.disp2	0.0581593	plumage	female plumage
1576	58	col.pc.fem.disp3	0.0763517	plumage	female plumage
1577	58	col.pc.fem.col1	0.101621	plumage	female plumage
1578	58	col.pc.fem.col2	0.0633191	plumage	female plumage
1579	58	col.pc.mal.disp1	0.0574833	plumage	male plumage
1580	58	col.pc.mal.disp2	0.100878	plumage	male plumage
1581	58	col.pc.mal.disp3	0.0803747	plumage	male plumage
1582	58	col.pc.mal.col1	0.0933776	plumage	male plumage
1583	58	col.pc.mal.col2	0.0712456	plumage	male plumage
1584	58	song.tempo.PC1	0.225203	song	song
1585	58	song.tempo.PC2	0.14536	song	song
1586	58	song.tempo.PC3	0.102903	song	song
1587	58	song.whole.freqPC1	0.165524	song	song
1588	58	song.whole.freqPC2	0.149051	song	song
1589	58	song.whole.freqPC3	0.140037	song	song
1590	58	song.whole.freqPC4	0.0559928	song	song
1591	58	song.note.freq.PC1	0.139853	song	song
1592	58	song.note.freq.PC2	0.13115	song	song
1593	58	song.note.freq.PC3	0.179822	song	song
1594	59	ln.mass	0.0700579	resource use	resource use
1595	59	bill.logPC1	0.0760633	resource use	resource use
1596	59	bill.logPC2	0.0691535	resource use	resource use
1597	59	bill.logPC3	0.0915407	resource use	resource use
1598	59	wt.logPC1	0.0350996	resource use	resource use
1599	59	wt.logPC2	0.0937333	resource use	resource use
1600	59	wt.logPC3	0.0442092	resource use	resource use
1601	59	col.pc.fem.disp1	0.059387	plumage	female plumage
1602	59	col.pc.fem.disp2	0.055014	plumage	female plumage
1603	59	col.pc.fem.disp3	0.0865922	plumage	female plumage
1604	59	col.pc.fem.col1	0.0935504	plumage	female plumage
1605	59	col.pc.fem.col2	0.0602193	plumage	female plumage
1606	59	col.pc.mal.disp1	0.0562749	plumage	male plumage
1607	59	col.pc.mal.disp2	0.103778	plumage	male plumage
1608	59	col.pc.mal.disp3	0.0735406	plumage	male plumage
1609	59	col.pc.mal.col1	0.0876579	plumage	male plumage
1610	59	col.pc.mal.col2	0.0635818	plumage	male plumage
1611	59	song.tempo.PC1	0.190481	song	song
1612	59	song.tempo.PC2	0.148817	song	song
1613	59	song.tempo.PC3	0.0960271	song	song
1614	59	song.whole.freqPC1	0.151789	song	song
1615	59	song.whole.freqPC2	0.160797	song	song
1616	59	song.whole.freqPC3	0.146656	song	song
1617	59	song.whole.freqPC4	0.0520256	song	song
1618	59	song.note.freq.PC1	0.14899	song	song
1619	59	song.note.freq.PC2	0.143781	song	song
1620	59	song.note.freq.PC3	0.17533	song	song
1621	60	ln.mass	0.0632133	resource use	resource use
1622	60	bill.logPC1	0.125293	resource use	resource use
1623	60	bill.logPC2	0.0671248	resource use	resource use
1624	60	bill.logPC3	0.0728952	resource use	resource use
1625	60	wt.logPC1	0.0372274	resource use	resource use
1626	60	wt.logPC2	0.0698894	resource use	resource use
1627	60	wt.logPC3	0.0477261	resource use	resource use
1628	60	col.pc.fem.disp1	0.0611008	plumage	female plumage
1629	60	col.pc.fem.disp2	0.057385	plumage	female plumage
1630	60	col.pc.fem.disp3	0.0756363	plumage	female plumage
1631	60	col.pc.fem.col1	0.0996218	plumage	female plumage
1632	60	col.pc.fem.col2	0.0601436	plumage	female plumage
1633	60	col.pc.mal.disp1	0.0585245	plumage	male plumage
1634	60	col.pc.mal.disp2	0.106238	plumage	male plumage
1635	60	col.pc.mal.disp3	0.0753611	plumage	male plumage
1636	60	col.pc.mal.col1	0.0850961	plumage	male plumage
1637	60	col.pc.mal.col2	0.065292	plumage	male plumage
1638	60	song.tempo.PC1	0.194253	song	song
1639	60	song.tempo.PC2	0.117756	song	song
1640	60	song.tempo.PC3	0.081551	song	song
1641	60	song.whole.freqPC1	0.145717	song	song
1642	60	song.whole.freqPC2	0.148619	song	song
1643	60	song.whole.freqPC3	0.122839	song	song
1644	60	song.whole.freqPC4	0.0511316	song	song
1645	60	song.note.freq.PC1	0.185909	song	song
1646	60	song.note.freq.PC2	0.13372	song	song
1647	60	song.note.freq.PC3	0.207196	song	song
1648	61	ln.mass	0.0598706	resource use	resource use
1649	61	bill.logPC1	0.0473004	resource use	resource use
1650	61	bill.logPC2	0.0523208	resource use	resource use
1651	61	bill.logPC3	0.0760583	resource use	resource use
1652	61	wt.logPC1	0.0298002	resource use	resource use
1653	61	wt.logPC2	0.0634343	resource use	resource use
1654	61	wt.logPC3	0.0391386	resource use	resource use
1655	61	col.pc.fem.disp1	0.0446379	plumage	female plumage
1656	61	col.pc.fem.disp2	0.0527463	plumage	female plumage
1657	61	col.pc.fem.disp3	0.0641786	plumage	female plumage
1658	61	col.pc.fem.col1	0.0671701	plumage	female plumage
1659	61	col.pc.fem.col2	0.0540785	plumage	female plumage
1660	61	col.pc.mal.disp1	0.0483013	plumage	male plumage
1661	61	col.pc.mal.disp2	0.0989268	plumage	male plumage
1662	61	col.pc.mal.disp3	0.0670336	plumage	male plumage
1663	61	col.pc.mal.col1	0.0781273	plumage	male plumage
1664	61	col.pc.mal.col2	0.063019	plumage	male plumage
1665	61	song.tempo.PC1	0.138318	song	song
1666	61	song.tempo.PC2	0.138073	song	song
1667	61	song.tempo.PC3	0.0857142	song	song
1668	61	song.whole.freqPC1	0.174114	song	song
1669	61	song.whole.freqPC2	0.1374	song	song
1670	61	song.whole.freqPC3	0.131567	song	song
1671	61	song.whole.freqPC4	0.0519683	song	song
1672	61	song.note.freq.PC1	0.141076	song	song
1673	61	song.note.freq.PC2	0.140257	song	song
1674	61	song.note.freq.PC3	0.139013	song	song
1675	62	ln.mass	0.0667502	resource use	resource use
1676	62	bill.logPC1	0.0572169	resource use	resource use
1677	62	bill.logPC2	0.0557353	resource use	resource use
1678	62	bill.logPC3	0.0774326	resource use	resource use
1679	62	wt.logPC1	0.0343215	resource use	resource use
1680	62	wt.logPC2	0.0720015	resource use	resource use
1681	62	wt.logPC3	0.0423939	resource use	resource use
1682	62	col.pc.fem.disp1	0.0544967	plumage	female plumage
1683	62	col.pc.fem.disp2	0.0548069	plumage	female plumage
1684	62	col.pc.fem.disp3	0.0745296	plumage	female plumage
1685	62	col.pc.fem.col1	0.0862776	plumage	female plumage
1686	62	col.pc.fem.col2	0.0569971	plumage	female plumage
1687	62	col.pc.mal.disp1	0.0513595	plumage	male plumage
1688	62	col.pc.mal.disp2	0.0933657	plumage	male plumage
1689	62	col.pc.mal.disp3	0.066944	plumage	male plumage
1690	62	col.pc.mal.col1	0.0763553	plumage	male plumage
1691	62	col.pc.mal.col2	0.0643845	plumage	male plumage
1692	62	song.tempo.PC1	0.163931	song	song
1693	62	song.tempo.PC2	0.122964	song	song
1694	62	song.tempo.PC3	0.0726846	song	song
1695	62	song.whole.freqPC1	0.163098	song	song
1696	62	song.whole.freqPC2	0.13639	song	song
1697	62	song.whole.freqPC3	0.130514	song	song
1698	62	song.whole.freqPC4	0.0520061	song	song
1699	62	song.note.freq.PC1	0.131268	song	song
1700	62	song.note.freq.PC2	0.139241	song	song
1701	62	song.note.freq.PC3	0.159799	song	song
1702	63	ln.mass	0.0647903	resource use	resource use
1703	63	bill.logPC1	0.0752535	resource use	resource use
1704	63	bill.logPC2	0.0518312	resource use	resource use
1705	63	bill.logPC3	0.0753357	resource use	resource use
1706	63	wt.logPC1	0.0344995	resource use	resource use
1707	63	wt.logPC2	0.0637785	resource use	resource use
1708	63	wt.logPC3	0.0389112	resource use	resource use
1709	63	col.pc.fem.disp1	0.0451714	plumage	female plumage
1710	63	col.pc.fem.disp2	0.0566303	plumage	female plumage
1711	63	col.pc.fem.disp3	0.0739898	plumage	female plumage
1712	63	col.pc.fem.col1	0.0932829	plumage	female plumage
1713	63	col.pc.fem.col2	0.0604742	plumage	female plumage
1714	63	col.pc.mal.disp1	0.0548933	plumage	male plumage
1715	63	col.pc.mal.disp2	0.0945891	plumage	male plumage
1716	63	col.pc.mal.disp3	0.0776019	plumage	male plumage
1717	63	col.pc.mal.col1	0.0831964	plumage	male plumage
1718	63	col.pc.mal.col2	0.066842	plumage	male plumage
1719	63	song.tempo.PC1	0.176361	song	song
1720	63	song.tempo.PC2	0.15855	song	song
1721	63	song.tempo.PC3	0.105965	song	song
1722	63	song.whole.freqPC1	0.153491	song	song
1723	63	song.whole.freqPC2	0.133558	song	song
1724	63	song.whole.freqPC3	0.118058	song	song
1725	63	song.whole.freqPC4	0.0546138	song	song
1726	63	song.note.freq.PC1	0.139936	song	song
1727	63	song.note.freq.PC2	0.134111	song	song
1728	63	song.note.freq.PC3	0.175514	song	song
1729	64	ln.mass	0.0482046	resource use	resource use
1730	64	bill.logPC1	0.0698694	resource use	resource use
1731	64	bill.logPC2	0.0609603	resource use	resource use
1732	64	bill.logPC3	0.0795414	resource use	resource use
1733	64	wt.logPC1	0.0290371	resource use	resource use
1734	64	wt.logPC2	0.0637906	resource use	resource use
1735	64	wt.logPC3	0.0423566	resource use	resource use
1736	64	col.pc.fem.disp1	0.044771	plumage	female plumage
1737	64	col.pc.fem.disp2	0.0534539	plumage	female plumage
1738	64	col.pc.fem.disp3	0.0732344	plumage	female plumage
1739	64	col.pc.fem.col1	0.0906925	plumage	female plumage
1740	64	col.pc.fem.col2	0.0519685	plumage	female plumage
1741	64	col.pc.mal.disp1	0.0540766	plumage	male plumage
1742	64	col.pc.mal.disp2	0.134009	plumage	male plumage
1743	64	col.pc.mal.disp3	0.0734982	plumage	male plumage
1744	64	col.pc.mal.col1	0.0991972	plumage	male plumage
1745	64	col.pc.mal.col2	0.0609204	plumage	male plumage
1746	64	song.tempo.PC1	0.169561	song	song
1747	64	song.tempo.PC2	0.149011	song	song
1748	64	song.tempo.PC3	0.111619	song	song
1749	64	song.whole.freqPC1	0.203305	song	song
1750	64	song.whole.freqPC2	0.131761	song	song
1751	64	song.whole.freqPC3	0.126387	song	song
1752	64	song.whole.freqPC4	0.0510611	song	song
1753	64	song.note.freq.PC1	0.190528	song	song
1754	64	song.note.freq.PC2	0.162921	song	song
1755	64	song.note.freq.PC3	0.172381	song	song
1756	65	ln.mass	0.0525256	resource use	resource use
1757	65	bill.logPC1	0.0651939	resource use	resource use
1758	65	bill.logPC2	0.0616	resource use	resource use
1759	65	bill.logPC3	0.0778927	resource use	resource use
1760	65	wt.logPC1	0.0348758	resource use	resource use
1761	65	wt.logPC2	0.0804639	resource use	resource use
1762	65	wt.logPC3	0.0440675	resource use	resource use
1763	65	col.pc.fem.disp1	0.0582575	plumage	female plumage
1764	65	col.pc.fem.disp2	0.0586352	plumage	female plumage
1765	65	col.pc.fem.disp3	0.0759842	plumage	female plumage
1766	65	col.pc.fem.col1	0.0992389	plumage	female plumage
1767	65	col.pc.fem.col2	0.0605898	plumage	female plumage
1768	65	col.pc.mal.disp1	0.0539891	plumage	male plumage
1769	65	col.pc.mal.disp2	0.0886555	plumage	male plumage
1770	65	col.pc.mal.disp3	0.0736757	plumage	male plumage
1771	65	col.pc.mal.col1	0.0784063	plumage	male plumage
1772	65	col.pc.mal.col2	0.0700924	plumage	male plumage
1773	65	song.tempo.PC1	0.183387	song	song
1774	65	song.tempo.PC2	0.103309	song	song
1775	65	song.tempo.PC3	0.0786591	song	song
1776	65	song.whole.freqPC1	0.144966	song	song
1777	65	song.whole.freqPC2	0.146195	song	song
1778	65	song.whole.freqPC3	0.126956	song	song
1779	65	song.whole.freqPC4	0.0506697	song	song
1780	65	song.note.freq.PC1	0.139286	song	song
1781	65	song.note.freq.PC2	0.125234	song	song
1782	65	song.note.freq.PC3	0.168359	song	song
1783	66	ln.mass	0.0474713	resource use	resource use
1784	66	bill.logPC1	0.0534321	resource use	resource use
1785	66	bill.logPC2	0.058825	resource use	resource use
1786	66	bill.logPC3	0.0810106	resource use	resource use
1787	66	wt.logPC1	0.0328392	resource use	resource use
1788	66	wt.logPC2	0.0768361	resource use	resource use
1789	66	wt.logPC3	0.0420555	resource use	resource use
1790	66	col.pc.fem.disp1	0.0455621	plumage	female plumage
1791	66	col.pc.fem.disp2	0.0544611	plumage	female plumage
1792	66	col.pc.fem.disp3	0.0768193	plumage	female plumage
1793	66	col.pc.fem.col1	0.0793617	plumage	female plumage
1794	66	col.pc.fem.col2	0.0579676	plumage	female plumage
1795	66	col.pc.mal.disp1	0.046616	plumage	male plumage
1796	66	col.pc.mal.disp2	0.0819965	plumage	male plumage
1797	66	col.pc.mal.disp3	0.0740772	plumage	male plumage
1798	66	col.pc.mal.col1	0.0778953	plumage	male plumage
1799	66	col.pc.mal.col2	0.0682536	plumage	male plumage
1800	66	song.tempo.PC1	0.171372	song	song
1801	66	song.tempo.PC2	0.130293	song	song
1802	66	song.tempo.PC3	0.0824977	song	song
1803	66	song.whole.freqPC1	0.15959	song	song
1804	66	song.whole.freqPC2	0.136208	song	song
1805	66	song.whole.freqPC3	0.129499	song	song
1806	66	song.whole.freqPC4	0.0534315	song	song
1807	66	song.note.freq.PC1	0.142878	song	song
1808	66	song.note.freq.PC2	0.141023	song	song
1809	66	song.note.freq.PC3	0.174773	song	song
1810	67	ln.mass	0.0511556	resource use	resource use
1811	67	bill.logPC1	0.0481702	resource use	resource use
1812	67	bill.logPC2	0.0571232	resource use	resource use
1813	67	bill.logPC3	0.0965007	resource use	resource use
1814	67	wt.logPC1	0.0385786	resource use	resource use
1815	67	wt.logPC2	0.0940932	resource use	resource use
1816	67	wt.logPC3	0.045885	resource use	resource use
1817	67	col.pc.fem.disp1	0.0660419	plumage	female plumage
1818	67	col.pc.fem.disp2	0.0558477	plumage	female plumage
1819	67	col.pc.fem.disp3	0.0756314	plumage	female plumage
1820	67	col.pc.fem.col1	0.0994225	plumage	female plumage
1821	67	col.pc.fem.col2	0.0580158	plumage	female plumage
1822	67	col.pc.mal.disp1	0.0608349	plumage	male plumage
1823	67	col.pc.mal.disp2	0.0999829	plumage	male plumage
1824	67	col.pc.mal.disp3	0.0756821	plumage	male plumage
1825	67	col.pc.mal.col1	0.092303	plumage	male plumage
1826	67	col.pc.mal.col2	0.0684999	plumage	male plumage
1827	67	song.tempo.PC1	0.198302	song	song
1828	67	song.tempo.PC2	0.14056	song	song
1829	67	song.tempo.PC3	0.0959418	song	song
1830	67	song.whole.freqPC1	0.160773	song	song
1831	67	song.whole.freqPC2	0.154119	song	song
1832	67	song.whole.freqPC3	0.140189	song	song
1833	67	song.whole.freqPC4	0.0546874	song	song
1834	67	song.note.freq.PC1	0.133778	song	song
1835	67	song.note.freq.PC2	0.14739	song	song
1836	67	song.note.freq.PC3	0.174535	song	song
1837	68	ln.mass	0.0496101	resource use	resource use
1838	68	bill.logPC1	0.0491498	resource use	resource use
1839	68	bill.logPC2	0.0563139	resource use	resource use
1840	68	bill.logPC3	0.0873933	resource use	resource use
1841	68	wt.logPC1	0.0289889	resource use	resource use
1842	68	wt.logPC2	0.0710297	resource use	resource use
1843	68	wt.logPC3	0.0427254	resource use	resource use
1844	68	col.pc.fem.disp1	0.0480953	plumage	female plumage
1845	68	col.pc.fem.disp2	0.0569869	plumage	female plumage
1846	68	col.pc.fem.disp3	0.0719384	plumage	female plumage
1847	68	col.pc.fem.col1	0.0896523	plumage	female plumage
1848	68	col.pc.fem.col2	0.0561876	plumage	female plumage
1849	68	col.pc.mal.disp1	0.0546721	plumage	male plumage
1850	68	col.pc.mal.disp2	0.12282	plumage	male plumage
1851	68	col.pc.mal.disp3	0.0762291	plumage	male plumage
1852	68	col.pc.mal.col1	0.0979765	plumage	male plumage
1853	68	col.pc.mal.col2	0.065699	plumage	male plumage
1854	68	song.tempo.PC1	0.176216	song	song
1855	68	song.tempo.PC2	0.125606	song	song
1856	68	song.tempo.PC3	0.102948	song	song
1857	68	song.whole.freqPC1	0.196012	song	song
1858	68	song.whole.freqPC2	0.147946	song	song
1859	68	song.whole.freqPC3	0.137954	song	song
1860	68	song.whole.freqPC4	0.0531236	song	song
1861	68	song.note.freq.PC1	0.187258	song	song
1862	68	song.note.freq.PC2	0.156001	song	song
1863	68	song.note.freq.PC3	0.158982	song	song
1864	69	ln.mass	0.054105	resource use	resource use
1865	69	bill.logPC1	0.0561082	resource use	resource use
1866	69	bill.logPC2	0.0495772	resource use	resource use
1867	69	bill.logPC3	0.0744538	resource use	resource use
1868	69	wt.logPC1	0.0352949	resource use	resource use
1869	69	wt.logPC2	0.073701	resource use	resource use
1870	69	wt.logPC3	0.0421629	resource use	resource use
1871	69	col.pc.fem.disp1	0.0590804	plumage	female plumage
1872	69	col.pc.fem.disp2	0.055321	plumage	female plumage
1873	69	col.pc.fem.disp3	0.0771392	plumage	female plumage
1874	69	col.pc.fem.col1	0.100397	plumage	female plumage
1875	69	col.pc.fem.col2	0.0578918	plumage	female plumage
1876	69	col.pc.mal.disp1	0.0576197	plumage	male plumage
1877	69	col.pc.mal.disp2	0.0951116	plumage	male plumage
1878	69	col.pc.mal.disp3	0.0750542	plumage	male plumage
1879	69	col.pc.mal.col1	0.0921802	plumage	male plumage
1880	69	col.pc.mal.col2	0.0673261	plumage	male plumage
1881	69	song.tempo.PC1	0.173896	song	song
1882	69	song.tempo.PC2	0.123978	song	song
1883	69	song.tempo.PC3	0.0861083	song	song
1884	69	song.whole.freqPC1	0.165905	song	song
1885	69	song.whole.freqPC2	0.135	song	song
1886	69	song.whole.freqPC3	0.120229	song	song
1887	69	song.whole.freqPC4	0.050951	song	song
1888	69	song.note.freq.PC1	0.146154	song	song
1889	69	song.note.freq.PC2	0.143387	song	song
1890	69	song.note.freq.PC3	0.159515	song	song
1891	70	ln.mass	0.0583035	resource use	resource use
1892	70	bill.logPC1	0.0729139	resource use	resource use
1893	70	bill.logPC2	0.0533527	resource use	resource use
1894	70	bill.logPC3	0.0859885	resource use	resource use
1895	70	wt.logPC1	0.033095	resource use	resource use
1896	70	wt.logPC2	0.0754517	resource use	resource use
1897	70	wt.logPC3	0.0400396	resource use	resource use
1898	70	col.pc.fem.disp1	0.06713	plumage	female plumage
1899	70	col.pc.fem.disp2	0.0528577	plumage	female plumage
1900	70	col.pc.fem.disp3	0.0760649	plumage	female plumage
1901	70	col.pc.fem.col1	0.0979529	plumage	female plumage
1902	70	col.pc.fem.col2	0.0578601	plumage	female plumage
1903	70	col.pc.mal.disp1	0.0604507	plumage	male plumage
1904	70	col.pc.mal.disp2	0.0943239	plumage	male plumage
1905	70	col.pc.mal.disp3	0.0730456	plumage	male plumage
1906	70	col.pc.mal.col1	0.0862552	plumage	male plumage
1907	70	col.pc.mal.col2	0.0633501	plumage	male plumage
1908	70	song.tempo.PC1	0.1666	song	song
1909	70	song.tempo.PC2	0.122863	song	song
1910	70	song.tempo.PC3	0.0857997	song	song
1911	70	song.whole.freqPC1	0.157282	song	song
1912	70	song.whole.freqPC2	0.153459	song	song
1913	70	song.whole.freqPC3	0.139281	song	song
1914	70	song.whole.freqPC4	0.0507809	song	song
1915	70	song.note.freq.PC1	0.129164	song	song
1916	70	song.note.freq.PC2	0.136988	song	song
1917	70	song.note.freq.PC3	0.152547	song	song
1918	71	ln.mass	0.0648912	resource use	resource use
1919	71	bill.logPC1	0.106401	resource use	resource use
1920	71	bill.logPC2	0.0534886	resource use	resource use
1921	71	bill.logPC3	0.0726791	resource use	resource use
1922	71	wt.logPC1	0.0392423	resource use	resource use
1923	71	wt.logPC2	0.0760737	resource use	resource use
1924	71	wt.logPC3	0.0492465	resource use	resource use
1925	71	col.pc.fem.disp1	0.0738967	plumage	female plumage
1926	71	col.pc.fem.disp2	0.058529	plumage	female plumage
1927	71	col.pc.fem.disp3	0.07194	plumage	female plumage
1928	71	col.pc.fem.col1	0.119163	plumage	female plumage
1929	71	col.pc.fem.col2	0.0617596	plumage	female plumage
1930	71	col.pc.mal.disp1	0.0658222	plumage	male plumage
1931	71	col.pc.mal.disp2	0.11641	plumage	male plumage
1932	71	col.pc.mal.disp3	0.0742437	plumage	male plumage
1933	71	col.pc.mal.col1	0.0944993	plumage	male plumage
1934	71	col.pc.mal.col2	0.067391	plumage	male plumage
1935	71	song.tempo.PC1	0.194036	song	song
1936	71	song.tempo.PC2	0.130035	song	song
1937	71	song.tempo.PC3	0.0918366	song	song
1938	71	song.whole.freqPC1	0.211422	song	song
1939	71	song.whole.freqPC2	0.172327	song	song
1940	71	song.whole.freqPC3	0.13716	song	song
1941	71	song.whole.freqPC4	0.0557547	song	song
1942	71	song.note.freq.PC1	0.128592	song	song
1943	71	song.note.freq.PC2	0.149233	song	song
1944	71	song.note.freq.PC3	0.213624	song	song
1945	72	ln.mass	0.0592636	resource use	resource use
1946	72	bill.logPC1	0.0519181	resource use	resource use
1947	72	bill.logPC2	0.0469999	resource use	resource use
1948	72	bill.logPC3	0.0780924	resource use	resource use
1949	72	wt.logPC1	0.0340616	resource use	resource use
1950	72	wt.logPC2	0.0842452	resource use	resource use
1951	72	wt.logPC3	0.042713	resource use	resource use
1952	72	col.pc.fem.disp1	0.0482866	plumage	female plumage
1953	72	col.pc.fem.disp2	0.054803	plumage	female plumage
1954	72	col.pc.fem.disp3	0.0724844	plumage	female plumage
1955	72	col.pc.fem.col1	0.0817829	plumage	female plumage
1956	72	col.pc.fem.col2	0.0551859	plumage	female plumage
1957	72	col.pc.mal.disp1	0.0514312	plumage	male plumage
1958	72	col.pc.mal.disp2	0.0875851	plumage	male plumage
1959	72	col.pc.mal.disp3	0.0750631	plumage	male plumage
1960	72	col.pc.mal.col1	0.0754532	plumage	male plumage
1961	72	col.pc.mal.col2	0.0630871	plumage	male plumage
1962	72	song.tempo.PC1	0.143549	song	song
1963	72	song.tempo.PC2	0.122661	song	song
1964	72	song.tempo.PC3	0.0768139	song	song
1965	72	song.whole.freqPC1	0.169314	song	song
1966	72	song.whole.freqPC2	0.132562	song	song
1967	72	song.whole.freqPC3	0.122549	song	song
1968	72	song.whole.freqPC4	0.0525175	song	song
1969	72	song.note.freq.PC1	0.155125	song	song
1970	72	song.note.freq.PC2	0.13879	song	song
1971	72	song.note.freq.PC3	0.154051	song	song
1972	73	ln.mass	0.0517228	resource use	resource use
1973	73	bill.logPC1	0.0835193	resource use	resource use
1974	73	bill.logPC2	0.062166	resource use	resource use
1975	73	bill.logPC3	0.0807735	resource use	resource use
1976	73	wt.logPC1	0.0340367	resource use	resource use
1977	73	wt.logPC2	0.0766147	resource use	resource use
1978	73	wt.logPC3	0.0475024	resource use	resource use
1979	73	col.pc.fem.disp1	0.0654063	plumage	female plumage
1980	73	col.pc.fem.disp2	0.0596276	plumage	female plumage
1981	73	col.pc.fem.disp3	0.0758886	plumage	female plumage
1982	73	col.pc.fem.col1	0.106408	plumage	female plumage
1983	73	col.pc.fem.col2	0.0646217	plumage	female plumage
1984	73	col.pc.mal.disp1	0.0629973	plumage	male plumage
1985	73	col.pc.mal.disp2	0.113534	plumage	male plumage
1986	73	col.pc.mal.disp3	0.0834099	plumage	male plumage
1987	73	col.pc.mal.col1	0.0956394	plumage	male plumage
1988	73	col.pc.mal.col2	0.0697588	plumage	male plumage
1989	73	song.tempo.PC1	0.184281	song	song
1990	73	song.tempo.PC2	0.147849	song	song
1991	73	song.tempo.PC3	0.100543	song	song
1992	73	song.whole.freqPC1	0.198441	song	song
1993	73	song.whole.freqPC2	0.150789	song	song
1994	73	song.whole.freqPC3	0.148798	song	song
1995	73	song.whole.freqPC4	0.0588803	song	song
1996	73	song.note.freq.PC1	0.187048	song	song
1997	73	song.note.freq.PC2	0.160094	song	song
1998	73	song.note.freq.PC3	0.210422	song	song
1999	74	ln.mass	0.0537096	resource use	resource use
[truncated: 728 more rows]

## Sheet: MDI
index	tree	trait	MDI	type1	type2
1	MCC	ln.mass	0.0205658	resource use	resource use
2	MCC	bill.logPC1	-0.0699411	resource use	resource use
3	MCC	bill.logPC2	-0.0299512	resource use	resource use
4	MCC	bill.logPC3	-0.059195	resource use	resource use
5	MCC	wt.logPC1	-0.0876133	resource use	resource use
6	MCC	wt.logPC2	0.061358	resource use	resource use
7	MCC	wt.logPC3	-0.00426954	resource use	resource use
8	MCC	col.pc.fem.disp1	-0.0806565	plumage	female plumage
9	MCC	col.pc.fem.disp2	0.172767	plumage	female plumage
10	MCC	col.pc.fem.disp3	0.0626246	plumage	female plumage
11	MCC	col.pc.fem.col1	0.333225	plumage	female plumage
12	MCC	col.pc.fem.col2	0.120158	plumage	female plumage
13	MCC	col.pc.mal.disp1	-0.053357	plumage	male plumage
14	MCC	col.pc.mal.disp2	0.173147	plumage	male plumage
15	MCC	col.pc.mal.disp3	0.189195	plumage	male plumage
16	MCC	col.pc.mal.col1	0.157964	plumage	male plumage
17	MCC	col.pc.mal.col2	0.260152	plumage	male plumage
18	MCC	song.tempo.PC1	0.445084	song	song
19	MCC	song.tempo.PC2	0.356374	song	song
20	MCC	song.tempo.PC3	0.141882	song	song
21	MCC	song.whole.freqPC1	0.363467	song	song
22	MCC	song.whole.freqPC2	0.572448	song	song
23	MCC	song.whole.freqPC3	0.531516	song	song
24	MCC	song.whole.freqPC4	0.107951	song	song
25	MCC	song.note.freq.PC1	0.294632	song	song
26	MCC	song.note.freq.PC2	0.551457	song	song
27	MCC	song.note.freq.PC3	0.454579	song	song
28	1	ln.mass	0.0139187	resource use	resource use
29	1	bill.logPC1	-0.0684297	resource use	resource use
30	1	bill.logPC2	-0.0298516	resource use	resource use
31	1	bill.logPC3	-0.0604636	resource use	resource use
32	1	wt.logPC1	-0.0927979	resource use	resource use
33	1	wt.logPC2	0.0540787	resource use	resource use
34	1	wt.logPC3	-0.00754662	resource use	resource use
35	1	col.pc.fem.disp1	-0.0808314	plumage	female plumage
36	1	col.pc.fem.disp2	0.173942	plumage	female plumage
37	1	col.pc.fem.disp3	0.0576334	plumage	female plumage
38	1	col.pc.fem.col1	0.312171	plumage	female plumage
39	1	col.pc.fem.col2	0.12535	plumage	female plumage
40	1	col.pc.mal.disp1	-0.0382123	plumage	male plumage
41	1	col.pc.mal.disp2	0.168293	plumage	male plumage
42	1	col.pc.mal.disp3	0.18827	plumage	male plumage
43	1	col.pc.mal.col1	0.168043	plumage	male plumage
44	1	col.pc.mal.col2	0.249416	plumage	male plumage
45	1	song.tempo.PC1	0.457027	song	song
46	1	song.tempo.PC2	0.359794	song	song
47	1	song.tempo.PC3	0.151277	song	song
48	1	song.whole.freqPC1	0.358639	song	song
49	1	song.whole.freqPC2	0.585423	song	song
50	1	song.whole.freqPC3	0.522808	song	song
51	1	song.whole.freqPC4	0.0892628	song	song
52	1	song.note.freq.PC1	0.29387	song	song
53	1	song.note.freq.PC2	0.553286	song	song
54	1	song.note.freq.PC3	0.456453	song	song
55	2	ln.mass	0.0157792	resource use	resource use
56	2	bill.logPC1	-0.0639835	resource use	resource use
57	2	bill.logPC2	-0.0191278	resource use	resource use
58	2	bill.logPC3	-0.0554281	resource use	resource use
59	2	wt.logPC1	-0.0869618	resource use	resource use
60	2	wt.logPC2	0.0599454	resource use	resource use
61	2	wt.logPC3	-0.00722382	resource use	resource use
62	2	col.pc.fem.disp1	-0.0817196	plumage	female plumage
63	2	col.pc.fem.disp2	0.174477	plumage	female plumage
64	2	col.pc.fem.disp3	0.063159	plumage	female plumage
65	2	col.pc.fem.col1	0.280683	plumage	female plumage
66	2	col.pc.fem.col2	0.112115	plumage	female plumage
67	2	col.pc.mal.disp1	-0.0475027	plumage	male plumage
68	2	col.pc.mal.disp2	0.18516	plumage	male plumage
69	2	col.pc.mal.disp3	0.211999	plumage	male plumage
70	2	col.pc.mal.col1	0.175369	plumage	male plumage
71	2	col.pc.mal.col2	0.251193	plumage	male plumage
72	2	song.tempo.PC1	0.423906	song	song
73	2	song.tempo.PC2	0.337946	song	song
74	2	song.tempo.PC3	0.136318	song	song
75	2	song.whole.freqPC1	0.378761	song	song
76	2	song.whole.freqPC2	0.574347	song	song
77	2	song.whole.freqPC3	0.538462	song	song
78	2	song.whole.freqPC4	0.09532	song	song
79	2	song.note.freq.PC1	0.300331	song	song
80	2	song.note.freq.PC2	0.51969	song	song
81	2	song.note.freq.PC3	0.454416	song	song
82	3	ln.mass	-0.00416239	resource use	resource use
83	3	bill.logPC1	-0.0838745	resource use	resource use
84	3	bill.logPC2	-0.036667	resource use	resource use
85	3	bill.logPC3	-0.0570974	resource use	resource use
86	3	wt.logPC1	-0.112401	resource use	resource use
87	3	wt.logPC2	0.0493957	resource use	resource use
88	3	wt.logPC3	-0.00602081	resource use	resource use
89	3	col.pc.fem.disp1	-0.0850629	plumage	female plumage
90	3	col.pc.fem.disp2	0.173515	plumage	female plumage
91	3	col.pc.fem.disp3	0.0587991	plumage	female plumage
92	3	col.pc.fem.col1	0.258275	plumage	female plumage
93	3	col.pc.fem.col2	0.123616	plumage	female plumage
94	3	col.pc.mal.disp1	-0.054215	plumage	male plumage
95	3	col.pc.mal.disp2	0.175922	plumage	male plumage
96	3	col.pc.mal.disp3	0.192006	plumage	male plumage
97	3	col.pc.mal.col1	0.151519	plumage	male plumage
98	3	col.pc.mal.col2	0.255205	plumage	male plumage
99	3	song.tempo.PC1	0.463749	song	song
100	3	song.tempo.PC2	0.351524	song	song
101	3	song.tempo.PC3	0.151755	song	song
102	3	song.whole.freqPC1	0.367126	song	song
103	3	song.whole.freqPC2	0.583693	song	song
104	3	song.whole.freqPC3	0.528747	song	song
105	3	song.whole.freqPC4	0.0872438	song	song
106	3	song.note.freq.PC1	0.277369	song	song
107	3	song.note.freq.PC2	0.52806	song	song
108	3	song.note.freq.PC3	0.461487	song	song
109	4	ln.mass	0.0339451	resource use	resource use
110	4	bill.logPC1	-0.0646898	resource use	resource use
111	4	bill.logPC2	-0.0309996	resource use	resource use
112	4	bill.logPC3	-0.0614557	resource use	resource use
113	4	wt.logPC1	-0.0849464	resource use	resource use
114	4	wt.logPC2	0.0555772	resource use	resource use
115	4	wt.logPC3	0.000276591	resource use	resource use
116	4	col.pc.fem.disp1	-0.0763901	plumage	female plumage
117	4	col.pc.fem.disp2	0.189446	plumage	female plumage
118	4	col.pc.fem.disp3	0.0551464	plumage	female plumage
119	4	col.pc.fem.col1	0.408764	plumage	female plumage
120	4	col.pc.fem.col2	0.123657	plumage	female plumage
121	4	col.pc.mal.disp1	-0.06167	plumage	male plumage
122	4	col.pc.mal.disp2	0.161715	plumage	male plumage
123	4	col.pc.mal.disp3	0.176995	plumage	male plumage
124	4	col.pc.mal.col1	0.147584	plumage	male plumage
125	4	col.pc.mal.col2	0.25525	plumage	male plumage
126	4	song.tempo.PC1	0.454258	song	song
127	4	song.tempo.PC2	0.370945	song	song
128	4	song.tempo.PC3	0.124965	song	song
129	4	song.whole.freqPC1	0.375839	song	song
130	4	song.whole.freqPC2	0.562543	song	song
131	4	song.whole.freqPC3	0.518188	song	song
132	4	song.whole.freqPC4	0.108707	song	song
133	4	song.note.freq.PC1	0.296662	song	song
134	4	song.note.freq.PC2	0.591263	song	song
135	4	song.note.freq.PC3	0.443999	song	song
136	5	ln.mass	0.0200722	resource use	resource use
137	5	bill.logPC1	-0.0789507	resource use	resource use
138	5	bill.logPC2	-0.0262737	resource use	resource use
139	5	bill.logPC3	-0.0597164	resource use	resource use
140	5	wt.logPC1	-0.0898228	resource use	resource use
141	5	wt.logPC2	0.0610343	resource use	resource use
142	5	wt.logPC3	-0.00562751	resource use	resource use
143	5	col.pc.fem.disp1	-0.0824713	plumage	female plumage
144	5	col.pc.fem.disp2	0.176187	plumage	female plumage
145	5	col.pc.fem.disp3	0.0638538	plumage	female plumage
146	5	col.pc.fem.col1	0.299228	plumage	female plumage
147	5	col.pc.fem.col2	0.110839	plumage	female plumage
148	5	col.pc.mal.disp1	-0.0559216	plumage	male plumage
149	5	col.pc.mal.disp2	0.1786	plumage	male plumage
150	5	col.pc.mal.disp3	0.201989	plumage	male plumage
151	5	col.pc.mal.col1	0.168387	plumage	male plumage
152	5	col.pc.mal.col2	0.252279	plumage	male plumage
153	5	song.tempo.PC1	0.435003	song	song
154	5	song.tempo.PC2	0.342145	song	song
155	5	song.tempo.PC3	0.132365	song	song
156	5	song.whole.freqPC1	0.365072	song	song
157	5	song.whole.freqPC2	0.563679	song	song
158	5	song.whole.freqPC3	0.525222	song	song
159	5	song.whole.freqPC4	0.0921644	song	song
160	5	song.note.freq.PC1	0.28628	song	song
161	5	song.note.freq.PC2	0.553763	song	song
162	5	song.note.freq.PC3	0.448392	song	song
163	6	ln.mass	0.010724	resource use	resource use
164	6	bill.logPC1	-0.0707011	resource use	resource use
165	6	bill.logPC2	-0.0347795	resource use	resource use
166	6	bill.logPC3	-0.0559553	resource use	resource use
167	6	wt.logPC1	-0.0926434	resource use	resource use
168	6	wt.logPC2	0.0559628	resource use	resource use
169	6	wt.logPC3	-0.00665133	resource use	resource use
170	6	col.pc.fem.disp1	-0.082713	plumage	female plumage
171	6	col.pc.fem.disp2	0.170988	plumage	female plumage
172	6	col.pc.fem.disp3	0.0625879	plumage	female plumage
173	6	col.pc.fem.col1	0.304311	plumage	female plumage
174	6	col.pc.fem.col2	0.12744	plumage	female plumage
175	6	col.pc.mal.disp1	-0.0530646	plumage	male plumage
176	6	col.pc.mal.disp2	0.168565	plumage	male plumage
177	6	col.pc.mal.disp3	0.188552	plumage	male plumage
178	6	col.pc.mal.col1	0.148937	plumage	male plumage
179	6	col.pc.mal.col2	0.256005	plumage	male plumage
180	6	song.tempo.PC1	0.459591	song	song
181	6	song.tempo.PC2	0.370351	song	song
182	6	song.tempo.PC3	0.168556	song	song
183	6	song.whole.freqPC1	0.364534	song	song
184	6	song.whole.freqPC2	0.583153	song	song
185	6	song.whole.freqPC3	0.555542	song	song
186	6	song.whole.freqPC4	0.108795	song	song
187	6	song.note.freq.PC1	0.27885	song	song
188	6	song.note.freq.PC2	0.590867	song	song
189	6	song.note.freq.PC3	0.467818	song	song
190	7	ln.mass	0.0404318	resource use	resource use
191	7	bill.logPC1	-0.0641277	resource use	resource use
192	7	bill.logPC2	-0.0212662	resource use	resource use
193	7	bill.logPC3	-0.0522891	resource use	resource use
194	7	wt.logPC1	-0.0736518	resource use	resource use
195	7	wt.logPC2	0.0569454	resource use	resource use
196	7	wt.logPC3	0.00461592	resource use	resource use
197	7	col.pc.fem.disp1	-0.0711281	plumage	female plumage
198	7	col.pc.fem.disp2	0.18985	plumage	female plumage
199	7	col.pc.fem.disp3	0.0690529	plumage	female plumage
200	7	col.pc.fem.col1	0.392617	plumage	female plumage
201	7	col.pc.fem.col2	0.123168	plumage	female plumage
202	7	col.pc.mal.disp1	-0.0456155	plumage	male plumage
203	7	col.pc.mal.disp2	0.170555	plumage	male plumage
204	7	col.pc.mal.disp3	0.187562	plumage	male plumage
205	7	col.pc.mal.col1	0.170382	plumage	male plumage
206	7	col.pc.mal.col2	0.277338	plumage	male plumage
207	7	song.tempo.PC1	0.458175	song	song
208	7	song.tempo.PC2	0.360742	song	song
209	7	song.tempo.PC3	0.146295	song	song
210	7	song.whole.freqPC1	0.340767	song	song
211	7	song.whole.freqPC2	0.587415	song	song
212	7	song.whole.freqPC3	0.519212	song	song
213	7	song.whole.freqPC4	0.110187	song	song
214	7	song.note.freq.PC1	0.285913	song	song
215	7	song.note.freq.PC2	0.54225	song	song
216	7	song.note.freq.PC3	0.45886	song	song
217	8	ln.mass	0.015943	resource use	resource use
218	8	bill.logPC1	-0.069088	resource use	resource use
219	8	bill.logPC2	-0.0321333	resource use	resource use
220	8	bill.logPC3	-0.0590806	resource use	resource use
221	8	wt.logPC1	-0.092902	resource use	resource use
222	8	wt.logPC2	0.0641018	resource use	resource use
223	8	wt.logPC3	-0.0039995	resource use	resource use
224	8	col.pc.fem.disp1	-0.0773402	plumage	female plumage
225	8	col.pc.fem.disp2	0.167214	plumage	female plumage
226	8	col.pc.fem.disp3	0.0491696	plumage	female plumage
227	8	col.pc.fem.col1	0.298748	plumage	female plumage
228	8	col.pc.fem.col2	0.121599	plumage	female plumage
229	8	col.pc.mal.disp1	-0.0458499	plumage	male plumage
230	8	col.pc.mal.disp2	0.177972	plumage	male plumage
231	8	col.pc.mal.disp3	0.189458	plumage	male plumage
232	8	col.pc.mal.col1	0.164753	plumage	male plumage
233	8	col.pc.mal.col2	0.264926	plumage	male plumage
234	8	song.tempo.PC1	0.449924	song	song
235	8	song.tempo.PC2	0.366166	song	song
236	8	song.tempo.PC3	0.141239	song	song
237	8	song.whole.freqPC1	0.366462	song	song
238	8	song.whole.freqPC2	0.605264	song	song
239	8	song.whole.freqPC3	0.553307	song	song
240	8	song.whole.freqPC4	0.110996	song	song
241	8	song.note.freq.PC1	0.278603	song	song
242	8	song.note.freq.PC2	0.551066	song	song
243	8	song.note.freq.PC3	0.455609	song	song
244	9	ln.mass	0.0182737	resource use	resource use
245	9	bill.logPC1	-0.0603745	resource use	resource use
246	9	bill.logPC2	-0.0198278	resource use	resource use
247	9	bill.logPC3	-0.0542998	resource use	resource use
248	9	wt.logPC1	-0.0921108	resource use	resource use
249	9	wt.logPC2	0.0730615	resource use	resource use
250	9	wt.logPC3	-0.0112709	resource use	resource use
251	9	col.pc.fem.disp1	-0.0805876	plumage	female plumage
252	9	col.pc.fem.disp2	0.168471	plumage	female plumage
253	9	col.pc.fem.disp3	0.0567354	plumage	female plumage
254	9	col.pc.fem.col1	0.274746	plumage	female plumage
255	9	col.pc.fem.col2	0.122713	plumage	female plumage
256	9	col.pc.mal.disp1	-0.0530829	plumage	male plumage
257	9	col.pc.mal.disp2	0.16766	plumage	male plumage
258	9	col.pc.mal.disp3	0.190859	plumage	male plumage
259	9	col.pc.mal.col1	0.165836	plumage	male plumage
260	9	col.pc.mal.col2	0.246945	plumage	male plumage
261	9	song.tempo.PC1	0.443473	song	song
262	9	song.tempo.PC2	0.354323	song	song
263	9	song.tempo.PC3	0.157704	song	song
264	9	song.whole.freqPC1	0.379865	song	song
265	9	song.whole.freqPC2	0.585387	song	song
266	9	song.whole.freqPC3	0.53165	song	song
267	9	song.whole.freqPC4	0.10603	song	song
268	9	song.note.freq.PC1	0.307163	song	song
269	9	song.note.freq.PC2	0.516501	song	song
270	9	song.note.freq.PC3	0.456339	song	song
271	10	ln.mass	0.0183083	resource use	resource use
272	10	bill.logPC1	-0.0680649	resource use	resource use
273	10	bill.logPC2	-0.0216147	resource use	resource use
274	10	bill.logPC3	-0.0531663	resource use	resource use
275	10	wt.logPC1	-0.101624	resource use	resource use
276	10	wt.logPC2	0.0594701	resource use	resource use
277	10	wt.logPC3	0.00503381	resource use	resource use
278	10	col.pc.fem.disp1	-0.0914877	plumage	female plumage
279	10	col.pc.fem.disp2	0.165565	plumage	female plumage
280	10	col.pc.fem.disp3	0.0585212	plumage	female plumage
281	10	col.pc.fem.col1	0.236798	plumage	female plumage
282	10	col.pc.fem.col2	0.117968	plumage	female plumage
283	10	col.pc.mal.disp1	-0.041245	plumage	male plumage
284	10	col.pc.mal.disp2	0.189028	plumage	male plumage
285	10	col.pc.mal.disp3	0.191325	plumage	male plumage
286	10	col.pc.mal.col1	0.160971	plumage	male plumage
287	10	col.pc.mal.col2	0.241349	plumage	male plumage
288	10	song.tempo.PC1	0.452089	song	song
289	10	song.tempo.PC2	0.345834	song	song
290	10	song.tempo.PC3	0.148885	song	song
291	10	song.whole.freqPC1	0.367955	song	song
292	10	song.whole.freqPC2	0.562909	song	song
293	10	song.whole.freqPC3	0.540668	song	song
294	10	song.whole.freqPC4	0.102445	song	song
295	10	song.note.freq.PC1	0.284151	song	song
296	10	song.note.freq.PC2	0.527938	song	song
297	10	song.note.freq.PC3	0.482597	song	song
298	11	ln.mass	0.0311712	resource use	resource use
299	11	bill.logPC1	-0.0557102	resource use	resource use
300	11	bill.logPC2	-0.0174086	resource use	resource use
301	11	bill.logPC3	-0.0567804	resource use	resource use
302	11	wt.logPC1	-0.0856222	resource use	resource use
303	11	wt.logPC2	0.0697919	resource use	resource use
304	11	wt.logPC3	-0.000462899	resource use	resource use
305	11	col.pc.fem.disp1	-0.0772888	plumage	female plumage
306	11	col.pc.fem.disp2	0.167185	plumage	female plumage
307	11	col.pc.fem.disp3	0.0671306	plumage	female plumage
308	11	col.pc.fem.col1	0.317369	plumage	female plumage
309	11	col.pc.fem.col2	0.117761	plumage	female plumage
310	11	col.pc.mal.disp1	-0.0483142	plumage	male plumage
311	11	col.pc.mal.disp2	0.182624	plumage	male plumage
312	11	col.pc.mal.disp3	0.193821	plumage	male plumage
313	11	col.pc.mal.col1	0.165332	plumage	male plumage
314	11	col.pc.mal.col2	0.256618	plumage	male plumage
315	11	song.tempo.PC1	0.445692	song	song
316	11	song.tempo.PC2	0.361079	song	song
317	11	song.tempo.PC3	0.14436	song	song
318	11	song.whole.freqPC1	0.370771	song	song
319	11	song.whole.freqPC2	0.591768	song	song
320	11	song.whole.freqPC3	0.541401	song	song
321	11	song.whole.freqPC4	0.100689	song	song
322	11	song.note.freq.PC1	0.309257	song	song
323	11	song.note.freq.PC2	0.541383	song	song
324	11	song.note.freq.PC3	0.475468	song	song
325	12	ln.mass	0.0477889	resource use	resource use
326	12	bill.logPC1	-0.0615038	resource use	resource use
327	12	bill.logPC2	-0.0188294	resource use	resource use
328	12	bill.logPC3	-0.0510585	resource use	resource use
329	12	wt.logPC1	-0.077913	resource use	resource use
330	12	wt.logPC2	0.0570259	resource use	resource use
331	12	wt.logPC3	0.0116566	resource use	resource use
332	12	col.pc.fem.disp1	-0.0761115	plumage	female plumage
333	12	col.pc.fem.disp2	0.182658	plumage	female plumage
334	12	col.pc.fem.disp3	0.0551906	plumage	female plumage
335	12	col.pc.fem.col1	0.405355	plumage	female plumage
336	12	col.pc.fem.col2	0.127131	plumage	female plumage
337	12	col.pc.mal.disp1	-0.0524806	plumage	male plumage
338	12	col.pc.mal.disp2	0.162986	plumage	male plumage
339	12	col.pc.mal.disp3	0.171741	plumage	male plumage
340	12	col.pc.mal.col1	0.152819	plumage	male plumage
341	12	col.pc.mal.col2	0.275316	plumage	male plumage
342	12	song.tempo.PC1	0.458405	song	song
343	12	song.tempo.PC2	0.376686	song	song
344	12	song.tempo.PC3	0.1563	song	song
345	12	song.whole.freqPC1	0.354655	song	song
346	12	song.whole.freqPC2	0.609144	song	song
347	12	song.whole.freqPC3	0.536483	song	song
348	12	song.whole.freqPC4	0.115646	song	song
349	12	song.note.freq.PC1	0.300149	song	song
350	12	song.note.freq.PC2	0.545097	song	song
351	12	song.note.freq.PC3	0.445082	song	song
352	13	ln.mass	0.0297557	resource use	resource use
353	13	bill.logPC1	-0.0638684	resource use	resource use
354	13	bill.logPC2	-0.0297916	resource use	resource use
355	13	bill.logPC3	-0.0559558	resource use	resource use
356	13	wt.logPC1	-0.0796784	resource use	resource use
357	13	wt.logPC2	0.0513652	resource use	resource use
358	13	wt.logPC3	-0.00399908	resource use	resource use
359	13	col.pc.fem.disp1	-0.0755772	plumage	female plumage
360	13	col.pc.fem.disp2	0.182799	plumage	female plumage
361	13	col.pc.fem.disp3	0.0587851	plumage	female plumage
362	13	col.pc.fem.col1	0.314534	plumage	female plumage
363	13	col.pc.fem.col2	0.134936	plumage	female plumage
364	13	col.pc.mal.disp1	-0.0533135	plumage	male plumage
365	13	col.pc.mal.disp2	0.169274	plumage	male plumage
366	13	col.pc.mal.disp3	0.182578	plumage	male plumage
367	13	col.pc.mal.col1	0.14794	plumage	male plumage
368	13	col.pc.mal.col2	0.258526	plumage	male plumage
369	13	song.tempo.PC1	0.448384	song	song
370	13	song.tempo.PC2	0.362383	song	song
371	13	song.tempo.PC3	0.145741	song	song
372	13	song.whole.freqPC1	0.368323	song	song
373	13	song.whole.freqPC2	0.591969	song	song
374	13	song.whole.freqPC3	0.540823	song	song
375	13	song.whole.freqPC4	0.107092	song	song
376	13	song.note.freq.PC1	0.298132	song	song
377	13	song.note.freq.PC2	0.55415	song	song
378	13	song.note.freq.PC3	0.461783	song	song
379	14	ln.mass	-2.33e-05	resource use	resource use
380	14	bill.logPC1	-0.0800573	resource use	resource use
381	14	bill.logPC2	-0.0331094	resource use	resource use
382	14	bill.logPC3	-0.0596055	resource use	resource use
383	14	wt.logPC1	-0.0957602	resource use	resource use
384	14	wt.logPC2	0.046175	resource use	resource use
385	14	wt.logPC3	-0.00471237	resource use	resource use
386	14	col.pc.fem.disp1	-0.0877998	plumage	female plumage
387	14	col.pc.fem.disp2	0.162206	plumage	female plumage
388	14	col.pc.fem.disp3	0.0535357	plumage	female plumage
389	14	col.pc.fem.col1	0.262737	plumage	female plumage
390	14	col.pc.fem.col2	0.110422	plumage	female plumage
391	14	col.pc.mal.disp1	-0.0597779	plumage	male plumage
392	14	col.pc.mal.disp2	0.174656	plumage	male plumage
393	14	col.pc.mal.disp3	0.192941	plumage	male plumage
394	14	col.pc.mal.col1	0.146157	plumage	male plumage
395	14	col.pc.mal.col2	0.241206	plumage	male plumage
396	14	song.tempo.PC1	0.423424	song	song
397	14	song.tempo.PC2	0.340599	song	song
398	14	song.tempo.PC3	0.141198	song	song
399	14	song.whole.freqPC1	0.351552	song	song
400	14	song.whole.freqPC2	0.559312	song	song
401	14	song.whole.freqPC3	0.539888	song	song
402	14	song.whole.freqPC4	0.0946526	song	song
403	14	song.note.freq.PC1	0.270761	song	song
404	14	song.note.freq.PC2	0.52483	song	song
405	14	song.note.freq.PC3	0.451691	song	song
406	15	ln.mass	0.0131708	resource use	resource use
407	15	bill.logPC1	-0.069967	resource use	resource use
408	15	bill.logPC2	-0.029072	resource use	resource use
409	15	bill.logPC3	-0.0571199	resource use	resource use
410	15	wt.logPC1	-0.0951315	resource use	resource use
411	15	wt.logPC2	0.0606079	resource use	resource use
412	15	wt.logPC3	-0.00589509	resource use	resource use
413	15	col.pc.fem.disp1	-0.0881463	plumage	female plumage
414	15	col.pc.fem.disp2	0.172514	plumage	female plumage
415	15	col.pc.fem.disp3	0.0561185	plumage	female plumage
416	15	col.pc.fem.col1	0.221071	plumage	female plumage
417	15	col.pc.fem.col2	0.12352	plumage	female plumage
418	15	col.pc.mal.disp1	-0.0468104	plumage	male plumage
419	15	col.pc.mal.disp2	0.195131	plumage	male plumage
420	15	col.pc.mal.disp3	0.196684	plumage	male plumage
421	15	col.pc.mal.col1	0.160033	plumage	male plumage
422	15	col.pc.mal.col2	0.241023	plumage	male plumage
423	15	song.tempo.PC1	0.427652	song	song
424	15	song.tempo.PC2	0.340566	song	song
425	15	song.tempo.PC3	0.154609	song	song
426	15	song.whole.freqPC1	0.377914	song	song
427	15	song.whole.freqPC2	0.569721	song	song
428	15	song.whole.freqPC3	0.533953	song	song
429	15	song.whole.freqPC4	0.0944758	song	song
430	15	song.note.freq.PC1	0.278287	song	song
431	15	song.note.freq.PC2	0.513368	song	song
432	15	song.note.freq.PC3	0.468001	song	song
433	16	ln.mass	0.0119951	resource use	resource use
434	16	bill.logPC1	-0.0763958	resource use	resource use
435	16	bill.logPC2	-0.02545	resource use	resource use
436	16	bill.logPC3	-0.0622248	resource use	resource use
437	16	wt.logPC1	-0.0931968	resource use	resource use
438	16	wt.logPC2	0.0487573	resource use	resource use
439	16	wt.logPC3	0.000229629	resource use	resource use
440	16	col.pc.fem.disp1	-0.0838039	plumage	female plumage
441	16	col.pc.fem.disp2	0.173378	plumage	female plumage
442	16	col.pc.fem.disp3	0.0539075	plumage	female plumage
443	16	col.pc.fem.col1	0.295414	plumage	female plumage
444	16	col.pc.fem.col2	0.113418	plumage	female plumage
445	16	col.pc.mal.disp1	-0.0538684	plumage	male plumage
446	16	col.pc.mal.disp2	0.171676	plumage	male plumage
447	16	col.pc.mal.disp3	0.200912	plumage	male plumage
448	16	col.pc.mal.col1	0.160104	plumage	male plumage
449	16	col.pc.mal.col2	0.239704	plumage	male plumage
450	16	song.tempo.PC1	0.437734	song	song
451	16	song.tempo.PC2	0.344645	song	song
452	16	song.tempo.PC3	0.158138	song	song
453	16	song.whole.freqPC1	0.354294	song	song
454	16	song.whole.freqPC2	0.590569	song	song
455	16	song.whole.freqPC3	0.514476	song	song
456	16	song.whole.freqPC4	0.102996	song	song
457	16	song.note.freq.PC1	0.277719	song	song
458	16	song.note.freq.PC2	0.506583	song	song
459	16	song.note.freq.PC3	0.433585	song	song
460	17	ln.mass	-0.000202348	resource use	resource use
461	17	bill.logPC1	-0.0665726	resource use	resource use
462	17	bill.logPC2	-0.0306085	resource use	resource use
463	17	bill.logPC3	-0.0584379	resource use	resource use
464	17	wt.logPC1	-0.10155	resource use	resource use
465	17	wt.logPC2	0.0702733	resource use	resource use
466	17	wt.logPC3	-0.0153654	resource use	resource use
467	17	col.pc.fem.disp1	-0.0932203	plumage	female plumage
468	17	col.pc.fem.disp2	0.152322	plumage	female plumage
469	17	col.pc.fem.disp3	0.0496748	plumage	female plumage
470	17	col.pc.fem.col1	0.227103	plumage	female plumage
471	17	col.pc.fem.col2	0.11618	plumage	female plumage
472	17	col.pc.mal.disp1	-0.0574085	plumage	male plumage
473	17	col.pc.mal.disp2	0.16001	plumage	male plumage
474	17	col.pc.mal.disp3	0.172737	plumage	male plumage
475	17	col.pc.mal.col1	0.148771	plumage	male plumage
476	17	col.pc.mal.col2	0.243978	plumage	male plumage
477	17	song.tempo.PC1	0.460626	song	song
478	17	song.tempo.PC2	0.334425	song	song
479	17	song.tempo.PC3	0.154083	song	song
480	17	song.whole.freqPC1	0.350871	song	song
481	17	song.whole.freqPC2	0.580159	song	song
482	17	song.whole.freqPC3	0.539233	song	song
483	17	song.whole.freqPC4	0.0908711	song	song
484	17	song.note.freq.PC1	0.282646	song	song
485	17	song.note.freq.PC2	0.485807	song	song
486	17	song.note.freq.PC3	0.473215	song	song
487	18	ln.mass	0.0288764	resource use	resource use
488	18	bill.logPC1	-0.0710597	resource use	resource use
489	18	bill.logPC2	-0.0256994	resource use	resource use
490	18	bill.logPC3	-0.0603072	resource use	resource use
491	18	wt.logPC1	-0.091297	resource use	resource use
492	18	wt.logPC2	0.0651207	resource use	resource use
493	18	wt.logPC3	-0.006308	resource use	resource use
494	18	col.pc.fem.disp1	-0.0834286	plumage	female plumage
495	18	col.pc.fem.disp2	0.179854	plumage	female plumage
496	18	col.pc.fem.disp3	0.040391	plumage	female plumage
497	18	col.pc.fem.col1	0.353704	plumage	female plumage
498	18	col.pc.fem.col2	0.119077	plumage	female plumage
499	18	col.pc.mal.disp1	-0.0528308	plumage	male plumage
500	18	col.pc.mal.disp2	0.157313	plumage	male plumage
501	18	col.pc.mal.disp3	0.167311	plumage	male plumage
502	18	col.pc.mal.col1	0.152173	plumage	male plumage
503	18	col.pc.mal.col2	0.244396	plumage	male plumage
504	18	song.tempo.PC1	0.475935	song	song
505	18	song.tempo.PC2	0.388713	song	song
506	18	song.tempo.PC3	0.150022	song	song
507	18	song.whole.freqPC1	0.37497	song	song
508	18	song.whole.freqPC2	0.593684	song	song
509	18	song.whole.freqPC3	0.542783	song	song
510	18	song.whole.freqPC4	0.113766	song	song
511	18	song.note.freq.PC1	0.296361	song	song
512	18	song.note.freq.PC2	0.586412	song	song
513	18	song.note.freq.PC3	0.48113	song	song
514	19	ln.mass	0.0183134	resource use	resource use
515	19	bill.logPC1	-0.0759342	resource use	resource use
516	19	bill.logPC2	-0.0209329	resource use	resource use
517	19	bill.logPC3	-0.0617905	resource use	resource use
518	19	wt.logPC1	-0.0808396	resource use	resource use
519	19	wt.logPC2	0.053342	resource use	resource use
520	19	wt.logPC3	-0.00105936	resource use	resource use
521	19	col.pc.fem.disp1	-0.0808102	plumage	female plumage
522	19	col.pc.fem.disp2	0.172958	plumage	female plumage
523	19	col.pc.fem.disp3	0.0625905	plumage	female plumage
524	19	col.pc.fem.col1	0.315044	plumage	female plumage
525	19	col.pc.fem.col2	0.116088	plumage	female plumage
526	19	col.pc.mal.disp1	-0.0523489	plumage	male plumage
527	19	col.pc.mal.disp2	0.167714	plumage	male plumage
528	19	col.pc.mal.disp3	0.187331	plumage	male plumage
529	19	col.pc.mal.col1	0.154923	plumage	male plumage
530	19	col.pc.mal.col2	0.25417	plumage	male plumage
531	19	song.tempo.PC1	0.439282	song	song
532	19	song.tempo.PC2	0.353067	song	song
533	19	song.tempo.PC3	0.125789	song	song
534	19	song.whole.freqPC1	0.351672	song	song
535	19	song.whole.freqPC2	0.570734	song	song
536	19	song.whole.freqPC3	0.504518	song	song
537	19	song.whole.freqPC4	0.100739	song	song
538	19	song.note.freq.PC1	0.288993	song	song
539	19	song.note.freq.PC2	0.550123	song	song
540	19	song.note.freq.PC3	0.441111	song	song
541	20	ln.mass	0.0105834	resource use	resource use
542	20	bill.logPC1	-0.0710495	resource use	resource use
543	20	bill.logPC2	-0.0257974	resource use	resource use
544	20	bill.logPC3	-0.0556282	resource use	resource use
545	20	wt.logPC1	-0.102448	resource use	resource use
546	20	wt.logPC2	0.0599479	resource use	resource use
547	20	wt.logPC3	-0.00859795	resource use	resource use
548	20	col.pc.fem.disp1	-0.0855678	plumage	female plumage
549	20	col.pc.fem.disp2	0.167266	plumage	female plumage
550	20	col.pc.fem.disp3	0.0585951	plumage	female plumage
551	20	col.pc.fem.col1	0.313908	plumage	female plumage
552	20	col.pc.fem.col2	0.118514	plumage	female plumage
553	20	col.pc.mal.disp1	-0.0633304	plumage	male plumage
554	20	col.pc.mal.disp2	0.168116	plumage	male plumage
555	20	col.pc.mal.disp3	0.184386	plumage	male plumage
556	20	col.pc.mal.col1	0.145165	plumage	male plumage
557	20	col.pc.mal.col2	0.254874	plumage	male plumage
558	20	song.tempo.PC1	0.457873	song	song
559	20	song.tempo.PC2	0.348218	song	song
560	20	song.tempo.PC3	0.169572	song	song
561	20	song.whole.freqPC1	0.359432	song	song
562	20	song.whole.freqPC2	0.598677	song	song
563	20	song.whole.freqPC3	0.556471	song	song
564	20	song.whole.freqPC4	0.109805	song	song
565	20	song.note.freq.PC1	0.286126	song	song
566	20	song.note.freq.PC2	0.560533	song	song
567	20	song.note.freq.PC3	0.449043	song	song
568	21	ln.mass	0.0153287	resource use	resource use
569	21	bill.logPC1	-0.0740309	resource use	resource use
570	21	bill.logPC2	-0.0284591	resource use	resource use
571	21	bill.logPC3	-0.0620882	resource use	resource use
572	21	wt.logPC1	-0.0886705	resource use	resource use
573	21	wt.logPC2	0.0418238	resource use	resource use
574	21	wt.logPC3	0.00767488	resource use	resource use
575	21	col.pc.fem.disp1	-0.0766157	plumage	female plumage
576	21	col.pc.fem.disp2	0.168533	plumage	female plumage
577	21	col.pc.fem.disp3	0.0647092	plumage	female plumage
578	21	col.pc.fem.col1	0.321885	plumage	female plumage
579	21	col.pc.fem.col2	0.121524	plumage	female plumage
580	21	col.pc.mal.disp1	-0.0474569	plumage	male plumage
581	21	col.pc.mal.disp2	0.179273	plumage	male plumage
582	21	col.pc.mal.disp3	0.19376	plumage	male plumage
583	21	col.pc.mal.col1	0.167522	plumage	male plumage
584	21	col.pc.mal.col2	0.259125	plumage	male plumage
585	21	song.tempo.PC1	0.442309	song	song
586	21	song.tempo.PC2	0.351061	song	song
587	21	song.tempo.PC3	0.139115	song	song
588	21	song.whole.freqPC1	0.36414	song	song
589	21	song.whole.freqPC2	0.563446	song	song
590	21	song.whole.freqPC3	0.537128	song	song
591	21	song.whole.freqPC4	0.102992	song	song
592	21	song.note.freq.PC1	0.282818	song	song
593	21	song.note.freq.PC2	0.551488	song	song
594	21	song.note.freq.PC3	0.446843	song	song
595	22	ln.mass	0.00656182	resource use	resource use
596	22	bill.logPC1	-0.0727403	resource use	resource use
597	22	bill.logPC2	-0.0235805	resource use	resource use
598	22	bill.logPC3	-0.0621902	resource use	resource use
599	22	wt.logPC1	-0.103089	resource use	resource use
600	22	wt.logPC2	0.0549519	resource use	resource use
601	22	wt.logPC3	-0.0122311	resource use	resource use
602	22	col.pc.fem.disp1	-0.0805491	plumage	female plumage
603	22	col.pc.fem.disp2	0.17255	plumage	female plumage
604	22	col.pc.fem.disp3	0.0604291	plumage	female plumage
605	22	col.pc.fem.col1	0.27517	plumage	female plumage
606	22	col.pc.fem.col2	0.119491	plumage	female plumage
607	22	col.pc.mal.disp1	-0.0613988	plumage	male plumage
608	22	col.pc.mal.disp2	0.170446	plumage	male plumage
609	22	col.pc.mal.disp3	0.20104	plumage	male plumage
610	22	col.pc.mal.col1	0.150215	plumage	male plumage
611	22	col.pc.mal.col2	0.245607	plumage	male plumage
612	22	song.tempo.PC1	0.453074	song	song
613	22	song.tempo.PC2	0.347284	song	song
614	22	song.tempo.PC3	0.138182	song	song
615	22	song.whole.freqPC1	0.391191	song	song
616	22	song.whole.freqPC2	0.571639	song	song
617	22	song.whole.freqPC3	0.555977	song	song
618	22	song.whole.freqPC4	0.0896769	song	song
619	22	song.note.freq.PC1	0.287926	song	song
620	22	song.note.freq.PC2	0.550815	song	song
621	22	song.note.freq.PC3	0.469397	song	song
622	23	ln.mass	0.0193669	resource use	resource use
623	23	bill.logPC1	-0.0795481	resource use	resource use
624	23	bill.logPC2	-0.0287468	resource use	resource use
625	23	bill.logPC3	-0.0663397	resource use	resource use
626	23	wt.logPC1	-0.0876614	resource use	resource use
627	23	wt.logPC2	0.0484885	resource use	resource use
628	23	wt.logPC3	-0.00241585	resource use	resource use
629	23	col.pc.fem.disp1	-0.0839682	plumage	female plumage
630	23	col.pc.fem.disp2	0.175452	plumage	female plumage
631	23	col.pc.fem.disp3	0.0579284	plumage	female plumage
632	23	col.pc.fem.col1	0.312045	plumage	female plumage
633	23	col.pc.fem.col2	0.114128	plumage	female plumage
634	23	col.pc.mal.disp1	-0.0547378	plumage	male plumage
635	23	col.pc.mal.disp2	0.163104	plumage	male plumage
636	23	col.pc.mal.disp3	0.1839	plumage	male plumage
637	23	col.pc.mal.col1	0.157416	plumage	male plumage
638	23	col.pc.mal.col2	0.245284	plumage	male plumage
639	23	song.tempo.PC1	0.43626	song	song
640	23	song.tempo.PC2	0.349248	song	song
641	23	song.tempo.PC3	0.141904	song	song
642	23	song.whole.freqPC1	0.362131	song	song
643	23	song.whole.freqPC2	0.581469	song	song
644	23	song.whole.freqPC3	0.511383	song	song
645	23	song.whole.freqPC4	0.0970234	song	song
646	23	song.note.freq.PC1	0.295277	song	song
647	23	song.note.freq.PC2	0.534284	song	song
648	23	song.note.freq.PC3	0.462343	song	song
649	24	ln.mass	-0.00404039	resource use	resource use
650	24	bill.logPC1	-0.0801998	resource use	resource use
651	24	bill.logPC2	-0.0279753	resource use	resource use
652	24	bill.logPC3	-0.0571614	resource use	resource use
653	24	wt.logPC1	-0.102127	resource use	resource use
654	24	wt.logPC2	0.0526691	resource use	resource use
655	24	wt.logPC3	-0.0174945	resource use	resource use
656	24	col.pc.fem.disp1	-0.0817939	plumage	female plumage
657	24	col.pc.fem.disp2	0.175158	plumage	female plumage
658	24	col.pc.fem.disp3	0.0584584	plumage	female plumage
659	24	col.pc.fem.col1	0.253676	plumage	female plumage
660	24	col.pc.fem.col2	0.117682	plumage	female plumage
661	24	col.pc.mal.disp1	-0.0476007	plumage	male plumage
662	24	col.pc.mal.disp2	0.18478	plumage	male plumage
663	24	col.pc.mal.disp3	0.195182	plumage	male plumage
664	24	col.pc.mal.col1	0.155002	plumage	male plumage
665	24	col.pc.mal.col2	0.250194	plumage	male plumage
666	24	song.tempo.PC1	0.461356	song	song
667	24	song.tempo.PC2	0.345041	song	song
668	24	song.tempo.PC3	0.154374	song	song
669	24	song.whole.freqPC1	0.392612	song	song
670	24	song.whole.freqPC2	0.598937	song	song
671	24	song.whole.freqPC3	0.551732	song	song
672	24	song.whole.freqPC4	0.0929951	song	song
673	24	song.note.freq.PC1	0.293131	song	song
674	24	song.note.freq.PC2	0.532005	song	song
675	24	song.note.freq.PC3	0.4711	song	song
676	25	ln.mass	0.0319626	resource use	resource use
677	25	bill.logPC1	-0.0686056	resource use	resource use
678	25	bill.logPC2	-0.0263159	resource use	resource use
679	25	bill.logPC3	-0.0517445	resource use	resource use
680	25	wt.logPC1	-0.0803168	resource use	resource use
681	25	wt.logPC2	0.0629231	resource use	resource use
682	25	wt.logPC3	0.00384478	resource use	resource use
683	25	col.pc.fem.disp1	-0.0738539	plumage	female plumage
684	25	col.pc.fem.disp2	0.189991	plumage	female plumage
685	25	col.pc.fem.disp3	0.0613477	plumage	female plumage
686	25	col.pc.fem.col1	0.340421	plumage	female plumage
687	25	col.pc.fem.col2	0.11557	plumage	female plumage
688	25	col.pc.mal.disp1	-0.0445774	plumage	male plumage
689	25	col.pc.mal.disp2	0.176514	plumage	male plumage
690	25	col.pc.mal.disp3	0.201854	plumage	male plumage
691	25	col.pc.mal.col1	0.173444	plumage	male plumage
692	25	col.pc.mal.col2	0.261482	plumage	male plumage
693	25	song.tempo.PC1	0.442331	song	song
694	25	song.tempo.PC2	0.365549	song	song
695	25	song.tempo.PC3	0.157596	song	song
696	25	song.whole.freqPC1	0.359811	song	song
697	25	song.whole.freqPC2	0.591874	song	song
698	25	song.whole.freqPC3	0.523634	song	song
699	25	song.whole.freqPC4	0.106128	song	song
700	25	song.note.freq.PC1	0.295729	song	song
701	25	song.note.freq.PC2	0.530392	song	song
702	25	song.note.freq.PC3	0.456926	song	song
703	26	ln.mass	0.0101293	resource use	resource use
704	26	bill.logPC1	-0.0630708	resource use	resource use
705	26	bill.logPC2	-0.0252152	resource use	resource use
706	26	bill.logPC3	-0.0573441	resource use	resource use
707	26	wt.logPC1	-0.093325	resource use	resource use
708	26	wt.logPC2	0.0615724	resource use	resource use
709	26	wt.logPC3	-0.00954631	resource use	resource use
710	26	col.pc.fem.disp1	-0.0900995	plumage	female plumage
711	26	col.pc.fem.disp2	0.172069	plumage	female plumage
712	26	col.pc.fem.disp3	0.0651976	plumage	female plumage
713	26	col.pc.fem.col1	0.273177	plumage	female plumage
714	26	col.pc.fem.col2	0.119216	plumage	female plumage
715	26	col.pc.mal.disp1	-0.0545966	plumage	male plumage
716	26	col.pc.mal.disp2	0.17776	plumage	male plumage
717	26	col.pc.mal.disp3	0.196934	plumage	male plumage
718	26	col.pc.mal.col1	0.165539	plumage	male plumage
719	26	col.pc.mal.col2	0.253698	plumage	male plumage
720	26	song.tempo.PC1	0.436164	song	song
721	26	song.tempo.PC2	0.342392	song	song
722	26	song.tempo.PC3	0.146702	song	song
723	26	song.whole.freqPC1	0.349321	song	song
724	26	song.whole.freqPC2	0.542352	song	song
725	26	song.whole.freqPC3	0.527403	song	song
726	26	song.whole.freqPC4	0.0903446	song	song
727	26	song.note.freq.PC1	0.277552	song	song
728	26	song.note.freq.PC2	0.523672	song	song
729	26	song.note.freq.PC3	0.46726	song	song
730	27	ln.mass	0.0107758	resource use	resource use
731	27	bill.logPC1	-0.07062	resource use	resource use
732	27	bill.logPC2	-0.0233071	resource use	resource use
733	27	bill.logPC3	-0.0506186	resource use	resource use
734	27	wt.logPC1	-0.0888793	resource use	resource use
735	27	wt.logPC2	0.0556919	resource use	resource use
736	27	wt.logPC3	0.00673399	resource use	resource use
737	27	col.pc.fem.disp1	-0.082342	plumage	female plumage
738	27	col.pc.fem.disp2	0.180776	plumage	female plumage
739	27	col.pc.fem.disp3	0.0544658	plumage	female plumage
740	27	col.pc.fem.col1	0.279576	plumage	female plumage
741	27	col.pc.fem.col2	0.123478	plumage	female plumage
742	27	col.pc.mal.disp1	-0.046889	plumage	male plumage
743	27	col.pc.mal.disp2	0.188153	plumage	male plumage
744	27	col.pc.mal.disp3	0.193757	plumage	male plumage
745	27	col.pc.mal.col1	0.167971	plumage	male plumage
746	27	col.pc.mal.col2	0.245926	plumage	male plumage
747	27	song.tempo.PC1	0.470344	song	song
748	27	song.tempo.PC2	0.348674	song	song
749	27	song.tempo.PC3	0.142263	song	song
750	27	song.whole.freqPC1	0.370144	song	song
751	27	song.whole.freqPC2	0.539774	song	song
752	27	song.whole.freqPC3	0.516048	song	song
753	27	song.whole.freqPC4	0.0999303	song	song
754	27	song.note.freq.PC1	0.294866	song	song
755	27	song.note.freq.PC2	0.536448	song	song
756	27	song.note.freq.PC3	0.454528	song	song
757	28	ln.mass	0.0311259	resource use	resource use
758	28	bill.logPC1	-0.0701323	resource use	resource use
759	28	bill.logPC2	-0.0219755	resource use	resource use
760	28	bill.logPC3	-0.0582943	resource use	resource use
761	28	wt.logPC1	-0.0849294	resource use	resource use
762	28	wt.logPC2	0.054308	resource use	resource use
763	28	wt.logPC3	0.00580211	resource use	resource use
764	28	col.pc.fem.disp1	-0.073147	plumage	female plumage
765	28	col.pc.fem.disp2	0.182539	plumage	female plumage
766	28	col.pc.fem.disp3	0.0672996	plumage	female plumage
767	28	col.pc.fem.col1	0.346863	plumage	female plumage
768	28	col.pc.fem.col2	0.121727	plumage	female plumage
769	28	col.pc.mal.disp1	-0.0449244	plumage	male plumage
770	28	col.pc.mal.disp2	0.181741	plumage	male plumage
771	28	col.pc.mal.disp3	0.192241	plumage	male plumage
772	28	col.pc.mal.col1	0.167016	plumage	male plumage
773	28	col.pc.mal.col2	0.2678	plumage	male plumage
774	28	song.tempo.PC1	0.447524	song	song
775	28	song.tempo.PC2	0.370733	song	song
776	28	song.tempo.PC3	0.137269	song	song
777	28	song.whole.freqPC1	0.353789	song	song
778	28	song.whole.freqPC2	0.607221	song	song
779	28	song.whole.freqPC3	0.549208	song	song
780	28	song.whole.freqPC4	0.106049	song	song
781	28	song.note.freq.PC1	0.296663	song	song
782	28	song.note.freq.PC2	0.557809	song	song
783	28	song.note.freq.PC3	0.457559	song	song
784	29	ln.mass	0.0229054	resource use	resource use
785	29	bill.logPC1	-0.0632804	resource use	resource use
786	29	bill.logPC2	-0.022045	resource use	resource use
787	29	bill.logPC3	-0.0552293	resource use	resource use
788	29	wt.logPC1	-0.0928167	resource use	resource use
789	29	wt.logPC2	0.0553425	resource use	resource use
790	29	wt.logPC3	-0.0039393	resource use	resource use
791	29	col.pc.fem.disp1	-0.0791472	plumage	female plumage
792	29	col.pc.fem.disp2	0.171649	plumage	female plumage
793	29	col.pc.fem.disp3	0.0565818	plumage	female plumage
794	29	col.pc.fem.col1	0.302636	plumage	female plumage
795	29	col.pc.fem.col2	0.123496	plumage	female plumage
796	29	col.pc.mal.disp1	-0.0439089	plumage	male plumage
797	29	col.pc.mal.disp2	0.176197	plumage	male plumage
798	29	col.pc.mal.disp3	0.187602	plumage	male plumage
799	29	col.pc.mal.col1	0.160406	plumage	male plumage
800	29	col.pc.mal.col2	0.255484	plumage	male plumage
801	29	song.tempo.PC1	0.447279	song	song
802	29	song.tempo.PC2	0.361734	song	song
803	29	song.tempo.PC3	0.154805	song	song
804	29	song.whole.freqPC1	0.370976	song	song
805	29	song.whole.freqPC2	0.576284	song	song
806	29	song.whole.freqPC3	0.515792	song	song
807	29	song.whole.freqPC4	0.103222	song	song
808	29	song.note.freq.PC1	0.285751	song	song
809	29	song.note.freq.PC2	0.540223	song	song
810	29	song.note.freq.PC3	0.446898	song	song
811	30	ln.mass	0.0230233	resource use	resource use
812	30	bill.logPC1	-0.0694342	resource use	resource use
813	30	bill.logPC2	-0.0331991	resource use	resource use
814	30	bill.logPC3	-0.0607498	resource use	resource use
815	30	wt.logPC1	-0.0951166	resource use	resource use
816	30	wt.logPC2	0.0509982	resource use	resource use
817	30	wt.logPC3	0.00199673	resource use	resource use
818	30	col.pc.fem.disp1	-0.0759322	plumage	female plumage
819	30	col.pc.fem.disp2	0.17965	plumage	female plumage
820	30	col.pc.fem.disp3	0.0634722	plumage	female plumage
821	30	col.pc.fem.col1	0.314324	plumage	female plumage
822	30	col.pc.fem.col2	0.120672	plumage	female plumage
823	30	col.pc.mal.disp1	-0.0442424	plumage	male plumage
824	30	col.pc.mal.disp2	0.173852	plumage	male plumage
825	30	col.pc.mal.disp3	0.185708	plumage	male plumage
826	30	col.pc.mal.col1	0.162807	plumage	male plumage
827	30	col.pc.mal.col2	0.257707	plumage	male plumage
828	30	song.tempo.PC1	0.448032	song	song
829	30	song.tempo.PC2	0.35801	song	song
830	30	song.tempo.PC3	0.146876	song	song
831	30	song.whole.freqPC1	0.366175	song	song
832	30	song.whole.freqPC2	0.606865	song	song
833	30	song.whole.freqPC3	0.552476	song	song
834	30	song.whole.freqPC4	0.100083	song	song
835	30	song.note.freq.PC1	0.283131	song	song
836	30	song.note.freq.PC2	0.525205	song	song
837	30	song.note.freq.PC3	0.444622	song	song
838	31	ln.mass	0.0251736	resource use	resource use
839	31	bill.logPC1	-0.0649659	resource use	resource use
840	31	bill.logPC2	-0.0357094	resource use	resource use
841	31	bill.logPC3	-0.0609424	resource use	resource use
842	31	wt.logPC1	-0.0943073	resource use	resource use
843	31	wt.logPC2	0.0573709	resource use	resource use
844	31	wt.logPC3	0.00480424	resource use	resource use
845	31	col.pc.fem.disp1	-0.0783937	plumage	female plumage
846	31	col.pc.fem.disp2	0.18009	plumage	female plumage
847	31	col.pc.fem.disp3	0.0629502	plumage	female plumage
848	31	col.pc.fem.col1	0.319597	plumage	female plumage
849	31	col.pc.fem.col2	0.120794	plumage	female plumage
850	31	col.pc.mal.disp1	-0.0526211	plumage	male plumage
851	31	col.pc.mal.disp2	0.157432	plumage	male plumage
852	31	col.pc.mal.disp3	0.188709	plumage	male plumage
853	31	col.pc.mal.col1	0.15548	plumage	male plumage
854	31	col.pc.mal.col2	0.256278	plumage	male plumage
855	31	song.tempo.PC1	0.458378	song	song
856	31	song.tempo.PC2	0.349349	song	song
857	31	song.tempo.PC3	0.140865	song	song
858	31	song.whole.freqPC1	0.383914	song	song
859	31	song.whole.freqPC2	0.559594	song	song
860	31	song.whole.freqPC3	0.524118	song	song
861	31	song.whole.freqPC4	0.111934	song	song
862	31	song.note.freq.PC1	0.296878	song	song
863	31	song.note.freq.PC2	0.554309	song	song
864	31	song.note.freq.PC3	0.458839	song	song
865	32	ln.mass	0.0105367	resource use	resource use
866	32	bill.logPC1	-0.0542216	resource use	resource use
867	32	bill.logPC2	-0.0157221	resource use	resource use
868	32	bill.logPC3	-0.0517947	resource use	resource use
869	32	wt.logPC1	-0.0894629	resource use	resource use
870	32	wt.logPC2	0.0680296	resource use	resource use
871	32	wt.logPC3	-0.00318296	resource use	resource use
872	32	col.pc.fem.disp1	-0.0810841	plumage	female plumage
873	32	col.pc.fem.disp2	0.174107	plumage	female plumage
874	32	col.pc.fem.disp3	0.0599194	plumage	female plumage
875	32	col.pc.fem.col1	0.258323	plumage	female plumage
876	32	col.pc.fem.col2	0.126065	plumage	female plumage
877	32	col.pc.mal.disp1	-0.0507932	plumage	male plumage
878	32	col.pc.mal.disp2	0.173466	plumage	male plumage
879	32	col.pc.mal.disp3	0.185896	plumage	male plumage
880	32	col.pc.mal.col1	0.156126	plumage	male plumage
881	32	col.pc.mal.col2	0.25779	plumage	male plumage
882	32	song.tempo.PC1	0.442011	song	song
883	32	song.tempo.PC2	0.337896	song	song
884	32	song.tempo.PC3	0.138296	song	song
885	32	song.whole.freqPC1	0.376233	song	song
886	32	song.whole.freqPC2	0.561708	song	song
887	32	song.whole.freqPC3	0.538863	song	song
888	32	song.whole.freqPC4	0.105428	song	song
889	32	song.note.freq.PC1	0.278553	song	song
890	32	song.note.freq.PC2	0.528046	song	song
891	32	song.note.freq.PC3	0.460333	song	song
892	33	ln.mass	0.0218598	resource use	resource use
893	33	bill.logPC1	-0.071329	resource use	resource use
894	33	bill.logPC2	-0.0270818	resource use	resource use
895	33	bill.logPC3	-0.0719102	resource use	resource use
896	33	wt.logPC1	-0.0864172	resource use	resource use
897	33	wt.logPC2	0.0526834	resource use	resource use
898	33	wt.logPC3	-0.0083366	resource use	resource use
899	33	col.pc.fem.disp1	-0.082397	plumage	female plumage
900	33	col.pc.fem.disp2	0.183702	plumage	female plumage
901	33	col.pc.fem.disp3	0.0625925	plumage	female plumage
902	33	col.pc.fem.col1	0.324835	plumage	female plumage
903	33	col.pc.fem.col2	0.115028	plumage	female plumage
904	33	col.pc.mal.disp1	-0.0667048	plumage	male plumage
905	33	col.pc.mal.disp2	0.163174	plumage	male plumage
906	33	col.pc.mal.disp3	0.193	plumage	male plumage
907	33	col.pc.mal.col1	0.15347	plumage	male plumage
908	33	col.pc.mal.col2	0.247396	plumage	male plumage
909	33	song.tempo.PC1	0.43925	song	song
910	33	song.tempo.PC2	0.347217	song	song
911	33	song.tempo.PC3	0.139937	song	song
912	33	song.whole.freqPC1	0.352394	song	song
913	33	song.whole.freqPC2	0.578839	song	song
914	33	song.whole.freqPC3	0.511813	song	song
915	33	song.whole.freqPC4	0.108375	song	song
916	33	song.note.freq.PC1	0.286528	song	song
917	33	song.note.freq.PC2	0.532509	song	song
918	33	song.note.freq.PC3	0.462642	song	song
919	34	ln.mass	0.00171812	resource use	resource use
920	34	bill.logPC1	-0.0763353	resource use	resource use
921	34	bill.logPC2	-0.025531	resource use	resource use
922	34	bill.logPC3	-0.0498668	resource use	resource use
923	34	wt.logPC1	-0.0955622	resource use	resource use
924	34	wt.logPC2	0.0567411	resource use	resource use
925	34	wt.logPC3	0.00252204	resource use	resource use
926	34	col.pc.fem.disp1	-0.0948784	plumage	female plumage
927	34	col.pc.fem.disp2	0.167772	plumage	female plumage
928	34	col.pc.fem.disp3	0.0575484	plumage	female plumage
929	34	col.pc.fem.col1	0.255606	plumage	female plumage
930	34	col.pc.fem.col2	0.113932	plumage	female plumage
931	34	col.pc.mal.disp1	-0.0596027	plumage	male plumage
932	34	col.pc.mal.disp2	0.161884	plumage	male plumage
933	34	col.pc.mal.disp3	0.179479	plumage	male plumage
934	34	col.pc.mal.col1	0.15116	plumage	male plumage
935	34	col.pc.mal.col2	0.247934	plumage	male plumage
936	34	song.tempo.PC1	0.465221	song	song
937	34	song.tempo.PC2	0.352975	song	song
938	34	song.tempo.PC3	0.162778	song	song
939	34	song.whole.freqPC1	0.346863	song	song
940	34	song.whole.freqPC2	0.566122	song	song
941	34	song.whole.freqPC3	0.528298	song	song
942	34	song.whole.freqPC4	0.103694	song	song
943	34	song.note.freq.PC1	0.287141	song	song
944	34	song.note.freq.PC2	0.525266	song	song
945	34	song.note.freq.PC3	0.461936	song	song
946	35	ln.mass	0.0284795	resource use	resource use
947	35	bill.logPC1	-0.0695193	resource use	resource use
948	35	bill.logPC2	-0.0258881	resource use	resource use
949	35	bill.logPC3	-0.058204	resource use	resource use
950	35	wt.logPC1	-0.0876795	resource use	resource use
951	35	wt.logPC2	0.0660874	resource use	resource use
952	35	wt.logPC3	0.0040201	resource use	resource use
953	35	col.pc.fem.disp1	-0.0708919	plumage	female plumage
954	35	col.pc.fem.disp2	0.173091	plumage	female plumage
955	35	col.pc.fem.disp3	0.065398	plumage	female plumage
956	35	col.pc.fem.col1	0.308666	plumage	female plumage
957	35	col.pc.fem.col2	0.138751	plumage	female plumage
958	35	col.pc.mal.disp1	-0.0553772	plumage	male plumage
959	35	col.pc.mal.disp2	0.159622	plumage	male plumage
960	35	col.pc.mal.disp3	0.189691	plumage	male plumage
961	35	col.pc.mal.col1	0.146331	plumage	male plumage
962	35	col.pc.mal.col2	0.271803	plumage	male plumage
963	35	song.tempo.PC1	0.452506	song	song
964	35	song.tempo.PC2	0.368992	song	song
965	35	song.tempo.PC3	0.13937	song	song
966	35	song.whole.freqPC1	0.380858	song	song
967	35	song.whole.freqPC2	0.603688	song	song
968	35	song.whole.freqPC3	0.551901	song	song
969	35	song.whole.freqPC4	0.0960488	song	song
970	35	song.note.freq.PC1	0.296217	song	song
971	35	song.note.freq.PC2	0.557859	song	song
972	35	song.note.freq.PC3	0.463586	song	song
973	36	ln.mass	0.000621234	resource use	resource use
974	36	bill.logPC1	-0.0775277	resource use	resource use
975	36	bill.logPC2	-0.031303	resource use	resource use
976	36	bill.logPC3	-0.0586723	resource use	resource use
977	36	wt.logPC1	-0.103334	resource use	resource use
978	36	wt.logPC2	0.0471208	resource use	resource use
979	36	wt.logPC3	-0.0105097	resource use	resource use
980	36	col.pc.fem.disp1	-0.0851491	plumage	female plumage
981	36	col.pc.fem.disp2	0.170701	plumage	female plumage
982	36	col.pc.fem.disp3	0.0612796	plumage	female plumage
983	36	col.pc.fem.col1	0.256125	plumage	female plumage
984	36	col.pc.fem.col2	0.11539	plumage	female plumage
985	36	col.pc.mal.disp1	-0.0507132	plumage	male plumage
986	36	col.pc.mal.disp2	0.172904	plumage	male plumage
987	36	col.pc.mal.disp3	0.187008	plumage	male plumage
988	36	col.pc.mal.col1	0.146013	plumage	male plumage
989	36	col.pc.mal.col2	0.252277	plumage	male plumage
990	36	song.tempo.PC1	0.448634	song	song
991	36	song.tempo.PC2	0.36206	song	song
992	36	song.tempo.PC3	0.156673	song	song
993	36	song.whole.freqPC1	0.353873	song	song
994	36	song.whole.freqPC2	0.582366	song	song
995	36	song.whole.freqPC3	0.54421	song	song
996	36	song.whole.freqPC4	0.0932879	song	song
997	36	song.note.freq.PC1	0.280905	song	song
998	36	song.note.freq.PC2	0.511245	song	song
999	36	song.note.freq.PC3	0.456124	song	song
1000	37	ln.mass	0.0362756	resource use	resource use
1001	37	bill.logPC1	-0.0594957	resource use	resource use
1002	37	bill.logPC2	-0.0131877	resource use	resource use
1003	37	bill.logPC3	-0.0611336	resource use	resource use
1004	37	wt.logPC1	-0.0750548	resource use	resource use
1005	37	wt.logPC2	0.080002	resource use	resource use
1006	37	wt.logPC3	0.00903185	resource use	resource use
1007	37	col.pc.fem.disp1	-0.0606779	plumage	female plumage
1008	37	col.pc.fem.disp2	0.173494	plumage	female plumage
1009	37	col.pc.fem.disp3	0.0611943	plumage	female plumage
1010	37	col.pc.fem.col1	0.334769	plumage	female plumage
1011	37	col.pc.fem.col2	0.117514	plumage	female plumage
1012	37	col.pc.mal.disp1	-0.0376865	plumage	male plumage
1013	37	col.pc.mal.disp2	0.170465	plumage	male plumage
1014	37	col.pc.mal.disp3	0.188903	plumage	male plumage
1015	37	col.pc.mal.col1	0.164714	plumage	male plumage
1016	37	col.pc.mal.col2	0.256731	plumage	male plumage
1017	37	song.tempo.PC1	0.457171	song	song
1018	37	song.tempo.PC2	0.354466	song	song
1019	37	song.tempo.PC3	0.137805	song	song
1020	37	song.whole.freqPC1	0.365052	song	song
1021	37	song.whole.freqPC2	0.60595	song	song
1022	37	song.whole.freqPC3	0.54267	song	song
1023	37	song.whole.freqPC4	0.100762	song	song
1024	37	song.note.freq.PC1	0.287087	song	song
1025	37	song.note.freq.PC2	0.535337	song	song
1026	37	song.note.freq.PC3	0.452653	song	song
1027	38	ln.mass	-0.00662261	resource use	resource use
1028	38	bill.logPC1	-0.0737894	resource use	resource use
1029	38	bill.logPC2	-0.0241507	resource use	resource use
1030	38	bill.logPC3	-0.0635987	resource use	resource use
1031	38	wt.logPC1	-0.101382	resource use	resource use
1032	38	wt.logPC2	0.05364	resource use	resource use
1033	38	wt.logPC3	-0.0136379	resource use	resource use
1034	38	col.pc.fem.disp1	-0.0907996	plumage	female plumage
1035	38	col.pc.fem.disp2	0.156819	plumage	female plumage
1036	38	col.pc.fem.disp3	0.0510475	plumage	female plumage
1037	38	col.pc.fem.col1	0.212676	plumage	female plumage
1038	38	col.pc.fem.col2	0.116646	plumage	female plumage
1039	38	col.pc.mal.disp1	-0.0566738	plumage	male plumage
1040	38	col.pc.mal.disp2	0.174698	plumage	male plumage
1041	38	col.pc.mal.disp3	0.19961	plumage	male plumage
1042	38	col.pc.mal.col1	0.164876	plumage	male plumage
1043	38	col.pc.mal.col2	0.232688	plumage	male plumage
1044	38	song.tempo.PC1	0.416959	song	song
1045	38	song.tempo.PC2	0.319591	song	song
1046	38	song.tempo.PC3	0.137739	song	song
1047	38	song.whole.freqPC1	0.363296	song	song
1048	38	song.whole.freqPC2	0.561427	song	song
1049	38	song.whole.freqPC3	0.54112	song	song
1050	38	song.whole.freqPC4	0.0695654	song	song
1051	38	song.note.freq.PC1	0.277976	song	song
1052	38	song.note.freq.PC2	0.493592	song	song
1053	38	song.note.freq.PC3	0.447106	song	song
1054	39	ln.mass	0.0151127	resource use	resource use
1055	39	bill.logPC1	-0.068042	resource use	resource use
1056	39	bill.logPC2	-0.0234597	resource use	resource use
1057	39	bill.logPC3	-0.0559033	resource use	resource use
1058	39	wt.logPC1	-0.0843049	resource use	resource use
1059	39	wt.logPC2	0.0618033	resource use	resource use
1060	39	wt.logPC3	-0.000955082	resource use	resource use
1061	39	col.pc.fem.disp1	-0.0866924	plumage	female plumage
1062	39	col.pc.fem.disp2	0.170412	plumage	female plumage
1063	39	col.pc.fem.disp3	0.0646081	plumage	female plumage
1064	39	col.pc.fem.col1	0.264265	plumage	female plumage
1065	39	col.pc.fem.col2	0.122411	plumage	female plumage
1066	39	col.pc.mal.disp1	-0.0474388	plumage	male plumage
1067	39	col.pc.mal.disp2	0.17695	plumage	male plumage
1068	39	col.pc.mal.disp3	0.205578	plumage	male plumage
1069	39	col.pc.mal.col1	0.157737	plumage	male plumage
1070	39	col.pc.mal.col2	0.250695	plumage	male plumage
1071	39	song.tempo.PC1	0.444516	song	song
1072	39	song.tempo.PC2	0.349069	song	song
1073	39	song.tempo.PC3	0.157081	song	song
1074	39	song.whole.freqPC1	0.357932	song	song
1075	39	song.whole.freqPC2	0.592871	song	song
1076	39	song.whole.freqPC3	0.537861	song	song
1077	39	song.whole.freqPC4	0.101658	song	song
1078	39	song.note.freq.PC1	0.281735	song	song
1079	39	song.note.freq.PC2	0.495856	song	song
1080	39	song.note.freq.PC3	0.459039	song	song
1081	40	ln.mass	0.0248758	resource use	resource use
1082	40	bill.logPC1	-0.0640897	resource use	resource use
1083	40	bill.logPC2	-0.0169155	resource use	resource use
1084	40	bill.logPC3	-0.049492	resource use	resource use
1085	40	wt.logPC1	-0.0840691	resource use	resource use
1086	40	wt.logPC2	0.0551803	resource use	resource use
1087	40	wt.logPC3	0.00894786	resource use	resource use
1088	40	col.pc.fem.disp1	-0.0795088	plumage	female plumage
1089	40	col.pc.fem.disp2	0.182325	plumage	female plumage
1090	40	col.pc.fem.disp3	0.0679727	plumage	female plumage
1091	40	col.pc.fem.col1	0.307341	plumage	female plumage
1092	40	col.pc.fem.col2	0.127093	plumage	female plumage
1093	40	col.pc.mal.disp1	-0.0503248	plumage	male plumage
1094	40	col.pc.mal.disp2	0.180089	plumage	male plumage
1095	40	col.pc.mal.disp3	0.211902	plumage	male plumage
1096	40	col.pc.mal.col1	0.171602	plumage	male plumage
1097	40	col.pc.mal.col2	0.248893	plumage	male plumage
1098	40	song.tempo.PC1	0.444391	song	song
1099	40	song.tempo.PC2	0.348416	song	song
1100	40	song.tempo.PC3	0.14622	song	song
1101	40	song.whole.freqPC1	0.379487	song	song
1102	40	song.whole.freqPC2	0.566498	song	song
1103	40	song.whole.freqPC3	0.528082	song	song
1104	40	song.whole.freqPC4	0.0944521	song	song
1105	40	song.note.freq.PC1	0.295798	song	song
1106	40	song.note.freq.PC2	0.537142	song	song
1107	40	song.note.freq.PC3	0.456247	song	song
1108	41	ln.mass	0.0204805	resource use	resource use
1109	41	bill.logPC1	-0.0675657	resource use	resource use
1110	41	bill.logPC2	-0.0250799	resource use	resource use
1111	41	bill.logPC3	-0.0551145	resource use	resource use
1112	41	wt.logPC1	-0.0926688	resource use	resource use
1113	41	wt.logPC2	0.0573559	resource use	resource use
1114	41	wt.logPC3	0.0027739	resource use	resource use
1115	41	col.pc.fem.disp1	-0.0840841	plumage	female plumage
1116	41	col.pc.fem.disp2	0.162396	plumage	female plumage
1117	41	col.pc.fem.disp3	0.0580767	plumage	female plumage
1118	41	col.pc.fem.col1	0.289881	plumage	female plumage
1119	41	col.pc.fem.col2	0.120813	plumage	female plumage
1120	41	col.pc.mal.disp1	-0.044701	plumage	male plumage
1121	41	col.pc.mal.disp2	0.178336	plumage	male plumage
1122	41	col.pc.mal.disp3	0.199248	plumage	male plumage
1123	41	col.pc.mal.col1	0.16798	plumage	male plumage
1124	41	col.pc.mal.col2	0.250783	plumage	male plumage
1125	41	song.tempo.PC1	0.446754	song	song
1126	41	song.tempo.PC2	0.352838	song	song
1127	41	song.tempo.PC3	0.142515	song	song
1128	41	song.whole.freqPC1	0.368517	song	song
1129	41	song.whole.freqPC2	0.586172	song	song
1130	41	song.whole.freqPC3	0.548499	song	song
1131	41	song.whole.freqPC4	0.0950197	song	song
1132	41	song.note.freq.PC1	0.292538	song	song
1133	41	song.note.freq.PC2	0.519859	song	song
1134	41	song.note.freq.PC3	0.432337	song	song
1135	42	ln.mass	0.0307387	resource use	resource use
1136	42	bill.logPC1	-0.0731215	resource use	resource use
1137	42	bill.logPC2	-0.0406788	resource use	resource use
1138	42	bill.logPC3	-0.0601074	resource use	resource use
1139	42	wt.logPC1	-0.0934464	resource use	resource use
1140	42	wt.logPC2	0.0463576	resource use	resource use
1141	42	wt.logPC3	0.00230325	resource use	resource use
1142	42	col.pc.fem.disp1	-0.0796948	plumage	female plumage
1143	42	col.pc.fem.disp2	0.169225	plumage	female plumage
1144	42	col.pc.fem.disp3	0.057826	plumage	female plumage
1145	42	col.pc.fem.col1	0.391045	plumage	female plumage
1146	42	col.pc.fem.col2	0.111387	plumage	female plumage
1147	42	col.pc.mal.disp1	-0.0585971	plumage	male plumage
1148	42	col.pc.mal.disp2	0.148595	plumage	male plumage
1149	42	col.pc.mal.disp3	0.164173	plumage	male plumage
1150	42	col.pc.mal.col1	0.141557	plumage	male plumage
1151	42	col.pc.mal.col2	0.257328	plumage	male plumage
1152	42	song.tempo.PC1	0.449422	song	song
1153	42	song.tempo.PC2	0.366659	song	song
1154	42	song.tempo.PC3	0.143425	song	song
1155	42	song.whole.freqPC1	0.363379	song	song
1156	42	song.whole.freqPC2	0.559744	song	song
1157	42	song.whole.freqPC3	0.515091	song	song
1158	42	song.whole.freqPC4	0.114552	song	song
1159	42	song.note.freq.PC1	0.295366	song	song
1160	42	song.note.freq.PC2	0.575087	song	song
1161	42	song.note.freq.PC3	0.441791	song	song
1162	43	ln.mass	0.0428527	resource use	resource use
1163	43	bill.logPC1	-0.0572952	resource use	resource use
1164	43	bill.logPC2	-0.0268195	resource use	resource use
1165	43	bill.logPC3	-0.0532505	resource use	resource use
1166	43	wt.logPC1	-0.0807861	resource use	resource use
1167	43	wt.logPC2	0.0474553	resource use	resource use
1168	43	wt.logPC3	0.000983357	resource use	resource use
1169	43	col.pc.fem.disp1	-0.0742281	plumage	female plumage
1170	43	col.pc.fem.disp2	0.189287	plumage	female plumage
1171	43	col.pc.fem.disp3	0.0651315	plumage	female plumage
1172	43	col.pc.fem.col1	0.425764	plumage	female plumage
1173	43	col.pc.fem.col2	0.123032	plumage	female plumage
1174	43	col.pc.mal.disp1	-0.0516416	plumage	male plumage
1175	43	col.pc.mal.disp2	0.171762	plumage	male plumage
1176	43	col.pc.mal.disp3	0.188216	plumage	male plumage
1177	43	col.pc.mal.col1	0.163872	plumage	male plumage
1178	43	col.pc.mal.col2	0.273078	plumage	male plumage
1179	43	song.tempo.PC1	0.461927	song	song
1180	43	song.tempo.PC2	0.367198	song	song
1181	43	song.tempo.PC3	0.147656	song	song
1182	43	song.whole.freqPC1	0.370227	song	song
1183	43	song.whole.freqPC2	0.593359	song	song
1184	43	song.whole.freqPC3	0.543545	song	song
1185	43	song.whole.freqPC4	0.118097	song	song
1186	43	song.note.freq.PC1	0.288077	song	song
1187	43	song.note.freq.PC2	0.559501	song	song
1188	43	song.note.freq.PC3	0.449989	song	song
1189	44	ln.mass	0.0234055	resource use	resource use
1190	44	bill.logPC1	-0.0741555	resource use	resource use
1191	44	bill.logPC2	-0.0377881	resource use	resource use
1192	44	bill.logPC3	-0.0640897	resource use	resource use
1193	44	wt.logPC1	-0.0932695	resource use	resource use
1194	44	wt.logPC2	0.0467513	resource use	resource use
1195	44	wt.logPC3	0.00738348	resource use	resource use
1196	44	col.pc.fem.disp1	-0.076483	plumage	female plumage
1197	44	col.pc.fem.disp2	0.171199	plumage	female plumage
1198	44	col.pc.fem.disp3	0.0603627	plumage	female plumage
1199	44	col.pc.fem.col1	0.365883	plumage	female plumage
1200	44	col.pc.fem.col2	0.108344	plumage	female plumage
1201	44	col.pc.mal.disp1	-0.0557418	plumage	male plumage
1202	44	col.pc.mal.disp2	0.162321	plumage	male plumage
1203	44	col.pc.mal.disp3	0.16931	plumage	male plumage
1204	44	col.pc.mal.col1	0.139776	plumage	male plumage
1205	44	col.pc.mal.col2	0.262078	plumage	male plumage
1206	44	song.tempo.PC1	0.450746	song	song
1207	44	song.tempo.PC2	0.366453	song	song
1208	44	song.tempo.PC3	0.142974	song	song
1209	44	song.whole.freqPC1	0.363489	song	song
1210	44	song.whole.freqPC2	0.585886	song	song
1211	44	song.whole.freqPC3	0.549998	song	song
1212	44	song.whole.freqPC4	0.111322	song	song
1213	44	song.note.freq.PC1	0.310728	song	song
1214	44	song.note.freq.PC2	0.576932	song	song
1215	44	song.note.freq.PC3	0.445555	song	song
1216	45	ln.mass	0.0101384	resource use	resource use
1217	45	bill.logPC1	-0.0686472	resource use	resource use
1218	45	bill.logPC2	-0.0259913	resource use	resource use
1219	45	bill.logPC3	-0.0548486	resource use	resource use
1220	45	wt.logPC1	-0.0937597	resource use	resource use
1221	45	wt.logPC2	0.0566562	resource use	resource use
1222	45	wt.logPC3	-0.00195699	resource use	resource use
1223	45	col.pc.fem.disp1	-0.0893861	plumage	female plumage
1224	45	col.pc.fem.disp2	0.166531	plumage	female plumage
1225	45	col.pc.fem.disp3	0.0531647	plumage	female plumage
1226	45	col.pc.fem.col1	0.266097	plumage	female plumage
1227	45	col.pc.fem.col2	0.109693	plumage	female plumage
1228	45	col.pc.mal.disp1	-0.0558081	plumage	male plumage
1229	45	col.pc.mal.disp2	0.167294	plumage	male plumage
1230	45	col.pc.mal.disp3	0.184277	plumage	male plumage
1231	45	col.pc.mal.col1	0.15989	plumage	male plumage
1232	45	col.pc.mal.col2	0.240538	plumage	male plumage
1233	45	song.tempo.PC1	0.433491	song	song
1234	45	song.tempo.PC2	0.336251	song	song
1235	45	song.tempo.PC3	0.129433	song	song
1236	45	song.whole.freqPC1	0.35062	song	song
1237	45	song.whole.freqPC2	0.559536	song	song
1238	45	song.whole.freqPC3	0.510972	song	song
1239	45	song.whole.freqPC4	0.0916899	song	song
1240	45	song.note.freq.PC1	0.279277	song	song
1241	45	song.note.freq.PC2	0.517886	song	song
1242	45	song.note.freq.PC3	0.445146	song	song
1243	46	ln.mass	0.0192699	resource use	resource use
1244	46	bill.logPC1	-0.0557135	resource use	resource use
1245	46	bill.logPC2	-0.0172996	resource use	resource use
1246	46	bill.logPC3	-0.0562685	resource use	resource use
1247	46	wt.logPC1	-0.083568	resource use	resource use
1248	46	wt.logPC2	0.0614442	resource use	resource use
1249	46	wt.logPC3	-0.0104489	resource use	resource use
1250	46	col.pc.fem.disp1	-0.0722214	plumage	female plumage
1251	46	col.pc.fem.disp2	0.170355	plumage	female plumage
1252	46	col.pc.fem.disp3	0.0651156	plumage	female plumage
1253	46	col.pc.fem.col1	0.331585	plumage	female plumage
1254	46	col.pc.fem.col2	0.118628	plumage	female plumage
1255	46	col.pc.mal.disp1	-0.0411569	plumage	male plumage
1256	46	col.pc.mal.disp2	0.177068	plumage	male plumage
1257	46	col.pc.mal.disp3	0.196099	plumage	male plumage
1258	46	col.pc.mal.col1	0.176124	plumage	male plumage
1259	46	col.pc.mal.col2	0.257632	plumage	male plumage
1260	46	song.tempo.PC1	0.436201	song	song
1261	46	song.tempo.PC2	0.354966	song	song
1262	46	song.tempo.PC3	0.139801	song	song
1263	46	song.whole.freqPC1	0.376341	song	song
1264	46	song.whole.freqPC2	0.624097	song	song
1265	46	song.whole.freqPC3	0.552667	song	song
1266	46	song.whole.freqPC4	0.109277	song	song
1267	46	song.note.freq.PC1	0.288158	song	song
1268	46	song.note.freq.PC2	0.540257	song	song
1269	46	song.note.freq.PC3	0.464855	song	song
1270	47	ln.mass	0.0362393	resource use	resource use
1271	47	bill.logPC1	-0.0571677	resource use	resource use
1272	47	bill.logPC2	-0.0193935	resource use	resource use
1273	47	bill.logPC3	-0.0550608	resource use	resource use
1274	47	wt.logPC1	-0.0775984	resource use	resource use
1275	47	wt.logPC2	0.0753216	resource use	resource use
1276	47	wt.logPC3	0.00406921	resource use	resource use
1277	47	col.pc.fem.disp1	-0.0674668	plumage	female plumage
1278	47	col.pc.fem.disp2	0.181005	plumage	female plumage
1279	47	col.pc.fem.disp3	0.0661599	plumage	female plumage
1280	47	col.pc.fem.col1	0.335937	plumage	female plumage
1281	47	col.pc.fem.col2	0.127379	plumage	female plumage
1282	47	col.pc.mal.disp1	-0.0395173	plumage	male plumage
1283	47	col.pc.mal.disp2	0.184584	plumage	male plumage
1284	47	col.pc.mal.disp3	0.187629	plumage	male plumage
1285	47	col.pc.mal.col1	0.177028	plumage	male plumage
1286	47	col.pc.mal.col2	0.265746	plumage	male plumage
1287	47	song.tempo.PC1	0.453849	song	song
1288	47	song.tempo.PC2	0.358813	song	song
1289	47	song.tempo.PC3	0.150965	song	song
1290	47	song.whole.freqPC1	0.36627	song	song
1291	47	song.whole.freqPC2	0.607285	song	song
1292	47	song.whole.freqPC3	0.542982	song	song
1293	47	song.whole.freqPC4	0.105069	song	song
1294	47	song.note.freq.PC1	0.2761	song	song
1295	47	song.note.freq.PC2	0.543027	song	song
1296	47	song.note.freq.PC3	0.448857	song	song
1297	48	ln.mass	0.0380241	resource use	resource use
1298	48	bill.logPC1	-0.0659794	resource use	resource use
1299	48	bill.logPC2	-0.0330522	resource use	resource use
1300	48	bill.logPC3	-0.0545868	resource use	resource use
1301	48	wt.logPC1	-0.0834157	resource use	resource use
1302	48	wt.logPC2	0.0508612	resource use	resource use
1303	48	wt.logPC3	0.0111278	resource use	resource use
1304	48	col.pc.fem.disp1	-0.075574	plumage	female plumage
1305	48	col.pc.fem.disp2	0.181965	plumage	female plumage
1306	48	col.pc.fem.disp3	0.0623018	plumage	female plumage
1307	48	col.pc.fem.col1	0.335766	plumage	female plumage
1308	48	col.pc.fem.col2	0.124501	plumage	female plumage
1309	48	col.pc.mal.disp1	-0.0525121	plumage	male plumage
1310	48	col.pc.mal.disp2	0.187084	plumage	male plumage
1311	48	col.pc.mal.disp3	0.179554	plumage	male plumage
1312	48	col.pc.mal.col1	0.158234	plumage	male plumage
1313	48	col.pc.mal.col2	0.261717	plumage	male plumage
1314	48	song.tempo.PC1	0.453156	song	song
1315	48	song.tempo.PC2	0.358293	song	song
1316	48	song.tempo.PC3	0.136893	song	song
1317	48	song.whole.freqPC1	0.36896	song	song
1318	48	song.whole.freqPC2	0.590085	song	song
1319	48	song.whole.freqPC3	0.560693	song	song
1320	48	song.whole.freqPC4	0.111605	song	song
1321	48	song.note.freq.PC1	0.279414	song	song
1322	48	song.note.freq.PC2	0.616589	song	song
1323	48	song.note.freq.PC3	0.44822	song	song
1324	49	ln.mass	0.0195782	resource use	resource use
1325	49	bill.logPC1	-0.0764179	resource use	resource use
1326	49	bill.logPC2	-0.0183346	resource use	resource use
1327	49	bill.logPC3	-0.0721275	resource use	resource use
1328	49	wt.logPC1	-0.0909483	resource use	resource use
1329	49	wt.logPC2	0.0433559	resource use	resource use
1330	49	wt.logPC3	0.00409569	resource use	resource use
1331	49	col.pc.fem.disp1	-0.0865046	plumage	female plumage
1332	49	col.pc.fem.disp2	0.173422	plumage	female plumage
1333	49	col.pc.fem.disp3	0.057486	plumage	female plumage
1334	49	col.pc.fem.col1	0.314587	plumage	female plumage
1335	49	col.pc.fem.col2	0.114552	plumage	female plumage
1336	49	col.pc.mal.disp1	-0.0568648	plumage	male plumage
1337	49	col.pc.mal.disp2	0.171086	plumage	male plumage
1338	49	col.pc.mal.disp3	0.195067	plumage	male plumage
1339	49	col.pc.mal.col1	0.161849	plumage	male plumage
1340	49	col.pc.mal.col2	0.244646	plumage	male plumage
1341	49	song.tempo.PC1	0.458693	song	song
1342	49	song.tempo.PC2	0.358135	song	song
1343	49	song.tempo.PC3	0.145656	song	song
1344	49	song.whole.freqPC1	0.373103	song	song
1345	49	song.whole.freqPC2	0.579793	song	song
1346	49	song.whole.freqPC3	0.518766	song	song
1347	49	song.whole.freqPC4	0.091287	song	song
1348	49	song.note.freq.PC1	0.300397	song	song
1349	49	song.note.freq.PC2	0.530911	song	song
1350	49	song.note.freq.PC3	0.459961	song	song
1351	50	ln.mass	0.0110489	resource use	resource use
1352	50	bill.logPC1	-0.075902	resource use	resource use
1353	50	bill.logPC2	-0.0303778	resource use	resource use
1354	50	bill.logPC3	-0.0537199	resource use	resource use
1355	50	wt.logPC1	-0.0952709	resource use	resource use
1356	50	wt.logPC2	0.0581675	resource use	resource use
1357	50	wt.logPC3	-0.00139171	resource use	resource use
1358	50	col.pc.fem.disp1	-0.0847484	plumage	female plumage
1359	50	col.pc.fem.disp2	0.164448	plumage	female plumage
1360	50	col.pc.fem.disp3	0.0629386	plumage	female plumage
1361	50	col.pc.fem.col1	0.270139	plumage	female plumage
1362	50	col.pc.fem.col2	0.120902	plumage	female plumage
1363	50	col.pc.mal.disp1	-0.061172	plumage	male plumage
1364	50	col.pc.mal.disp2	0.17329	plumage	male plumage
1365	50	col.pc.mal.disp3	0.183708	plumage	male plumage
1366	50	col.pc.mal.col1	0.151862	plumage	male plumage
1367	50	col.pc.mal.col2	0.248076	plumage	male plumage
1368	50	song.tempo.PC1	0.444647	song	song
1369	50	song.tempo.PC2	0.344599	song	song
1370	50	song.tempo.PC3	0.142389	song	song
1371	50	song.whole.freqPC1	0.372279	song	song
1372	50	song.whole.freqPC2	0.583247	song	song
1373	50	song.whole.freqPC3	0.538164	song	song
1374	50	song.whole.freqPC4	0.0933465	song	song
1375	50	song.note.freq.PC1	0.281254	song	song
1376	50	song.note.freq.PC2	0.552588	song	song
1377	50	song.note.freq.PC3	0.448563	song	song
1378	51	ln.mass	0.0266587	resource use	resource use
1379	51	bill.logPC1	-0.0680046	resource use	resource use
1380	51	bill.logPC2	-0.0329864	resource use	resource use
1381	51	bill.logPC3	-0.0554218	resource use	resource use
1382	51	wt.logPC1	-0.0823999	resource use	resource use
1383	51	wt.logPC2	0.0667086	resource use	resource use
1384	51	wt.logPC3	0.0112935	resource use	resource use
1385	51	col.pc.fem.disp1	-0.077361	plumage	female plumage
1386	51	col.pc.fem.disp2	0.184896	plumage	female plumage
1387	51	col.pc.fem.disp3	0.0622603	plumage	female plumage
1388	51	col.pc.fem.col1	0.3288	plumage	female plumage
1389	51	col.pc.fem.col2	0.12399	plumage	female plumage
1390	51	col.pc.mal.disp1	-0.0516585	plumage	male plumage
1391	51	col.pc.mal.disp2	0.181218	plumage	male plumage
1392	51	col.pc.mal.disp3	0.184405	plumage	male plumage
1393	51	col.pc.mal.col1	0.157332	plumage	male plumage
1394	51	col.pc.mal.col2	0.264013	plumage	male plumage
1395	51	song.tempo.PC1	0.45622	song	song
1396	51	song.tempo.PC2	0.369948	song	song
1397	51	song.tempo.PC3	0.153375	song	song
1398	51	song.whole.freqPC1	0.369932	song	song
1399	51	song.whole.freqPC2	0.576595	song	song
1400	51	song.whole.freqPC3	0.534281	song	song
1401	51	song.whole.freqPC4	0.103024	song	song
1402	51	song.note.freq.PC1	0.292259	song	song
1403	51	song.note.freq.PC2	0.597685	song	song
1404	51	song.note.freq.PC3	0.476331	song	song
1405	52	ln.mass	0.0107489	resource use	resource use
1406	52	bill.logPC1	-0.0784631	resource use	resource use
1407	52	bill.logPC2	-0.0394359	resource use	resource use
1408	52	bill.logPC3	-0.0670166	resource use	resource use
1409	52	wt.logPC1	-0.0969869	resource use	resource use
1410	52	wt.logPC2	0.0420421	resource use	resource use
1411	52	wt.logPC3	-0.0131747	resource use	resource use
1412	52	col.pc.fem.disp1	-0.0934978	plumage	female plumage
1413	52	col.pc.fem.disp2	0.170878	plumage	female plumage
1414	52	col.pc.fem.disp3	0.0577376	plumage	female plumage
1415	52	col.pc.fem.col1	0.306312	plumage	female plumage
1416	52	col.pc.fem.col2	0.113707	plumage	female plumage
1417	52	col.pc.mal.disp1	-0.048043	plumage	male plumage
1418	52	col.pc.mal.disp2	0.172778	plumage	male plumage
1419	52	col.pc.mal.disp3	0.18619	plumage	male plumage
1420	52	col.pc.mal.col1	0.159045	plumage	male plumage
1421	52	col.pc.mal.col2	0.257461	plumage	male plumage
1422	52	song.tempo.PC1	0.460847	song	song
1423	52	song.tempo.PC2	0.356164	song	song
1424	52	song.tempo.PC3	0.145868	song	song
1425	52	song.whole.freqPC1	0.378154	song	song
1426	52	song.whole.freqPC2	0.597844	song	song
1427	52	song.whole.freqPC3	0.515047	song	song
1428	52	song.whole.freqPC4	0.0952018	song	song
1429	52	song.note.freq.PC1	0.284512	song	song
1430	52	song.note.freq.PC2	0.55181	song	song
1431	52	song.note.freq.PC3	0.463497	song	song
1432	53	ln.mass	0.012104	resource use	resource use
1433	53	bill.logPC1	-0.0674251	resource use	resource use
1434	53	bill.logPC2	-0.0267663	resource use	resource use
1435	53	bill.logPC3	-0.0550205	resource use	resource use
1436	53	wt.logPC1	-0.114017	resource use	resource use
1437	53	wt.logPC2	0.0461029	resource use	resource use
1438	53	wt.logPC3	-0.0195582	resource use	resource use
1439	53	col.pc.fem.disp1	-0.100413	plumage	female plumage
1440	53	col.pc.fem.disp2	0.153941	plumage	female plumage
1441	53	col.pc.fem.disp3	0.0484167	plumage	female plumage
1442	53	col.pc.fem.col1	0.20472	plumage	female plumage
1443	53	col.pc.fem.col2	0.106131	plumage	female plumage
1444	53	col.pc.mal.disp1	-0.0717637	plumage	male plumage
1445	53	col.pc.mal.disp2	0.170074	plumage	male plumage
1446	53	col.pc.mal.disp3	0.190957	plumage	male plumage
1447	53	col.pc.mal.col1	0.13576	plumage	male plumage
1448	53	col.pc.mal.col2	0.232368	plumage	male plumage
1449	53	song.tempo.PC1	0.416628	song	song
1450	53	song.tempo.PC2	0.308558	song	song
1451	53	song.tempo.PC3	0.114405	song	song
1452	53	song.whole.freqPC1	0.367476	song	song
1453	53	song.whole.freqPC2	0.563397	song	song
1454	53	song.whole.freqPC3	0.554154	song	song
1455	53	song.whole.freqPC4	0.0639756	song	song
1456	53	song.note.freq.PC1	0.247139	song	song
1457	53	song.note.freq.PC2	0.498531	song	song
1458	53	song.note.freq.PC3	0.416148	song	song
1459	54	ln.mass	0.02424	resource use	resource use
1460	54	bill.logPC1	-0.0755551	resource use	resource use
1461	54	bill.logPC2	-0.0401233	resource use	resource use
1462	54	bill.logPC3	-0.0620538	resource use	resource use
1463	54	wt.logPC1	-0.0888284	resource use	resource use
1464	54	wt.logPC2	0.0504637	resource use	resource use
1465	54	wt.logPC3	0.000888219	resource use	resource use
1466	54	col.pc.fem.disp1	-0.0850737	plumage	female plumage
1467	54	col.pc.fem.disp2	0.173504	plumage	female plumage
1468	54	col.pc.fem.disp3	0.0549912	plumage	female plumage
1469	54	col.pc.fem.col1	0.317561	plumage	female plumage
1470	54	col.pc.fem.col2	0.115195	plumage	female plumage
1471	54	col.pc.mal.disp1	-0.0564364	plumage	male plumage
1472	54	col.pc.mal.disp2	0.176613	plumage	male plumage
1473	54	col.pc.mal.disp3	0.174944	plumage	male plumage
1474	54	col.pc.mal.col1	0.143949	plumage	male plumage
1475	54	col.pc.mal.col2	0.255074	plumage	male plumage
1476	54	song.tempo.PC1	0.455369	song	song
1477	54	song.tempo.PC2	0.362515	song	song
1478	54	song.tempo.PC3	0.152647	song	song
1479	54	song.whole.freqPC1	0.359016	song	song
1480	54	song.whole.freqPC2	0.588854	song	song
1481	54	song.whole.freqPC3	0.551892	song	song
1482	54	song.whole.freqPC4	0.108675	song	song
1483	54	song.note.freq.PC1	0.28888	song	song
1484	54	song.note.freq.PC2	0.576769	song	song
1485	54	song.note.freq.PC3	0.450651	song	song
1486	55	ln.mass	0.00869844	resource use	resource use
1487	55	bill.logPC1	-0.0741504	resource use	resource use
1488	55	bill.logPC2	-0.0310112	resource use	resource use
1489	55	bill.logPC3	-0.0590101	resource use	resource use
1490	55	wt.logPC1	-0.0968542	resource use	resource use
1491	55	wt.logPC2	0.0693475	resource use	resource use
1492	55	wt.logPC3	-0.0130723	resource use	resource use
1493	55	col.pc.fem.disp1	-0.0825532	plumage	female plumage
1494	55	col.pc.fem.disp2	0.169613	plumage	female plumage
1495	55	col.pc.fem.disp3	0.0573404	plumage	female plumage
1496	55	col.pc.fem.col1	0.273557	plumage	female plumage
1497	55	col.pc.fem.col2	0.12197	plumage	female plumage
1498	55	col.pc.mal.disp1	-0.0474316	plumage	male plumage
1499	55	col.pc.mal.disp2	0.160934	plumage	male plumage
1500	55	col.pc.mal.disp3	0.193483	plumage	male plumage
1501	55	col.pc.mal.col1	0.15541	plumage	male plumage
1502	55	col.pc.mal.col2	0.241655	plumage	male plumage
1503	55	song.tempo.PC1	0.44413	song	song
1504	55	song.tempo.PC2	0.357556	song	song
1505	55	song.tempo.PC3	0.141514	song	song
1506	55	song.whole.freqPC1	0.396721	song	song
1507	55	song.whole.freqPC2	0.586108	song	song
1508	55	song.whole.freqPC3	0.557311	song	song
1509	55	song.whole.freqPC4	0.10353	song	song
1510	55	song.note.freq.PC1	0.322247	song	song
1511	55	song.note.freq.PC2	0.549646	song	song
1512	55	song.note.freq.PC3	0.471749	song	song
1513	56	ln.mass	-0.0095847	resource use	resource use
1514	56	bill.logPC1	-0.0783826	resource use	resource use
1515	56	bill.logPC2	-0.0385945	resource use	resource use
1516	56	bill.logPC3	-0.0575746	resource use	resource use
1517	56	wt.logPC1	-0.105145	resource use	resource use
1518	56	wt.logPC2	0.0524819	resource use	resource use
1519	56	wt.logPC3	-0.0188482	resource use	resource use
1520	56	col.pc.fem.disp1	-0.0849555	plumage	female plumage
1521	56	col.pc.fem.disp2	0.16408	plumage	female plumage
1522	56	col.pc.fem.disp3	0.0594079	plumage	female plumage
1523	56	col.pc.fem.col1	0.216447	plumage	female plumage
1524	56	col.pc.fem.col2	0.117314	plumage	female plumage
1525	56	col.pc.mal.disp1	-0.0440665	plumage	male plumage
1526	56	col.pc.mal.disp2	0.187364	plumage	male plumage
1527	56	col.pc.mal.disp3	0.18572	plumage	male plumage
1528	56	col.pc.mal.col1	0.149461	plumage	male plumage
1529	56	col.pc.mal.col2	0.2478	plumage	male plumage
1530	56	song.tempo.PC1	0.461265	song	song
1531	56	song.tempo.PC2	0.333127	song	song
1532	56	song.tempo.PC3	0.147437	song	song
1533	56	song.whole.freqPC1	0.368882	song	song
1534	56	song.whole.freqPC2	0.569405	song	song
1535	56	song.whole.freqPC3	0.568402	song	song
1536	56	song.whole.freqPC4	0.0961128	song	song
1537	56	song.note.freq.PC1	0.282127	song	song
1538	56	song.note.freq.PC2	0.524262	song	song
1539	56	song.note.freq.PC3	0.460562	song	song
1540	57	ln.mass	0.0239759	resource use	resource use
1541	57	bill.logPC1	-0.0749326	resource use	resource use
1542	57	bill.logPC2	-0.0203614	resource use	resource use
1543	57	bill.logPC3	-0.0598497	resource use	resource use
1544	57	wt.logPC1	-0.0883478	resource use	resource use
1545	57	wt.logPC2	0.048963	resource use	resource use
1546	57	wt.logPC3	0.00488962	resource use	resource use
1547	57	col.pc.fem.disp1	-0.0776497	plumage	female plumage
1548	57	col.pc.fem.disp2	0.190298	plumage	female plumage
1549	57	col.pc.fem.disp3	0.0718439	plumage	female plumage
1550	57	col.pc.fem.col1	0.334146	plumage	female plumage
1551	57	col.pc.fem.col2	0.121512	plumage	female plumage
1552	57	col.pc.mal.disp1	-0.0476976	plumage	male plumage
1553	57	col.pc.mal.disp2	0.180499	plumage	male plumage
1554	57	col.pc.mal.disp3	0.209164	plumage	male plumage
1555	57	col.pc.mal.col1	0.181616	plumage	male plumage
1556	57	col.pc.mal.col2	0.255143	plumage	male plumage
1557	57	song.tempo.PC1	0.46827	song	song
1558	57	song.tempo.PC2	0.354125	song	song
1559	57	song.tempo.PC3	0.13854	song	song
1560	57	song.whole.freqPC1	0.358813	song	song
1561	57	song.whole.freqPC2	0.573986	song	song
1562	57	song.whole.freqPC3	0.518118	song	song
1563	57	song.whole.freqPC4	0.0929775	song	song
1564	57	song.note.freq.PC1	0.290028	song	song
1565	57	song.note.freq.PC2	0.519605	song	song
1566	57	song.note.freq.PC3	0.449715	song	song
1567	58	ln.mass	0.0234993	resource use	resource use
1568	58	bill.logPC1	-0.073195	resource use	resource use
1569	58	bill.logPC2	-0.0246484	resource use	resource use
1570	58	bill.logPC3	-0.0572192	resource use	resource use
1571	58	wt.logPC1	-0.0850054	resource use	resource use
1572	58	wt.logPC2	0.0520384	resource use	resource use
1573	58	wt.logPC3	0.00701908	resource use	resource use
1574	58	col.pc.fem.disp1	-0.0842045	plumage	female plumage
1575	58	col.pc.fem.disp2	0.179108	plumage	female plumage
1576	58	col.pc.fem.disp3	0.0553799	plumage	female plumage
1577	58	col.pc.fem.col1	0.335721	plumage	female plumage
1578	58	col.pc.fem.col2	0.119812	plumage	female plumage
1579	58	col.pc.mal.disp1	-0.0578145	plumage	male plumage
1580	58	col.pc.mal.disp2	0.173065	plumage	male plumage
1581	58	col.pc.mal.disp3	0.198142	plumage	male plumage
1582	58	col.pc.mal.col1	0.169333	plumage	male plumage
1583	58	col.pc.mal.col2	0.250945	plumage	male plumage
1584	58	song.tempo.PC1	0.470665	song	song
1585	58	song.tempo.PC2	0.363838	song	song
1586	58	song.tempo.PC3	0.143181	song	song
1587	58	song.whole.freqPC1	0.37212	song	song
1588	58	song.whole.freqPC2	0.546092	song	song
1589	58	song.whole.freqPC3	0.512607	song	song
1590	58	song.whole.freqPC4	0.109005	song	song
1591	58	song.note.freq.PC1	0.289163	song	song
1592	58	song.note.freq.PC2	0.562839	song	song
1593	58	song.note.freq.PC3	0.470383	song	song
1594	59	ln.mass	0.0141348	resource use	resource use
1595	59	bill.logPC1	-0.0661862	resource use	resource use
1596	59	bill.logPC2	-0.0212019	resource use	resource use
1597	59	bill.logPC3	-0.0569071	resource use	resource use
1598	59	wt.logPC1	-0.0951179	resource use	resource use
1599	59	wt.logPC2	0.0584323	resource use	resource use
1600	59	wt.logPC3	-0.00842676	resource use	resource use
1601	59	col.pc.fem.disp1	-0.0792908	plumage	female plumage
1602	59	col.pc.fem.disp2	0.16426	plumage	female plumage
1603	59	col.pc.fem.disp3	0.072647	plumage	female plumage
1604	59	col.pc.fem.col1	0.298911	plumage	female plumage
1605	59	col.pc.fem.col2	0.121475	plumage	female plumage
1606	59	col.pc.mal.disp1	-0.0431317	plumage	male plumage
1607	59	col.pc.mal.disp2	0.172735	plumage	male plumage
1608	59	col.pc.mal.disp3	0.18993	plumage	male plumage
1609	59	col.pc.mal.col1	0.17598	plumage	male plumage
1610	59	col.pc.mal.col2	0.264316	plumage	male plumage
1611	59	song.tempo.PC1	0.443696	song	song
1612	59	song.tempo.PC2	0.357289	song	song
1613	59	song.tempo.PC3	0.165517	song	song
1614	59	song.whole.freqPC1	0.346726	song	song
1615	59	song.whole.freqPC2	0.651706	song	song
1616	59	song.whole.freqPC3	0.556899	song	song
1617	59	song.whole.freqPC4	0.0926799	song	song
1618	59	song.note.freq.PC1	0.2849	song	song
1619	59	song.note.freq.PC2	0.516725	song	song
1620	59	song.note.freq.PC3	0.483376	song	song
1621	60	ln.mass	0.0228335	resource use	resource use
1622	60	bill.logPC1	-0.0634306	resource use	resource use
1623	60	bill.logPC2	-0.0229027	resource use	resource use
1624	60	bill.logPC3	-0.0622654	resource use	resource use
1625	60	wt.logPC1	-0.0863276	resource use	resource use
1626	60	wt.logPC2	0.0603737	resource use	resource use
1627	60	wt.logPC3	0.0086272	resource use	resource use
1628	60	col.pc.fem.disp1	-0.0881647	plumage	female plumage
1629	60	col.pc.fem.disp2	0.179035	plumage	female plumage
1630	60	col.pc.fem.disp3	0.0474261	plumage	female plumage
1631	60	col.pc.fem.col1	0.341215	plumage	female plumage
1632	60	col.pc.fem.col2	0.111944	plumage	female plumage
1633	60	col.pc.mal.disp1	-0.0586652	plumage	male plumage
1634	60	col.pc.mal.disp2	0.165812	plumage	male plumage
1635	60	col.pc.mal.disp3	0.182568	plumage	male plumage
1636	60	col.pc.mal.col1	0.155047	plumage	male plumage
1637	60	col.pc.mal.col2	0.243018	plumage	male plumage
1638	60	song.tempo.PC1	0.428255	song	song
1639	60	song.tempo.PC2	0.348122	song	song
1640	60	song.tempo.PC3	0.134404	song	song
1641	60	song.whole.freqPC1	0.357097	song	song
1642	60	song.whole.freqPC2	0.565943	song	song
1643	60	song.whole.freqPC3	0.507465	song	song
1644	60	song.whole.freqPC4	0.101394	song	song
1645	60	song.note.freq.PC1	0.30007	song	song
1646	60	song.note.freq.PC2	0.524459	song	song
1647	60	song.note.freq.PC3	0.464489	song	song
1648	61	ln.mass	0.0146784	resource use	resource use
1649	61	bill.logPC1	-0.0813162	resource use	resource use
1650	61	bill.logPC2	-0.0314154	resource use	resource use
1651	61	bill.logPC3	-0.0555532	resource use	resource use
1652	61	wt.logPC1	-0.0869418	resource use	resource use
1653	61	wt.logPC2	0.0555016	resource use	resource use
1654	61	wt.logPC3	0.00907537	resource use	resource use
1655	61	col.pc.fem.disp1	-0.073797	plumage	female plumage
1656	61	col.pc.fem.disp2	0.1906	plumage	female plumage
1657	61	col.pc.fem.disp3	0.0591656	plumage	female plumage
1658	61	col.pc.fem.col1	0.312556	plumage	female plumage
1659	61	col.pc.fem.col2	0.1199	plumage	female plumage
1660	61	col.pc.mal.disp1	-0.0472502	plumage	male plumage
1661	61	col.pc.mal.disp2	0.179367	plumage	male plumage
1662	61	col.pc.mal.disp3	0.189163	plumage	male plumage
1663	61	col.pc.mal.col1	0.15856	plumage	male plumage
1664	61	col.pc.mal.col2	0.26344	plumage	male plumage
1665	61	song.tempo.PC1	0.463501	song	song
1666	61	song.tempo.PC2	0.380108	song	song
1667	61	song.tempo.PC3	0.142967	song	song
1668	61	song.whole.freqPC1	0.368714	song	song
1669	61	song.whole.freqPC2	0.559043	song	song
1670	61	song.whole.freqPC3	0.529499	song	song
1671	61	song.whole.freqPC4	0.100012	song	song
1672	61	song.note.freq.PC1	0.317908	song	song
1673	61	song.note.freq.PC2	0.57496	song	song
1674	61	song.note.freq.PC3	0.455955	song	song
1675	62	ln.mass	0.0375461	resource use	resource use
1676	62	bill.logPC1	-0.0633304	resource use	resource use
1677	62	bill.logPC2	-0.0251208	resource use	resource use
1678	62	bill.logPC3	-0.0596637	resource use	resource use
1679	62	wt.logPC1	-0.0854487	resource use	resource use
1680	62	wt.logPC2	0.0577764	resource use	resource use
1681	62	wt.logPC3	0.00816415	resource use	resource use
1682	62	col.pc.fem.disp1	-0.0798939	plumage	female plumage
1683	62	col.pc.fem.disp2	0.183212	plumage	female plumage
1684	62	col.pc.fem.disp3	0.0728693	plumage	female plumage
1685	62	col.pc.fem.col1	0.354833	plumage	female plumage
1686	62	col.pc.fem.col2	0.122549	plumage	female plumage
1687	62	col.pc.mal.disp1	-0.0426644	plumage	male plumage
1688	62	col.pc.mal.disp2	0.194153	plumage	male plumage
1689	62	col.pc.mal.disp3	0.203199	plumage	male plumage
1690	62	col.pc.mal.col1	0.178716	plumage	male plumage
1691	62	col.pc.mal.col2	0.260924	plumage	male plumage
1692	62	song.tempo.PC1	0.441646	song	song
1693	62	song.tempo.PC2	0.356951	song	song
1694	62	song.tempo.PC3	0.144181	song	song
1695	62	song.whole.freqPC1	0.368425	song	song
1696	62	song.whole.freqPC2	0.584741	song	song
1697	62	song.whole.freqPC3	0.527288	song	song
1698	62	song.whole.freqPC4	0.100334	song	song
1699	62	song.note.freq.PC1	0.289565	song	song
1700	62	song.note.freq.PC2	0.561709	song	song
1701	62	song.note.freq.PC3	0.458759	song	song
1702	63	ln.mass	0.0011083	resource use	resource use
1703	63	bill.logPC1	-0.0690048	resource use	resource use
1704	63	bill.logPC2	-0.0196811	resource use	resource use
1705	63	bill.logPC3	-0.0595191	resource use	resource use
1706	63	wt.logPC1	-0.0955691	resource use	resource use
1707	63	wt.logPC2	0.0663063	resource use	resource use
1708	63	wt.logPC3	-0.00548508	resource use	resource use
1709	63	col.pc.fem.disp1	-0.0917642	plumage	female plumage
1710	63	col.pc.fem.disp2	0.163463	plumage	female plumage
1711	63	col.pc.fem.disp3	0.0666907	plumage	female plumage
1712	63	col.pc.fem.col1	0.235795	plumage	female plumage
1713	63	col.pc.fem.col2	0.1274	plumage	female plumage
1714	63	col.pc.mal.disp1	-0.0524479	plumage	male plumage
1715	63	col.pc.mal.disp2	0.183399	plumage	male plumage
1716	63	col.pc.mal.disp3	0.207152	plumage	male plumage
1717	63	col.pc.mal.col1	0.165483	plumage	male plumage
1718	63	col.pc.mal.col2	0.239998	plumage	male plumage
1719	63	song.tempo.PC1	0.46363	song	song
1720	63	song.tempo.PC2	0.353696	song	song
1721	63	song.tempo.PC3	0.146032	song	song
1722	63	song.whole.freqPC1	0.35152	song	song
1723	63	song.whole.freqPC2	0.562959	song	song
1724	63	song.whole.freqPC3	0.517941	song	song
1725	63	song.whole.freqPC4	0.0912232	song	song
1726	63	song.note.freq.PC1	0.297957	song	song
1727	63	song.note.freq.PC2	0.507887	song	song
1728	63	song.note.freq.PC3	0.469676	song	song
1729	64	ln.mass	0.00457913	resource use	resource use
1730	64	bill.logPC1	-0.0758363	resource use	resource use
1731	64	bill.logPC2	-0.0286826	resource use	resource use
1732	64	bill.logPC3	-0.0563701	resource use	resource use
1733	64	wt.logPC1	-0.0915634	resource use	resource use
1734	64	wt.logPC2	0.0488219	resource use	resource use
1735	64	wt.logPC3	-0.0006138	resource use	resource use
1736	64	col.pc.fem.disp1	-0.0851324	plumage	female plumage
1737	64	col.pc.fem.disp2	0.167405	plumage	female plumage
1738	64	col.pc.fem.disp3	0.0620405	plumage	female plumage
1739	64	col.pc.fem.col1	0.264761	plumage	female plumage
1740	64	col.pc.fem.col2	0.116495	plumage	female plumage
1741	64	col.pc.mal.disp1	-0.0487829	plumage	male plumage
1742	64	col.pc.mal.disp2	0.191694	plumage	male plumage
1743	64	col.pc.mal.disp3	0.194235	plumage	male plumage
1744	64	col.pc.mal.col1	0.165006	plumage	male plumage
1745	64	col.pc.mal.col2	0.241476	plumage	male plumage
1746	64	song.tempo.PC1	0.447461	song	song
1747	64	song.tempo.PC2	0.338995	song	song
1748	64	song.tempo.PC3	0.151808	song	song
1749	64	song.whole.freqPC1	0.359377	song	song
1750	64	song.whole.freqPC2	0.592876	song	song
1751	64	song.whole.freqPC3	0.530081	song	song
1752	64	song.whole.freqPC4	0.0931411	song	song
1753	64	song.note.freq.PC1	0.285809	song	song
1754	64	song.note.freq.PC2	0.53054	song	song
1755	64	song.note.freq.PC3	0.468212	song	song
1756	65	ln.mass	0.00949782	resource use	resource use
1757	65	bill.logPC1	-0.0757009	resource use	resource use
1758	65	bill.logPC2	-0.0377918	resource use	resource use
1759	65	bill.logPC3	-0.0563468	resource use	resource use
1760	65	wt.logPC1	-0.0899854	resource use	resource use
1761	65	wt.logPC2	0.0868963	resource use	resource use
1762	65	wt.logPC3	-0.0108983	resource use	resource use
1763	65	col.pc.fem.disp1	-0.0806283	plumage	female plumage
1764	65	col.pc.fem.disp2	0.156117	plumage	female plumage
1765	65	col.pc.fem.disp3	0.0566771	plumage	female plumage
1766	65	col.pc.fem.col1	0.279929	plumage	female plumage
1767	65	col.pc.fem.col2	0.108797	plumage	female plumage
1768	65	col.pc.mal.disp1	-0.0486247	plumage	male plumage
1769	65	col.pc.mal.disp2	0.162431	plumage	male plumage
1770	65	col.pc.mal.disp3	0.166102	plumage	male plumage
1771	65	col.pc.mal.col1	0.165655	plumage	male plumage
1772	65	col.pc.mal.col2	0.251486	plumage	male plumage
1773	65	song.tempo.PC1	0.443175	song	song
1774	65	song.tempo.PC2	0.34767	song	song
1775	65	song.tempo.PC3	0.138026	song	song
1776	65	song.whole.freqPC1	0.350391	song	song
1777	65	song.whole.freqPC2	0.589131	song	song
1778	65	song.whole.freqPC3	0.516269	song	song
1779	65	song.whole.freqPC4	0.101365	song	song
1780	65	song.note.freq.PC1	0.295372	song	song
1781	65	song.note.freq.PC2	0.539751	song	song
1782	65	song.note.freq.PC3	0.455784	song	song
1783	66	ln.mass	0.00671824	resource use	resource use
1784	66	bill.logPC1	-0.0775714	resource use	resource use
1785	66	bill.logPC2	-0.0336502	resource use	resource use
1786	66	bill.logPC3	-0.0590487	resource use	resource use
1787	66	wt.logPC1	-0.0994916	resource use	resource use
1788	66	wt.logPC2	0.0513655	resource use	resource use
1789	66	wt.logPC3	-0.00597007	resource use	resource use
1790	66	col.pc.fem.disp1	-0.0817981	plumage	female plumage
1791	66	col.pc.fem.disp2	0.175041	plumage	female plumage
1792	66	col.pc.fem.disp3	0.0700191	plumage	female plumage
1793	66	col.pc.fem.col1	0.278482	plumage	female plumage
1794	66	col.pc.fem.col2	0.125099	plumage	female plumage
1795	66	col.pc.mal.disp1	-0.0499592	plumage	male plumage
1796	66	col.pc.mal.disp2	0.167328	plumage	male plumage
1797	66	col.pc.mal.disp3	0.202071	plumage	male plumage
1798	66	col.pc.mal.col1	0.154557	plumage	male plumage
1799	66	col.pc.mal.col2	0.26246	plumage	male plumage
1800	66	song.tempo.PC1	0.455772	song	song
1801	66	song.tempo.PC2	0.357521	song	song
1802	66	song.tempo.PC3	0.1481	song	song
1803	66	song.whole.freqPC1	0.37341	song	song
1804	66	song.whole.freqPC2	0.567071	song	song
1805	66	song.whole.freqPC3	0.549997	song	song
1806	66	song.whole.freqPC4	0.10178	song	song
1807	66	song.note.freq.PC1	0.289474	song	song
1808	66	song.note.freq.PC2	0.564423	song	song
1809	66	song.note.freq.PC3	0.478905	song	song
1810	67	ln.mass	0.0292426	resource use	resource use
1811	67	bill.logPC1	-0.0731181	resource use	resource use
1812	67	bill.logPC2	-0.0397864	resource use	resource use
1813	67	bill.logPC3	-0.053349	resource use	resource use
1814	67	wt.logPC1	-0.0922694	resource use	resource use
1815	67	wt.logPC2	0.0574588	resource use	resource use
1816	67	wt.logPC3	0.000533404	resource use	resource use
1817	67	col.pc.fem.disp1	-0.0765415	plumage	female plumage
1818	67	col.pc.fem.disp2	0.180844	plumage	female plumage
1819	67	col.pc.fem.disp3	0.0637919	plumage	female plumage
1820	67	col.pc.fem.col1	0.312417	plumage	female plumage
1821	67	col.pc.fem.col2	0.117238	plumage	female plumage
1822	67	col.pc.mal.disp1	-0.0395869	plumage	male plumage
1823	67	col.pc.mal.disp2	0.177729	plumage	male plumage
1824	67	col.pc.mal.disp3	0.172371	plumage	male plumage
1825	67	col.pc.mal.col1	0.163966	plumage	male plumage
1826	67	col.pc.mal.col2	0.266106	plumage	male plumage
1827	67	song.tempo.PC1	0.454332	song	song
1828	67	song.tempo.PC2	0.358177	song	song
1829	67	song.tempo.PC3	0.14506	song	song
1830	67	song.whole.freqPC1	0.356639	song	song
1831	67	song.whole.freqPC2	0.594683	song	song
1832	67	song.whole.freqPC3	0.559558	song	song
1833	67	song.whole.freqPC4	0.107162	song	song
1834	67	song.note.freq.PC1	0.290462	song	song
1835	67	song.note.freq.PC2	0.5787	song	song
1836	67	song.note.freq.PC3	0.461889	song	song
1837	68	ln.mass	0.00654359	resource use	resource use
1838	68	bill.logPC1	-0.0743528	resource use	resource use
1839	68	bill.logPC2	-0.0316822	resource use	resource use
1840	68	bill.logPC3	-0.0575511	resource use	resource use
1841	68	wt.logPC1	-0.0880032	resource use	resource use
1842	68	wt.logPC2	0.055402	resource use	resource use
1843	68	wt.logPC3	-0.000858897	resource use	resource use
1844	68	col.pc.fem.disp1	-0.0846091	plumage	female plumage
1845	68	col.pc.fem.disp2	0.169634	plumage	female plumage
1846	68	col.pc.fem.disp3	0.058922	plumage	female plumage
1847	68	col.pc.fem.col1	0.272577	plumage	female plumage
1848	68	col.pc.fem.col2	0.115404	plumage	female plumage
1849	68	col.pc.mal.disp1	-0.0588455	plumage	male plumage
1850	68	col.pc.mal.disp2	0.189361	plumage	male plumage
1851	68	col.pc.mal.disp3	0.190282	plumage	male plumage
1852	68	col.pc.mal.col1	0.160689	plumage	male plumage
1853	68	col.pc.mal.col2	0.250567	plumage	male plumage
1854	68	song.tempo.PC1	0.450476	song	song
1855	68	song.tempo.PC2	0.355581	song	song
1856	68	song.tempo.PC3	0.151076	song	song
1857	68	song.whole.freqPC1	0.366402	song	song
1858	68	song.whole.freqPC2	0.603235	song	song
1859	68	song.whole.freqPC3	0.547059	song	song
1860	68	song.whole.freqPC4	0.106486	song	song
1861	68	song.note.freq.PC1	0.301651	song	song
1862	68	song.note.freq.PC2	0.562217	song	song
1863	68	song.note.freq.PC3	0.451214	song	song
1864	69	ln.mass	0.0333916	resource use	resource use
1865	69	bill.logPC1	-0.0722649	resource use	resource use
1866	69	bill.logPC2	-0.0231477	resource use	resource use
1867	69	bill.logPC3	-0.0563011	resource use	resource use
1868	69	wt.logPC1	-0.0828372	resource use	resource use
1869	69	wt.logPC2	0.0580195	resource use	resource use
1870	69	wt.logPC3	0.00761691	resource use	resource use
1871	69	col.pc.fem.disp1	-0.0763322	plumage	female plumage
1872	69	col.pc.fem.disp2	0.186018	plumage	female plumage
1873	69	col.pc.fem.disp3	0.058983	plumage	female plumage
1874	69	col.pc.fem.col1	0.382759	plumage	female plumage
1875	69	col.pc.fem.col2	0.119245	plumage	female plumage
1876	69	col.pc.mal.disp1	-0.0483038	plumage	male plumage
1877	69	col.pc.mal.disp2	0.174484	plumage	male plumage
1878	69	col.pc.mal.disp3	0.189698	plumage	male plumage
1879	69	col.pc.mal.col1	0.176226	plumage	male plumage
1880	69	col.pc.mal.col2	0.260235	plumage	male plumage
1881	69	song.tempo.PC1	0.437762	song	song
1882	69	song.tempo.PC2	0.349999	song	song
1883	69	song.tempo.PC3	0.138945	song	song
1884	69	song.whole.freqPC1	0.356282	song	song
1885	69	song.whole.freqPC2	0.57143	song	song
1886	69	song.whole.freqPC3	0.514756	song	song
1887	69	song.whole.freqPC4	0.108351	song	song
1888	69	song.note.freq.PC1	0.28975	song	song
1889	69	song.note.freq.PC2	0.539947	song	song
1890	69	song.note.freq.PC3	0.446428	song	song
1891	70	ln.mass	0.025187	resource use	resource use
1892	70	bill.logPC1	-0.0775641	resource use	resource use
1893	70	bill.logPC2	-0.031103	resource use	resource use
1894	70	bill.logPC3	-0.0549453	resource use	resource use
1895	70	wt.logPC1	-0.08495	resource use	resource use
1896	70	wt.logPC2	0.044879	resource use	resource use
1897	70	wt.logPC3	0.00225798	resource use	resource use
1898	70	col.pc.fem.disp1	-0.0764795	plumage	female plumage
1899	70	col.pc.fem.disp2	0.172085	plumage	female plumage
1900	70	col.pc.fem.disp3	0.0600647	plumage	female plumage
1901	70	col.pc.fem.col1	0.362446	plumage	female plumage
1902	70	col.pc.fem.col2	0.109643	plumage	female plumage
1903	70	col.pc.mal.disp1	-0.0481757	plumage	male plumage
1904	70	col.pc.mal.disp2	0.179864	plumage	male plumage
1905	70	col.pc.mal.disp3	0.180033	plumage	male plumage
1906	70	col.pc.mal.col1	0.169495	plumage	male plumage
1907	70	col.pc.mal.col2	0.26213	plumage	male plumage
1908	70	song.tempo.PC1	0.461585	song	song
1909	70	song.tempo.PC2	0.364439	song	song
1910	70	song.tempo.PC3	0.133501	song	song
1911	70	song.whole.freqPC1	0.34567	song	song
1912	70	song.whole.freqPC2	0.596058	song	song
1913	70	song.whole.freqPC3	0.530493	song	song
1914	70	song.whole.freqPC4	0.101484	song	song
1915	70	song.note.freq.PC1	0.272658	song	song
1916	70	song.note.freq.PC2	0.542627	song	song
1917	70	song.note.freq.PC3	0.43388	song	song
1918	71	ln.mass	0.0222252	resource use	resource use
1919	71	bill.logPC1	-0.0699258	resource use	resource use
1920	71	bill.logPC2	-0.0256399	resource use	resource use
1921	71	bill.logPC3	-0.067526	resource use	resource use
1922	71	wt.logPC1	-0.0922797	resource use	resource use
1923	71	wt.logPC2	0.0476489	resource use	resource use
1924	71	wt.logPC3	-0.0053626	resource use	resource use
1925	71	col.pc.fem.disp1	-0.073657	plumage	female plumage
1926	71	col.pc.fem.disp2	0.178955	plumage	female plumage
1927	71	col.pc.fem.disp3	0.0536544	plumage	female plumage
1928	71	col.pc.fem.col1	0.343695	plumage	female plumage
1929	71	col.pc.fem.col2	0.12307	plumage	female plumage
1930	71	col.pc.mal.disp1	-0.0502663	plumage	male plumage
1931	71	col.pc.mal.disp2	0.170364	plumage	male plumage
1932	71	col.pc.mal.disp3	0.194437	plumage	male plumage
1933	71	col.pc.mal.col1	0.152224	plumage	male plumage
1934	71	col.pc.mal.col2	0.249901	plumage	male plumage
1935	71	song.tempo.PC1	0.465048	song	song
1936	71	song.tempo.PC2	0.367657	song	song
1937	71	song.tempo.PC3	0.139592	song	song
1938	71	song.whole.freqPC1	0.388351	song	song
1939	71	song.whole.freqPC2	0.58542	song	song
1940	71	song.whole.freqPC3	0.535619	song	song
1941	71	song.whole.freqPC4	0.0954579	song	song
1942	71	song.note.freq.PC1	0.292952	song	song
1943	71	song.note.freq.PC2	0.575417	song	song
1944	71	song.note.freq.PC3	0.474248	song	song
1945	72	ln.mass	0.0184193	resource use	resource use
1946	72	bill.logPC1	-0.0736855	resource use	resource use
1947	72	bill.logPC2	-0.0381943	resource use	resource use
1948	72	bill.logPC3	-0.0604977	resource use	resource use
1949	72	wt.logPC1	-0.0990475	resource use	resource use
1950	72	wt.logPC2	0.057375	resource use	resource use
1951	72	wt.logPC3	-0.00453514	resource use	resource use
1952	72	col.pc.fem.disp1	-0.0792425	plumage	female plumage
1953	72	col.pc.fem.disp2	0.170813	plumage	female plumage
1954	72	col.pc.fem.disp3	0.0564124	plumage	female plumage
1955	72	col.pc.fem.col1	0.31559	plumage	female plumage
1956	72	col.pc.fem.col2	0.120555	plumage	female plumage
1957	72	col.pc.mal.disp1	-0.0560851	plumage	male plumage
1958	72	col.pc.mal.disp2	0.157165	plumage	male plumage
1959	72	col.pc.mal.disp3	0.176498	plumage	male plumage
1960	72	col.pc.mal.col1	0.142711	plumage	male plumage
1961	72	col.pc.mal.col2	0.248281	plumage	male plumage
1962	72	song.tempo.PC1	0.449989	song	song
1963	72	song.tempo.PC2	0.359319	song	song
1964	72	song.tempo.PC3	0.139075	song	song
1965	72	song.whole.freqPC1	0.384066	song	song
1966	72	song.whole.freqPC2	0.560799	song	song
1967	72	song.whole.freqPC3	0.535278	song	song
1968	72	song.whole.freqPC4	0.0993143	song	song
1969	72	song.note.freq.PC1	0.309524	song	song
1970	72	song.note.freq.PC2	0.564778	song	song
1971	72	song.note.freq.PC3	0.467232	song	song
1972	73	ln.mass	0.0191754	resource use	resource use
1973	73	bill.logPC1	-0.0720347	resource use	resource use
1974	73	bill.logPC2	-0.0196153	resource use	resource use
1975	73	bill.logPC3	-0.0573758	resource use	resource use
1976	73	wt.logPC1	-0.0763134	resource use	resource use
1977	73	wt.logPC2	0.0759627	resource use	resource use
1978	73	wt.logPC3	0.0044908	resource use	resource use
1979	73	col.pc.fem.disp1	-0.0629353	plumage	female plumage
1980	73	col.pc.fem.disp2	0.169412	plumage	female plumage
1981	73	col.pc.fem.disp3	0.0619503	plumage	female plumage
1982	73	col.pc.fem.col1	0.319997	plumage	female plumage
1983	73	col.pc.fem.col2	0.125163	plumage	female plumage
1984	73	col.pc.mal.disp1	-0.0409238	plumage	male plumage
1985	73	col.pc.mal.disp2	0.179942	plumage	male plumage
1986	73	col.pc.mal.disp3	0.195822	plumage	male plumage
1987	73	col.pc.mal.col1	0.159341	plumage	male plumage
1988	73	col.pc.mal.col2	0.247978	plumage	male plumage
1989	73	song.tempo.PC1	0.432997	song	song
1990	73	song.tempo.PC2	0.366667	song	song
1991	73	song.tempo.PC3	0.151536	song	song
1992	73	song.whole.freqPC1	0.371298	song	song
1993	73	song.whole.freqPC2	0.604357	song	song
1994	73	song.whole.freqPC3	0.542275	song	song
1995	73	song.whole.freqPC4	0.113428	song	song
1996	73	song.note.freq.PC1	0.295884	song	song
1997	73	song.note.freq.PC2	0.580768	song	song
1998	73	song.note.freq.PC3	0.466804	song	song
1999	74	ln.mass	0.0130143	resource use	resource use
[truncated: 728 more rows]

## Sheet: sig2_ME
index	tree	trait	BM.sig2	type1	type2
1	MCC	ln.mass	0.00796942	resource use	resource use
2	MCC	bill.logPC1	0.00949888	resource use	resource use
3	MCC	bill.logPC2	0.00109108	resource use	resource use
4	MCC	bill.logPC3	0.000190175	resource use	resource use
5	MCC	wt.logPC1	0.0028741	resource use	resource use
6	MCC	wt.logPC2	0.000636104	resource use	resource use
7	MCC	wt.logPC3	0.000261133	resource use	resource use
8	MCC	col.pc.fem.disp1	0.133061	plumage	female plumage
9	MCC	col.pc.fem.disp2	0.0130745	plumage	female plumage
10	MCC	col.pc.fem.disp3	0.00549868	plumage	female plumage
11	MCC	col.pc.fem.col1	0.00731079	plumage	female plumage
12	MCC	col.pc.fem.col2	0.00489828	plumage	female plumage
13	MCC	col.pc.mal.disp1	0.169706	plumage	male plumage
14	MCC	col.pc.mal.disp2	0.019065	plumage	male plumage
15	MCC	col.pc.mal.disp3	0.00875899	plumage	male plumage
16	MCC	col.pc.mal.col1	0.0160769	plumage	male plumage
17	MCC	col.pc.mal.col2	0.00666291	plumage	male plumage
18	MCC	song.tempo.PC1	0.0807742	song	song
19	MCC	song.tempo.PC2	0.01592	song	song
20	MCC	song.tempo.PC3	0.00618021	song	song
21	MCC	song.whole.freqPC1	0.013191	song	song
22	MCC	song.whole.freqPC2	0.00411694	song	song
23	MCC	song.whole.freqPC3	0.00415147	song	song
24	MCC	song.whole.freqPC4	0.00244238	song	song
25	MCC	song.note.freq.PC1	0.0334913	song	song
26	MCC	song.note.freq.PC2	0.0087466	song	song
27	MCC	song.note.freq.PC3	0.0017432	song	song
28	1	ln.mass	0.00808781	resource use	resource use
29	1	bill.logPC1	0.0111301	resource use	resource use
30	1	bill.logPC2	0.00114621	resource use	resource use
31	1	bill.logPC3	0.00019126	resource use	resource use
32	1	wt.logPC1	0.00291894	resource use	resource use
33	1	wt.logPC2	0.00036765	resource use	resource use
34	1	wt.logPC3	0.000264304	resource use	resource use
35	1	col.pc.fem.disp1	0.128461	plumage	female plumage
36	1	col.pc.fem.disp2	0.0127585	plumage	female plumage
37	1	col.pc.fem.disp3	0.00576027	plumage	female plumage
38	1	col.pc.fem.col1	0.00706246	plumage	female plumage
39	1	col.pc.fem.col2	0.00513106	plumage	female plumage
40	1	col.pc.mal.disp1	0.216705	plumage	male plumage
41	1	col.pc.mal.disp2	0.0183869	plumage	male plumage
42	1	col.pc.mal.disp3	0.00910329	plumage	male plumage
43	1	col.pc.mal.col1	0.0162502	plumage	male plumage
44	1	col.pc.mal.col2	0.00679842	plumage	male plumage
45	1	song.tempo.PC1	0.034756	song	song
46	1	song.tempo.PC2	0.0163082	song	song
47	1	song.tempo.PC3	0.0114216	song	song
48	1	song.whole.freqPC1	0.00763034	song	song
49	1	song.whole.freqPC2	0.00412226	song	song
50	1	song.whole.freqPC3	0.00399036	song	song
51	1	song.whole.freqPC4	0.00233567	song	song
52	1	song.note.freq.PC1	0.0329205	song	song
53	1	song.note.freq.PC2	0.00834233	song	song
54	1	song.note.freq.PC3	0.00172609	song	song
55	2	ln.mass	0.00823302	resource use	resource use
56	2	bill.logPC1	0.00960124	resource use	resource use
57	2	bill.logPC2	0.00109698	resource use	resource use
58	2	bill.logPC3	0.00018491	resource use	resource use
59	2	wt.logPC1	0.0029021	resource use	resource use
60	2	wt.logPC2	0.000382852	resource use	resource use
61	2	wt.logPC3	0.00025322	resource use	resource use
62	2	col.pc.fem.disp1	0.13249	plumage	female plumage
63	2	col.pc.fem.disp2	0.0127473	plumage	female plumage
64	2	col.pc.fem.disp3	0.00535413	plumage	female plumage
65	2	col.pc.fem.col1	0.0069093	plumage	female plumage
66	2	col.pc.fem.col2	0.0047282	plumage	female plumage
67	2	col.pc.mal.disp1	0.171795	plumage	male plumage
68	2	col.pc.mal.disp2	0.0187306	plumage	male plumage
69	2	col.pc.mal.disp3	0.0091358	plumage	male plumage
70	2	col.pc.mal.col1	0.0174288	plumage	male plumage
71	2	col.pc.mal.col2	0.00693525	plumage	male plumage
72	2	song.tempo.PC1	0.0316077	song	song
73	2	song.tempo.PC2	0.0152101	song	song
74	2	song.tempo.PC3	0.0058617	song	song
75	2	song.whole.freqPC1	0.00694854	song	song
76	2	song.whole.freqPC2	0.00394875	song	song
77	2	song.whole.freqPC3	0.00380093	song	song
78	2	song.whole.freqPC4	0.00236761	song	song
79	2	song.note.freq.PC1	0.0326673	song	song
80	2	song.note.freq.PC2	0.0084254	song	song
81	2	song.note.freq.PC3	0.00165423	song	song
82	3	ln.mass	0.00735838	resource use	resource use
83	3	bill.logPC1	0.00837779	resource use	resource use
84	3	bill.logPC2	0.00102686	resource use	resource use
85	3	bill.logPC3	0.00017253	resource use	resource use
86	3	wt.logPC1	0.00265981	resource use	resource use
87	3	wt.logPC2	0.000352342	resource use	resource use
88	3	wt.logPC3	0.000235953	resource use	resource use
89	3	col.pc.fem.disp1	0.122967	plumage	female plumage
90	3	col.pc.fem.disp2	0.012153	plumage	female plumage
91	3	col.pc.fem.disp3	0.00588162	plumage	female plumage
92	3	col.pc.fem.col1	0.00624484	plumage	female plumage
93	3	col.pc.fem.col2	0.0046727	plumage	female plumage
94	3	col.pc.mal.disp1	0.156851	plumage	male plumage
95	3	col.pc.mal.disp2	0.0178386	plumage	male plumage
96	3	col.pc.mal.disp3	0.00832975	plumage	male plumage
97	3	col.pc.mal.col1	0.0175451	plumage	male plumage
98	3	col.pc.mal.col2	0.00613873	plumage	male plumage
99	3	song.tempo.PC1	0.0314816	song	song
100	3	song.tempo.PC2	0.0145986	song	song
101	3	song.tempo.PC3	0.0057221	song	song
102	3	song.whole.freqPC1	0.00678648	song	song
103	3	song.whole.freqPC2	0.00381243	song	song
104	3	song.whole.freqPC3	0.00365732	song	song
105	3	song.whole.freqPC4	0.00219745	song	song
106	3	song.note.freq.PC1	0.0307494	song	song
107	3	song.note.freq.PC2	0.00733703	song	song
108	3	song.note.freq.PC3	0.0016776	song	song
109	4	ln.mass	0.00792258	resource use	resource use
110	4	bill.logPC1	0.0113168	resource use	resource use
111	4	bill.logPC2	0.0010826	resource use	resource use
112	4	bill.logPC3	0.000189032	resource use	resource use
113	4	wt.logPC1	0.00301021	resource use	resource use
114	4	wt.logPC2	0.000425835	resource use	resource use
115	4	wt.logPC3	0.000271409	resource use	resource use
116	4	col.pc.fem.disp1	0.126297	plumage	female plumage
117	4	col.pc.fem.disp2	0.0130408	plumage	female plumage
118	4	col.pc.fem.disp3	0.00560159	plumage	female plumage
119	4	col.pc.fem.col1	0.00710919	plumage	female plumage
120	4	col.pc.fem.col2	0.00481871	plumage	female plumage
121	4	col.pc.mal.disp1	0.162108	plumage	male plumage
122	4	col.pc.mal.disp2	0.0186682	plumage	male plumage
123	4	col.pc.mal.disp3	0.00878212	plumage	male plumage
124	4	col.pc.mal.col1	0.0158468	plumage	male plumage
125	4	col.pc.mal.col2	0.0064858	plumage	male plumage
126	4	song.tempo.PC1	0.0338994	song	song
127	4	song.tempo.PC2	0.0160583	song	song
128	4	song.tempo.PC3	0.00616912	song	song
129	4	song.whole.freqPC1	0.0138887	song	song
130	4	song.whole.freqPC2	0.00417127	song	song
131	4	song.whole.freqPC3	0.00408491	song	song
132	4	song.whole.freqPC4	0.00250053	song	song
133	4	song.note.freq.PC1	0.0333803	song	song
134	4	song.note.freq.PC2	0.00867474	song	song
135	4	song.note.freq.PC3	0.00175036	song	song
136	5	ln.mass	0.00821068	resource use	resource use
137	5	bill.logPC1	0.0081543	resource use	resource use
138	5	bill.logPC2	0.00107291	resource use	resource use
139	5	bill.logPC3	0.000190013	resource use	resource use
140	5	wt.logPC1	0.00292595	resource use	resource use
141	5	wt.logPC2	0.00041748	resource use	resource use
142	5	wt.logPC3	0.000256565	resource use	resource use
143	5	col.pc.fem.disp1	0.133026	plumage	female plumage
144	5	col.pc.fem.disp2	0.0128935	plumage	female plumage
145	5	col.pc.fem.disp3	0.00535967	plumage	female plumage
146	5	col.pc.fem.col1	0.00717721	plumage	female plumage
147	5	col.pc.fem.col2	0.00496348	plumage	female plumage
148	5	col.pc.mal.disp1	0.167675	plumage	male plumage
149	5	col.pc.mal.disp2	0.0187174	plumage	male plumage
150	5	col.pc.mal.disp3	0.00876025	plumage	male plumage
151	5	col.pc.mal.col1	0.0161238	plumage	male plumage
152	5	col.pc.mal.col2	0.00672678	plumage	male plumage
153	5	song.tempo.PC1	0.0334715	song	song
154	5	song.tempo.PC2	0.0154356	song	song
155	5	song.tempo.PC3	0.00603753	song	song
156	5	song.whole.freqPC1	0.00703802	song	song
157	5	song.whole.freqPC2	0.00420316	song	song
158	5	song.whole.freqPC3	0.00411854	song	song
159	5	song.whole.freqPC4	0.00246531	song	song
160	5	song.note.freq.PC1	0.0330374	song	song
161	5	song.note.freq.PC2	0.00865859	song	song
162	5	song.note.freq.PC3	0.00174816	song	song
163	6	ln.mass	0.00832649	resource use	resource use
164	6	bill.logPC1	0.0108242	resource use	resource use
165	6	bill.logPC2	0.00110263	resource use	resource use
166	6	bill.logPC3	0.00019722	resource use	resource use
167	6	wt.logPC1	0.00394473	resource use	resource use
168	6	wt.logPC2	0.000377546	resource use	resource use
169	6	wt.logPC3	0.000270626	resource use	resource use
170	6	col.pc.fem.disp1	0.129083	plumage	female plumage
171	6	col.pc.fem.disp2	0.0131415	plumage	female plumage
172	6	col.pc.fem.disp3	0.00564604	plumage	female plumage
173	6	col.pc.fem.col1	0.00716017	plumage	female plumage
174	6	col.pc.fem.col2	0.00513043	plumage	female plumage
175	6	col.pc.mal.disp1	0.171725	plumage	male plumage
176	6	col.pc.mal.disp2	0.0196044	plumage	male plumage
177	6	col.pc.mal.disp3	0.00906423	plumage	male plumage
178	6	col.pc.mal.col1	0.016543	plumage	male plumage
179	6	col.pc.mal.col2	0.00693226	plumage	male plumage
180	6	song.tempo.PC1	0.0807908	song	song
181	6	song.tempo.PC2	0.0168627	song	song
182	6	song.tempo.PC3	0.00657363	song	song
183	6	song.whole.freqPC1	0.0075441	song	song
184	6	song.whole.freqPC2	0.00424592	song	song
185	6	song.whole.freqPC3	0.00435966	song	song
186	6	song.whole.freqPC4	0.00246364	song	song
187	6	song.note.freq.PC1	0.0348016	song	song
188	6	song.note.freq.PC2	0.00910783	song	song
189	6	song.note.freq.PC3	0.00176553	song	song
190	7	ln.mass	0.00807923	resource use	resource use
191	7	bill.logPC1	0.00945499	resource use	resource use
192	7	bill.logPC2	0.00117288	resource use	resource use
193	7	bill.logPC3	0.000198604	resource use	resource use
194	7	wt.logPC1	0.00297196	resource use	resource use
195	7	wt.logPC2	0.000390543	resource use	resource use
196	7	wt.logPC3	0.000268069	resource use	resource use
197	7	col.pc.fem.disp1	0.138555	plumage	female plumage
198	7	col.pc.fem.disp2	0.0133696	plumage	female plumage
199	7	col.pc.fem.disp3	0.00565743	plumage	female plumage
200	7	col.pc.fem.col1	0.00796584	plumage	female plumage
201	7	col.pc.fem.col2	0.00511961	plumage	female plumage
202	7	col.pc.mal.disp1	0.176975	plumage	male plumage
203	7	col.pc.mal.disp2	0.018799	plumage	male plumage
204	7	col.pc.mal.disp3	0.00907421	plumage	male plumage
205	7	col.pc.mal.col1	0.0178636	plumage	male plumage
206	7	col.pc.mal.col2	0.00703467	plumage	male plumage
207	7	song.tempo.PC1	0.0381013	song	song
208	7	song.tempo.PC2	0.0169951	song	song
209	7	song.tempo.PC3	0.00635856	song	song
210	7	song.whole.freqPC1	0.0076018	song	song
211	7	song.whole.freqPC2	0.00422111	song	song
212	7	song.whole.freqPC3	0.0040887	song	song
213	7	song.whole.freqPC4	0.0025215	song	song
214	7	song.note.freq.PC1	0.0342073	song	song
215	7	song.note.freq.PC2	0.008594	song	song
216	7	song.note.freq.PC3	0.00185213	song	song
217	8	ln.mass	0.00757178	resource use	resource use
218	8	bill.logPC1	0.0110632	resource use	resource use
219	8	bill.logPC2	0.00106875	resource use	resource use
220	8	bill.logPC3	0.000182465	resource use	resource use
221	8	wt.logPC1	0.00275161	resource use	resource use
222	8	wt.logPC2	0.000359599	resource use	resource use
223	8	wt.logPC3	0.000261522	resource use	resource use
224	8	col.pc.fem.disp1	0.129801	plumage	female plumage
225	8	col.pc.fem.disp2	0.0123745	plumage	female plumage
226	8	col.pc.fem.disp3	0.00530393	plumage	female plumage
227	8	col.pc.fem.col1	0.00640868	plumage	female plumage
228	8	col.pc.fem.col2	0.00494267	plumage	female plumage
229	8	col.pc.mal.disp1	0.16675	plumage	male plumage
230	8	col.pc.mal.disp2	0.0181076	plumage	male plumage
231	8	col.pc.mal.disp3	0.00842856	plumage	male plumage
232	8	col.pc.mal.col1	0.0188571	plumage	male plumage
233	8	col.pc.mal.col2	0.00664941	plumage	male plumage
234	8	song.tempo.PC1	0.0325617	song	song
235	8	song.tempo.PC2	0.0153019	song	song
236	8	song.tempo.PC3	0.00593174	song	song
237	8	song.whole.freqPC1	0.00712822	song	song
238	8	song.whole.freqPC2	0.00402835	song	song
239	8	song.whole.freqPC3	0.00409142	song	song
240	8	song.whole.freqPC4	0.00238317	song	song
241	8	song.note.freq.PC1	0.0324511	song	song
242	8	song.note.freq.PC2	0.0087658	song	song
243	8	song.note.freq.PC3	0.00169381	song	song
244	9	ln.mass	0.00869122	resource use	resource use
245	9	bill.logPC1	0.0104018	resource use	resource use
246	9	bill.logPC2	0.00106941	resource use	resource use
247	9	bill.logPC3	0.000185594	resource use	resource use
248	9	wt.logPC1	0.0028932	resource use	resource use
249	9	wt.logPC2	0.000389183	resource use	resource use
250	9	wt.logPC3	0.00025913	resource use	resource use
251	9	col.pc.fem.disp1	0.120578	plumage	female plumage
252	9	col.pc.fem.disp2	0.0125791	plumage	female plumage
253	9	col.pc.fem.disp3	0.00537696	plumage	female plumage
254	9	col.pc.fem.col1	0.00748422	plumage	female plumage
255	9	col.pc.fem.col2	0.00478299	plumage	female plumage
256	9	col.pc.mal.disp1	0.162933	plumage	male plumage
257	9	col.pc.mal.disp2	0.0182961	plumage	male plumage
258	9	col.pc.mal.disp3	0.00840504	plumage	male plumage
259	9	col.pc.mal.col1	0.0160208	plumage	male plumage
260	9	col.pc.mal.col2	0.00647374	plumage	male plumage
261	9	song.tempo.PC1	0.0340031	song	song
262	9	song.tempo.PC2	0.015676	song	song
263	9	song.tempo.PC3	0.006184	song	song
264	9	song.whole.freqPC1	0.00700766	song	song
265	9	song.whole.freqPC2	0.0039801	song	song
266	9	song.whole.freqPC3	0.0039141	song	song
267	9	song.whole.freqPC4	0.00316964	song	song
268	9	song.note.freq.PC1	0.0317853	song	song
269	9	song.note.freq.PC2	0.0079951	song	song
270	9	song.note.freq.PC3	0.00176063	song	song
271	10	ln.mass	0.00750971	resource use	resource use
272	10	bill.logPC1	0.00881131	resource use	resource use
273	10	bill.logPC2	0.00107086	resource use	resource use
274	10	bill.logPC3	0.000179686	resource use	resource use
275	10	wt.logPC1	0.00283444	resource use	resource use
276	10	wt.logPC2	0.000388031	resource use	resource use
277	10	wt.logPC3	0.000250595	resource use	resource use
278	10	col.pc.fem.disp1	0.123529	plumage	female plumage
279	10	col.pc.fem.disp2	0.0125859	plumage	female plumage
280	10	col.pc.fem.disp3	0.00521358	plumage	female plumage
281	10	col.pc.fem.col1	0.00772869	plumage	female plumage
282	10	col.pc.fem.col2	0.00486538	plumage	female plumage
283	10	col.pc.mal.disp1	0.162228	plumage	male plumage
284	10	col.pc.mal.disp2	0.0183211	plumage	male plumage
285	10	col.pc.mal.disp3	0.00840231	plumage	male plumage
286	10	col.pc.mal.col1	0.0166817	plumage	male plumage
287	10	col.pc.mal.col2	0.00648534	plumage	male plumage
288	10	song.tempo.PC1	0.0322906	song	song
289	10	song.tempo.PC2	0.0153268	song	song
290	10	song.tempo.PC3	0.00585798	song	song
291	10	song.whole.freqPC1	0.00695842	song	song
292	10	song.whole.freqPC2	0.0039273	song	song
293	10	song.whole.freqPC3	0.00381021	song	song
294	10	song.whole.freqPC4	0.0023278	song	song
295	10	song.note.freq.PC1	0.0312788	song	song
296	10	song.note.freq.PC2	0.00808905	song	song
297	10	song.note.freq.PC3	0.00168055	song	song
298	11	ln.mass	0.00894679	resource use	resource use
299	11	bill.logPC1	0.0142216	resource use	resource use
300	11	bill.logPC2	0.00122975	resource use	resource use
301	11	bill.logPC3	0.000205877	resource use	resource use
302	11	wt.logPC1	0.00331629	resource use	resource use
303	11	wt.logPC2	0.000424782	resource use	resource use
304	11	wt.logPC3	0.000294929	resource use	resource use
305	11	col.pc.fem.disp1	0.142193	plumage	female plumage
306	11	col.pc.fem.disp2	0.0138989	plumage	female plumage
307	11	col.pc.fem.disp3	0.00590063	plumage	female plumage
308	11	col.pc.fem.col1	0.00818104	plumage	female plumage
309	11	col.pc.fem.col2	0.00543694	plumage	female plumage
310	11	col.pc.mal.disp1	0.180753	plumage	male plumage
311	11	col.pc.mal.disp2	0.0205365	plumage	male plumage
312	11	col.pc.mal.disp3	0.00933466	plumage	male plumage
313	11	col.pc.mal.col1	0.0214189	plumage	male plumage
314	11	col.pc.mal.col2	0.00727426	plumage	male plumage
315	11	song.tempo.PC1	0.0885797	song	song
316	11	song.tempo.PC2	0.0177675	song	song
317	11	song.tempo.PC3	0.00670653	song	song
318	11	song.whole.freqPC1	0.0080231	song	song
319	11	song.whole.freqPC2	0.00448213	song	song
320	11	song.whole.freqPC3	0.00448957	song	song
321	11	song.whole.freqPC4	0.00262274	song	song
322	11	song.note.freq.PC1	0.0363642	song	song
323	11	song.note.freq.PC2	0.0090559	song	song
324	11	song.note.freq.PC3	0.00180284	song	song
325	12	ln.mass	0.00818045	resource use	resource use
326	12	bill.logPC1	0.00988943	resource use	resource use
327	12	bill.logPC2	0.00105387	resource use	resource use
328	12	bill.logPC3	0.000184192	resource use	resource use
329	12	wt.logPC1	0.00283466	resource use	resource use
330	12	wt.logPC2	0.000374197	resource use	resource use
331	12	wt.logPC3	0.000255937	resource use	resource use
332	12	col.pc.fem.disp1	0.126267	plumage	female plumage
333	12	col.pc.fem.disp2	0.0128157	plumage	female plumage
334	12	col.pc.fem.disp3	0.00536959	plumage	female plumage
335	12	col.pc.fem.col1	0.00751713	plumage	female plumage
336	12	col.pc.fem.col2	0.00478509	plumage	female plumage
337	12	col.pc.mal.disp1	0.157622	plumage	male plumage
338	12	col.pc.mal.disp2	0.018614	plumage	male plumage
339	12	col.pc.mal.disp3	0.00847542	plumage	male plumage
340	12	col.pc.mal.col1	0.0146836	plumage	male plumage
341	12	col.pc.mal.col2	0.0063483	plumage	male plumage
342	12	song.tempo.PC1	0.0330662	song	song
343	12	song.tempo.PC2	0.0200353	song	song
344	12	song.tempo.PC3	0.00605314	song	song
345	12	song.whole.freqPC1	0.00705579	song	song
346	12	song.whole.freqPC2	0.00400485	song	song
347	12	song.whole.freqPC3	0.00389868	song	song
348	12	song.whole.freqPC4	0.00230529	song	song
349	12	song.note.freq.PC1	0.0325883	song	song
350	12	song.note.freq.PC2	0.00769241	song	song
351	12	song.note.freq.PC3	0.00169365	song	song
352	13	ln.mass	0.00763323	resource use	resource use
353	13	bill.logPC1	0.0108273	resource use	resource use
354	13	bill.logPC2	0.00110006	resource use	resource use
355	13	bill.logPC3	0.000192834	resource use	resource use
356	13	wt.logPC1	0.00297972	resource use	resource use
357	13	wt.logPC2	0.000390539	resource use	resource use
358	13	wt.logPC3	0.000278481	resource use	resource use
359	13	col.pc.fem.disp1	0.130877	plumage	female plumage
360	13	col.pc.fem.disp2	0.0132222	plumage	female plumage
361	13	col.pc.fem.disp3	0.00545687	plumage	female plumage
362	13	col.pc.fem.col1	0.00815772	plumage	female plumage
363	13	col.pc.fem.col2	0.00506893	plumage	female plumage
364	13	col.pc.mal.disp1	0.172402	plumage	male plumage
365	13	col.pc.mal.disp2	0.0191352	plumage	male plumage
366	13	col.pc.mal.disp3	0.00861013	plumage	male plumage
367	13	col.pc.mal.col1	0.0162912	plumage	male plumage
368	13	col.pc.mal.col2	0.00676553	plumage	male plumage
369	13	song.tempo.PC1	0.0341108	song	song
370	13	song.tempo.PC2	0.0155971	song	song
371	13	song.tempo.PC3	0.00623577	song	song
372	13	song.whole.freqPC1	0.00722235	song	song
373	13	song.whole.freqPC2	0.00411705	song	song
374	13	song.whole.freqPC3	0.00399776	song	song
375	13	song.whole.freqPC4	0.0024365	song	song
376	13	song.note.freq.PC1	0.0333211	song	song
377	13	song.note.freq.PC2	0.00824744	song	song
378	13	song.note.freq.PC3	0.00178407	song	song
379	14	ln.mass	0.00882122	resource use	resource use
380	14	bill.logPC1	0.015073	resource use	resource use
381	14	bill.logPC2	0.00117241	resource use	resource use
382	14	bill.logPC3	0.000214993	resource use	resource use
383	14	wt.logPC1	0.00370794	resource use	resource use
384	14	wt.logPC2	0.000401519	resource use	resource use
385	14	wt.logPC3	0.000301993	resource use	resource use
386	14	col.pc.fem.disp1	0.134881	plumage	female plumage
387	14	col.pc.fem.disp2	0.0134985	plumage	female plumage
388	14	col.pc.fem.disp3	0.00560668	plumage	female plumage
389	14	col.pc.fem.col1	0.00666877	plumage	female plumage
390	14	col.pc.fem.col2	0.00513632	plumage	female plumage
391	14	col.pc.mal.disp1	0.17568	plumage	male plumage
392	14	col.pc.mal.disp2	0.019322	plumage	male plumage
393	14	col.pc.mal.disp3	0.00937814	plumage	male plumage
394	14	col.pc.mal.col1	0.0155738	plumage	male plumage
395	14	col.pc.mal.col2	0.0069218	plumage	male plumage
396	14	song.tempo.PC1	0.0346189	song	song
397	14	song.tempo.PC2	0.0166323	song	song
398	14	song.tempo.PC3	0.00635622	song	song
399	14	song.whole.freqPC1	0.00740947	song	song
400	14	song.whole.freqPC2	0.00425275	song	song
401	14	song.whole.freqPC3	0.00423911	song	song
402	14	song.whole.freqPC4	0.0025211	song	song
403	14	song.note.freq.PC1	0.0342051	song	song
404	14	song.note.freq.PC2	0.00907153	song	song
405	14	song.note.freq.PC3	0.00170123	song	song
406	15	ln.mass	0.00796759	resource use	resource use
407	15	bill.logPC1	0.0106691	resource use	resource use
408	15	bill.logPC2	0.00111519	resource use	resource use
409	15	bill.logPC3	0.000192904	resource use	resource use
410	15	wt.logPC1	0.00306482	resource use	resource use
411	15	wt.logPC2	0.000387	resource use	resource use
412	15	wt.logPC3	0.000269821	resource use	resource use
413	15	col.pc.fem.disp1	0.134369	plumage	female plumage
414	15	col.pc.fem.disp2	0.0133367	plumage	female plumage
415	15	col.pc.fem.disp3	0.00545988	plumage	female plumage
416	15	col.pc.fem.col1	0.00732713	plumage	female plumage
417	15	col.pc.fem.col2	0.00538683	plumage	female plumage
418	15	col.pc.mal.disp1	0.173928	plumage	male plumage
419	15	col.pc.mal.disp2	0.0200633	plumage	male plumage
420	15	col.pc.mal.disp3	0.00899144	plumage	male plumage
421	15	col.pc.mal.col1	0.0157554	plumage	male plumage
422	15	col.pc.mal.col2	0.00677853	plumage	male plumage
423	15	song.tempo.PC1	0.0347425	song	song
424	15	song.tempo.PC2	0.0166027	song	song
425	15	song.tempo.PC3	0.00638174	song	song
426	15	song.whole.freqPC1	0.00752856	song	song
427	15	song.whole.freqPC2	0.00426773	song	song
428	15	song.whole.freqPC3	0.00421956	song	song
429	15	song.whole.freqPC4	0.00246677	song	song
430	15	song.note.freq.PC1	0.0347486	song	song
431	15	song.note.freq.PC2	0.0184861	song	song
432	15	song.note.freq.PC3	0.0018247	song	song
433	16	ln.mass	0.00756559	resource use	resource use
434	16	bill.logPC1	0.0105024	resource use	resource use
435	16	bill.logPC2	0.00107684	resource use	resource use
436	16	bill.logPC3	0.000183537	resource use	resource use
437	16	wt.logPC1	0.00286322	resource use	resource use
438	16	wt.logPC2	0.000383392	resource use	resource use
439	16	wt.logPC3	0.000257023	resource use	resource use
440	16	col.pc.fem.disp1	0.125665	plumage	female plumage
441	16	col.pc.fem.disp2	0.0144944	plumage	female plumage
442	16	col.pc.fem.disp3	0.00547595	plumage	female plumage
443	16	col.pc.fem.col1	0.00704532	plumage	female plumage
444	16	col.pc.fem.col2	0.0046594	plumage	female plumage
445	16	col.pc.mal.disp1	0.161073	plumage	male plumage
446	16	col.pc.mal.disp2	0.0178288	plumage	male plumage
447	16	col.pc.mal.disp3	0.00817424	plumage	male plumage
448	16	col.pc.mal.col1	0.014891	plumage	male plumage
449	16	col.pc.mal.col2	0.00616391	plumage	male plumage
450	16	song.tempo.PC1	0.0321715	song	song
451	16	song.tempo.PC2	0.0154199	song	song
452	16	song.tempo.PC3	0.00600649	song	song
453	16	song.whole.freqPC1	0.00700851	song	song
454	16	song.whole.freqPC2	0.00404883	song	song
455	16	song.whole.freqPC3	0.00394397	song	song
456	16	song.whole.freqPC4	0.00234022	song	song
457	16	song.note.freq.PC1	0.0314724	song	song
458	16	song.note.freq.PC2	0.00795009	song	song
459	16	song.note.freq.PC3	0.00170318	song	song
460	17	ln.mass	0.00838492	resource use	resource use
461	17	bill.logPC1	0.0105855	resource use	resource use
462	17	bill.logPC2	0.00109846	resource use	resource use
463	17	bill.logPC3	0.00018594	resource use	resource use
464	17	wt.logPC1	0.00290415	resource use	resource use
465	17	wt.logPC2	0.000382613	resource use	resource use
466	17	wt.logPC3	0.000264157	resource use	resource use
467	17	col.pc.fem.disp1	0.127525	plumage	female plumage
468	17	col.pc.fem.disp2	0.0128059	plumage	female plumage
469	17	col.pc.fem.disp3	0.00540254	plumage	female plumage
470	17	col.pc.fem.col1	0.0081956	plumage	female plumage
471	17	col.pc.fem.col2	0.00479934	plumage	female plumage
472	17	col.pc.mal.disp1	0.16769	plumage	male plumage
473	17	col.pc.mal.disp2	0.0179845	plumage	male plumage
474	17	col.pc.mal.disp3	0.00843142	plumage	male plumage
475	17	col.pc.mal.col1	0.0167046	plumage	male plumage
476	17	col.pc.mal.col2	0.00646285	plumage	male plumage
477	17	song.tempo.PC1	0.035461	song	song
478	17	song.tempo.PC2	0.0205635	song	song
479	17	song.tempo.PC3	0.00618271	song	song
480	17	song.whole.freqPC1	0.00706334	song	song
481	17	song.whole.freqPC2	0.00410096	song	song
482	17	song.whole.freqPC3	0.00396886	song	song
483	17	song.whole.freqPC4	0.00238684	song	song
484	17	song.note.freq.PC1	0.0326842	song	song
485	17	song.note.freq.PC2	0.00809182	song	song
486	17	song.note.freq.PC3	0.00171813	song	song
487	18	ln.mass	0.00766073	resource use	resource use
488	18	bill.logPC1	0.0103024	resource use	resource use
489	18	bill.logPC2	0.00106255	resource use	resource use
490	18	bill.logPC3	0.000188277	resource use	resource use
491	18	wt.logPC1	0.00285738	resource use	resource use
492	18	wt.logPC2	0.000395291	resource use	resource use
493	18	wt.logPC3	0.000265922	resource use	resource use
494	18	col.pc.fem.disp1	0.125491	plumage	female plumage
495	18	col.pc.fem.disp2	0.0128636	plumage	female plumage
496	18	col.pc.fem.disp3	0.00550985	plumage	female plumage
497	18	col.pc.fem.col1	0.00653632	plumage	female plumage
498	18	col.pc.fem.col2	0.00500866	plumage	female plumage
499	18	col.pc.mal.disp1	0.164951	plumage	male plumage
500	18	col.pc.mal.disp2	0.0185258	plumage	male plumage
501	18	col.pc.mal.disp3	0.00848236	plumage	male plumage
502	18	col.pc.mal.col1	0.0151853	plumage	male plumage
503	18	col.pc.mal.col2	0.00647372	plumage	male plumage
504	18	song.tempo.PC1	0.0364209	song	song
505	18	song.tempo.PC2	0.0162396	song	song
506	18	song.tempo.PC3	0.00620079	song	song
507	18	song.whole.freqPC1	0.00725964	song	song
508	18	song.whole.freqPC2	0.00406642	song	song
509	18	song.whole.freqPC3	0.00391451	song	song
510	18	song.whole.freqPC4	0.00245065	song	song
511	18	song.note.freq.PC1	0.0328434	song	song
512	18	song.note.freq.PC2	0.00819176	song	song
513	18	song.note.freq.PC3	0.00173564	song	song
514	19	ln.mass	0.00837365	resource use	resource use
515	19	bill.logPC1	0.0104492	resource use	resource use
516	19	bill.logPC2	0.00108537	resource use	resource use
517	19	bill.logPC3	0.000182361	resource use	resource use
518	19	wt.logPC1	0.00291332	resource use	resource use
519	19	wt.logPC2	0.000370149	resource use	resource use
520	19	wt.logPC3	0.000253048	resource use	resource use
521	19	col.pc.fem.disp1	0.12355	plumage	female plumage
522	19	col.pc.fem.disp2	0.012462	plumage	female plumage
523	19	col.pc.fem.disp3	0.00504386	plumage	female plumage
524	19	col.pc.fem.col1	0.00721519	plumage	female plumage
525	19	col.pc.fem.col2	0.0049739	plumage	female plumage
526	19	col.pc.mal.disp1	0.157327	plumage	male plumage
527	19	col.pc.mal.disp2	0.0182155	plumage	male plumage
528	19	col.pc.mal.disp3	0.00839919	plumage	male plumage
529	19	col.pc.mal.col1	0.0154947	plumage	male plumage
530	19	col.pc.mal.col2	0.00653487	plumage	male plumage
531	19	song.tempo.PC1	0.08213	song	song
532	19	song.tempo.PC2	0.0154266	song	song
533	19	song.tempo.PC3	0.00597005	song	song
534	19	song.whole.freqPC1	0.00703371	song	song
535	19	song.whole.freqPC2	0.00771741	song	song
536	19	song.whole.freqPC3	0.00384918	song	song
537	19	song.whole.freqPC4	0.00232611	song	song
538	19	song.note.freq.PC1	0.0315192	song	song
539	19	song.note.freq.PC2	0.00828038	song	song
540	19	song.note.freq.PC3	0.00164878	song	song
541	20	ln.mass	0.00817586	resource use	resource use
542	20	bill.logPC1	0.00881794	resource use	resource use
543	20	bill.logPC2	0.00116417	resource use	resource use
544	20	bill.logPC3	0.000198804	resource use	resource use
545	20	wt.logPC1	0.00299264	resource use	resource use
546	20	wt.logPC2	0.000400179	resource use	resource use
547	20	wt.logPC3	0.000270937	resource use	resource use
548	20	col.pc.fem.disp1	0.137537	plumage	female plumage
549	20	col.pc.fem.disp2	0.013904	plumage	female plumage
550	20	col.pc.fem.disp3	0.00566008	plumage	female plumage
551	20	col.pc.fem.col1	0.00877977	plumage	female plumage
552	20	col.pc.fem.col2	0.00524705	plumage	female plumage
553	20	col.pc.mal.disp1	0.177921	plumage	male plumage
554	20	col.pc.mal.disp2	0.0209291	plumage	male plumage
555	20	col.pc.mal.disp3	0.00991885	plumage	male plumage
556	20	col.pc.mal.col1	0.017331	plumage	male plumage
557	20	col.pc.mal.col2	0.00694598	plumage	male plumage
558	20	song.tempo.PC1	0.0355065	song	song
559	20	song.tempo.PC2	0.0164383	song	song
560	20	song.tempo.PC3	0.00644264	song	song
561	20	song.whole.freqPC1	0.0145513	song	song
562	20	song.whole.freqPC2	0.00427513	song	song
563	20	song.whole.freqPC3	0.00438089	song	song
564	20	song.whole.freqPC4	0.0025551	song	song
565	20	song.note.freq.PC1	0.0344398	song	song
566	20	song.note.freq.PC2	0.00919038	song	song
567	20	song.note.freq.PC3	0.00418428	song	song
568	21	ln.mass	0.00815076	resource use	resource use
569	21	bill.logPC1	0.0114497	resource use	resource use
570	21	bill.logPC2	0.00111855	resource use	resource use
571	21	bill.logPC3	0.000198427	resource use	resource use
572	21	wt.logPC1	0.00300875	resource use	resource use
573	21	wt.logPC2	0.000401928	resource use	resource use
574	21	wt.logPC3	0.000275726	resource use	resource use
575	21	col.pc.fem.disp1	0.135363	plumage	female plumage
576	21	col.pc.fem.disp2	0.0130741	plumage	female plumage
577	21	col.pc.fem.disp3	0.00592591	plumage	female plumage
578	21	col.pc.fem.col1	0.00789183	plumage	female plumage
579	21	col.pc.fem.col2	0.00525552	plumage	female plumage
580	21	col.pc.mal.disp1	0.179259	plumage	male plumage
581	21	col.pc.mal.disp2	0.0193681	plumage	male plumage
582	21	col.pc.mal.disp3	0.00906312	plumage	male plumage
583	21	col.pc.mal.col1	0.016361	plumage	male plumage
584	21	col.pc.mal.col2	0.0069415	plumage	male plumage
585	21	song.tempo.PC1	0.0352949	song	song
586	21	song.tempo.PC2	0.0169532	song	song
587	21	song.tempo.PC3	0.00649996	song	song
588	21	song.whole.freqPC1	0.00770538	song	song
589	21	song.whole.freqPC2	0.00427497	song	song
590	21	song.whole.freqPC3	0.0043635	song	song
591	21	song.whole.freqPC4	0.0025651	song	song
592	21	song.note.freq.PC1	0.0348442	song	song
593	21	song.note.freq.PC2	0.00909521	song	song
594	21	song.note.freq.PC3	0.00180016	song	song
595	22	ln.mass	0.00767699	resource use	resource use
596	22	bill.logPC1	0.00951535	resource use	resource use
597	22	bill.logPC2	0.00110686	resource use	resource use
598	22	bill.logPC3	0.000191227	resource use	resource use
599	22	wt.logPC1	0.00287541	resource use	resource use
600	22	wt.logPC2	0.000387362	resource use	resource use
601	22	wt.logPC3	0.000266077	resource use	resource use
602	22	col.pc.fem.disp1	0.132829	plumage	female plumage
603	22	col.pc.fem.disp2	0.0133654	plumage	female plumage
604	22	col.pc.fem.disp3	0.00549952	plumage	female plumage
605	22	col.pc.fem.col1	0.00817675	plumage	female plumage
606	22	col.pc.fem.col2	0.00523264	plumage	female plumage
607	22	col.pc.mal.disp1	0.197803	plumage	male plumage
608	22	col.pc.mal.disp2	0.0194055	plumage	male plumage
609	22	col.pc.mal.disp3	0.00882181	plumage	male plumage
610	22	col.pc.mal.col1	0.0155403	plumage	male plumage
611	22	col.pc.mal.col2	0.00675456	plumage	male plumage
612	22	song.tempo.PC1	0.033438	song	song
613	22	song.tempo.PC2	0.0154563	song	song
614	22	song.tempo.PC3	0.00606823	song	song
615	22	song.whole.freqPC1	0.00731026	song	song
616	22	song.whole.freqPC2	0.00420316	song	song
617	22	song.whole.freqPC3	0.00408385	song	song
618	22	song.whole.freqPC4	0.00240804	song	song
619	22	song.note.freq.PC1	0.0331707	song	song
620	22	song.note.freq.PC2	0.00870198	song	song
621	22	song.note.freq.PC3	0.00168371	song	song
622	23	ln.mass	0.00762818	resource use	resource use
623	23	bill.logPC1	0.0103868	resource use	resource use
624	23	bill.logPC2	0.00106075	resource use	resource use
625	23	bill.logPC3	0.000188165	resource use	resource use
626	23	wt.logPC1	0.00296257	resource use	resource use
627	23	wt.logPC2	0.000393432	resource use	resource use
628	23	wt.logPC3	0.000263532	resource use	resource use
629	23	col.pc.fem.disp1	0.132657	plumage	female plumage
630	23	col.pc.fem.disp2	0.0129688	plumage	female plumage
631	23	col.pc.fem.disp3	0.00547601	plumage	female plumage
632	23	col.pc.fem.col1	0.00665764	plumage	female plumage
633	23	col.pc.fem.col2	0.00502313	plumage	female plumage
634	23	col.pc.mal.disp1	0.172151	plumage	male plumage
635	23	col.pc.mal.disp2	0.0183551	plumage	male plumage
636	23	col.pc.mal.disp3	0.00869097	plumage	male plumage
637	23	col.pc.mal.col1	0.0163534	plumage	male plumage
638	23	col.pc.mal.col2	0.00669199	plumage	male plumage
639	23	song.tempo.PC1	0.0331224	song	song
640	23	song.tempo.PC2	0.0155117	song	song
641	23	song.tempo.PC3	0.00616664	song	song
642	23	song.whole.freqPC1	0.00725354	song	song
643	23	song.whole.freqPC2	0.00408424	song	song
644	23	song.whole.freqPC3	0.00405283	song	song
645	23	song.whole.freqPC4	0.00239441	song	song
646	23	song.note.freq.PC1	0.0328262	song	song
647	23	song.note.freq.PC2	0.00819662	song	song
648	23	song.note.freq.PC3	0.00173983	song	song
649	24	ln.mass	0.00745937	resource use	resource use
650	24	bill.logPC1	0.00893713	resource use	resource use
651	24	bill.logPC2	0.000994554	resource use	resource use
652	24	bill.logPC3	0.000179494	resource use	resource use
653	24	wt.logPC1	0.00272825	resource use	resource use
654	24	wt.logPC2	0.000353872	resource use	resource use
655	24	wt.logPC3	0.000249244	resource use	resource use
656	24	col.pc.fem.disp1	0.123633	plumage	female plumage
657	24	col.pc.fem.disp2	0.0126165	plumage	female plumage
658	24	col.pc.fem.disp3	0.00513681	plumage	female plumage
659	24	col.pc.fem.col1	0.0097182	plumage	female plumage
660	24	col.pc.fem.col2	0.00489173	plumage	female plumage
661	24	col.pc.mal.disp1	0.161317	plumage	male plumage
662	24	col.pc.mal.disp2	0.0181969	plumage	male plumage
663	24	col.pc.mal.disp3	0.00823429	plumage	male plumage
664	24	col.pc.mal.col1	0.0176308	plumage	male plumage
665	24	col.pc.mal.col2	0.00636102	plumage	male plumage
666	24	song.tempo.PC1	0.0331828	song	song
667	24	song.tempo.PC2	0.0150828	song	song
668	24	song.tempo.PC3	0.00591008	song	song
669	24	song.whole.freqPC1	0.00720741	song	song
670	24	song.whole.freqPC2	0.00386006	song	song
671	24	song.whole.freqPC3	0.00374363	song	song
672	24	song.whole.freqPC4	0.00301478	song	song
673	24	song.note.freq.PC1	0.0319157	song	song
674	24	song.note.freq.PC2	0.00789373	song	song
675	24	song.note.freq.PC3	0.00165574	song	song
676	25	ln.mass	0.00813164	resource use	resource use
677	25	bill.logPC1	0.00954195	resource use	resource use
678	25	bill.logPC2	0.00118142	resource use	resource use
679	25	bill.logPC3	0.000193597	resource use	resource use
680	25	wt.logPC1	0.00299418	resource use	resource use
681	25	wt.logPC2	0.000398119	resource use	resource use
682	25	wt.logPC3	0.000267152	resource use	resource use
683	25	col.pc.fem.disp1	0.138051	plumage	female plumage
684	25	col.pc.fem.disp2	0.0136862	plumage	female plumage
685	25	col.pc.fem.disp3	0.00548451	plumage	female plumage
686	25	col.pc.fem.col1	0.00764606	plumage	female plumage
687	25	col.pc.fem.col2	0.00532884	plumage	female plumage
688	25	col.pc.mal.disp1	0.170082	plumage	male plumage
689	25	col.pc.mal.disp2	0.0256595	plumage	male plumage
690	25	col.pc.mal.disp3	0.00858463	plumage	male plumage
691	25	col.pc.mal.col1	0.0166924	plumage	male plumage
692	25	col.pc.mal.col2	0.00711896	plumage	male plumage
693	25	song.tempo.PC1	0.0338454	song	song
694	25	song.tempo.PC2	0.0220488	song	song
695	25	song.tempo.PC3	0.00638618	song	song
696	25	song.whole.freqPC1	0.00741853	song	song
697	25	song.whole.freqPC2	0.00426413	song	song
698	25	song.whole.freqPC3	0.00406349	song	song
699	25	song.whole.freqPC4	0.00249067	song	song
700	25	song.note.freq.PC1	0.0340474	song	song
701	25	song.note.freq.PC2	0.00880504	song	song
702	25	song.note.freq.PC3	0.00175354	song	song
703	26	ln.mass	0.00804809	resource use	resource use
704	26	bill.logPC1	0.0126883	resource use	resource use
705	26	bill.logPC2	0.00112845	resource use	resource use
706	26	bill.logPC3	0.00019701	resource use	resource use
707	26	wt.logPC1	0.00299272	resource use	resource use
708	26	wt.logPC2	0.000396047	resource use	resource use
709	26	wt.logPC3	0.000283624	resource use	resource use
710	26	col.pc.fem.disp1	0.129148	plumage	female plumage
711	26	col.pc.fem.disp2	0.0133178	plumage	female plumage
712	26	col.pc.fem.disp3	0.00571508	plumage	female plumage
713	26	col.pc.fem.col1	0.00735693	plumage	female plumage
714	26	col.pc.fem.col2	0.00511461	plumage	female plumage
715	26	col.pc.mal.disp1	0.172926	plumage	male plumage
716	26	col.pc.mal.disp2	0.0195285	plumage	male plumage
717	26	col.pc.mal.disp3	0.00917453	plumage	male plumage
718	26	col.pc.mal.col1	0.0175343	plumage	male plumage
719	26	col.pc.mal.col2	0.00713474	plumage	male plumage
720	26	song.tempo.PC1	0.0347569	song	song
721	26	song.tempo.PC2	0.0167	song	song
722	26	song.tempo.PC3	0.00660153	song	song
723	26	song.whole.freqPC1	0.00758992	song	song
724	26	song.whole.freqPC2	0.00417791	song	song
725	26	song.whole.freqPC3	0.00433232	song	song
726	26	song.whole.freqPC4	0.00248526	song	song
727	26	song.note.freq.PC1	0.0347874	song	song
728	26	song.note.freq.PC2	0.00880864	song	song
729	26	song.note.freq.PC3	0.00181178	song	song
730	27	ln.mass	0.00763858	resource use	resource use
731	27	bill.logPC1	0.00831805	resource use	resource use
732	27	bill.logPC2	0.00111792	resource use	resource use
733	27	bill.logPC3	0.000187681	resource use	resource use
734	27	wt.logPC1	0.00332401	resource use	resource use
735	27	wt.logPC2	0.000373611	resource use	resource use
736	27	wt.logPC3	0.000249595	resource use	resource use
737	27	col.pc.fem.disp1	0.129427	plumage	female plumage
738	27	col.pc.fem.disp2	0.0129278	plumage	female plumage
739	27	col.pc.fem.disp3	0.00541545	plumage	female plumage
740	27	col.pc.fem.col1	0.00879836	plumage	female plumage
741	27	col.pc.fem.col2	0.00488409	plumage	female plumage
742	27	col.pc.mal.disp1	0.166373	plumage	male plumage
743	27	col.pc.mal.disp2	0.0186587	plumage	male plumage
744	27	col.pc.mal.disp3	0.00843634	plumage	male plumage
745	27	col.pc.mal.col1	0.0163652	plumage	male plumage
746	27	col.pc.mal.col2	0.00655611	plumage	male plumage
747	27	song.tempo.PC1	0.0346075	song	song
748	27	song.tempo.PC2	0.0156605	song	song
749	27	song.tempo.PC3	0.00611512	song	song
750	27	song.whole.freqPC1	0.00711425	song	song
751	27	song.whole.freqPC2	0.00398365	song	song
752	27	song.whole.freqPC3	0.00394403	song	song
753	27	song.whole.freqPC4	0.00236581	song	song
754	27	song.note.freq.PC1	0.0332897	song	song
755	27	song.note.freq.PC2	0.0156754	song	song
756	27	song.note.freq.PC3	0.00171312	song	song
757	28	ln.mass	0.00797544	resource use	resource use
758	28	bill.logPC1	0.00940432	resource use	resource use
759	28	bill.logPC2	0.00108155	resource use	resource use
760	28	bill.logPC3	0.000209812	resource use	resource use
761	28	wt.logPC1	0.0029815	resource use	resource use
762	28	wt.logPC2	0.000384732	resource use	resource use
763	28	wt.logPC3	0.0002635	resource use	resource use
764	28	col.pc.fem.disp1	0.135532	plumage	female plumage
765	28	col.pc.fem.disp2	0.0131838	plumage	female plumage
766	28	col.pc.fem.disp3	0.00555469	plumage	female plumage
767	28	col.pc.fem.col1	0.00796259	plumage	female plumage
768	28	col.pc.fem.col2	0.00505492	plumage	female plumage
769	28	col.pc.mal.disp1	0.170834	plumage	male plumage
770	28	col.pc.mal.disp2	0.0192127	plumage	male plumage
771	28	col.pc.mal.disp3	0.0088735	plumage	male plumage
772	28	col.pc.mal.col1	0.0159015	plumage	male plumage
773	28	col.pc.mal.col2	0.0066024	plumage	male plumage
774	28	song.tempo.PC1	0.0344355	song	song
775	28	song.tempo.PC2	0.0163033	song	song
776	28	song.tempo.PC3	0.00615814	song	song
777	28	song.whole.freqPC1	0.00732394	song	song
778	28	song.whole.freqPC2	0.00414319	song	song
779	28	song.whole.freqPC3	0.00418649	song	song
780	28	song.whole.freqPC4	0.00249414	song	song
781	28	song.note.freq.PC1	0.033706	song	song
782	28	song.note.freq.PC2	0.00905776	song	song
783	28	song.note.freq.PC3	0.00178429	song	song
784	29	ln.mass	0.00838086	resource use	resource use
785	29	bill.logPC1	0.0164067	resource use	resource use
786	29	bill.logPC2	0.00114567	resource use	resource use
787	29	bill.logPC3	0.000190714	resource use	resource use
788	29	wt.logPC1	0.00293082	resource use	resource use
789	29	wt.logPC2	0.000388185	resource use	resource use
790	29	wt.logPC3	0.000278582	resource use	resource use
791	29	col.pc.fem.disp1	0.138858	plumage	female plumage
792	29	col.pc.fem.disp2	0.0163778	plumage	female plumage
793	29	col.pc.fem.disp3	0.00565732	plumage	female plumage
794	29	col.pc.fem.col1	0.00742325	plumage	female plumage
795	29	col.pc.fem.col2	0.00500875	plumage	female plumage
796	29	col.pc.mal.disp1	0.171937	plumage	male plumage
797	29	col.pc.mal.disp2	0.0187121	plumage	male plumage
798	29	col.pc.mal.disp3	0.00840407	plumage	male plumage
799	29	col.pc.mal.col1	0.0168485	plumage	male plumage
800	29	col.pc.mal.col2	0.0067793	plumage	male plumage
801	29	song.tempo.PC1	0.0837968	song	song
802	29	song.tempo.PC2	0.0161651	song	song
803	29	song.tempo.PC3	0.00631937	song	song
804	29	song.whole.freqPC1	0.00717339	song	song
805	29	song.whole.freqPC2	0.00415159	song	song
806	29	song.whole.freqPC3	0.00405335	song	song
807	29	song.whole.freqPC4	0.00244562	song	song
808	29	song.note.freq.PC1	0.0329082	song	song
809	29	song.note.freq.PC2	0.00850588	song	song
810	29	song.note.freq.PC3	0.00168113	song	song
811	30	ln.mass	0.00782247	resource use	resource use
812	30	bill.logPC1	0.0103091	resource use	resource use
813	30	bill.logPC2	0.00100293	resource use	resource use
814	30	bill.logPC3	0.000178756	resource use	resource use
815	30	wt.logPC1	0.00278337	resource use	resource use
816	30	wt.logPC2	0.000361524	resource use	resource use
817	30	wt.logPC3	0.000252036	resource use	resource use
818	30	col.pc.fem.disp1	0.12478	plumage	female plumage
819	30	col.pc.fem.disp2	0.012251	plumage	female plumage
820	30	col.pc.fem.disp3	0.00553875	plumage	female plumage
821	30	col.pc.fem.col1	0.00748169	plumage	female plumage
822	30	col.pc.fem.col2	0.00473933	plumage	female plumage
823	30	col.pc.mal.disp1	0.161431	plumage	male plumage
824	30	col.pc.mal.disp2	0.0174755	plumage	male plumage
825	30	col.pc.mal.disp3	0.00819079	plumage	male plumage
826	30	col.pc.mal.col1	0.0161356	plumage	male plumage
827	30	col.pc.mal.col2	0.00631078	plumage	male plumage
828	30	song.tempo.PC1	0.032251	song	song
829	30	song.tempo.PC2	0.0148196	song	song
830	30	song.tempo.PC3	0.00589305	song	song
831	30	song.whole.freqPC1	0.00697088	song	song
832	30	song.whole.freqPC2	0.00389214	song	song
833	30	song.whole.freqPC3	0.00378029	song	song
834	30	song.whole.freqPC4	0.00229916	song	song
835	30	song.note.freq.PC1	0.0315117	song	song
836	30	song.note.freq.PC2	0.00746713	song	song
837	30	song.note.freq.PC3	0.00163016	song	song
838	31	ln.mass	0.00818778	resource use	resource use
839	31	bill.logPC1	0.0105666	resource use	resource use
840	31	bill.logPC2	0.001081	resource use	resource use
841	31	bill.logPC3	0.000186285	resource use	resource use
842	31	wt.logPC1	0.00281332	resource use	resource use
843	31	wt.logPC2	0.000354494	resource use	resource use
844	31	wt.logPC3	0.000260178	resource use	resource use
845	31	col.pc.fem.disp1	0.121967	plumage	female plumage
846	31	col.pc.fem.disp2	0.0127024	plumage	female plumage
847	31	col.pc.fem.disp3	0.00534085	plumage	female plumage
848	31	col.pc.fem.col1	0.00672051	plumage	female plumage
849	31	col.pc.fem.col2	0.00486711	plumage	female plumage
850	31	col.pc.mal.disp1	0.168433	plumage	male plumage
851	31	col.pc.mal.disp2	0.0175747	plumage	male plumage
852	31	col.pc.mal.disp3	0.00861139	plumage	male plumage
853	31	col.pc.mal.col1	0.0160545	plumage	male plumage
854	31	col.pc.mal.col2	0.00657369	plumage	male plumage
855	31	song.tempo.PC1	0.0339626	song	song
856	31	song.tempo.PC2	0.01552	song	song
857	31	song.tempo.PC3	0.00604404	song	song
858	31	song.whole.freqPC1	0.0072668	song	song
859	31	song.whole.freqPC2	0.00405779	song	song
860	31	song.whole.freqPC3	0.00387519	song	song
861	31	song.whole.freqPC4	0.0023305	song	song
862	31	song.note.freq.PC1	0.0327231	song	song
863	31	song.note.freq.PC2	0.0079427	song	song
864	31	song.note.freq.PC3	0.00170003	song	song
865	32	ln.mass	0.00797871	resource use	resource use
866	32	bill.logPC1	0.010271	resource use	resource use
867	32	bill.logPC2	0.0011324	resource use	resource use
868	32	bill.logPC3	0.000204522	resource use	resource use
869	32	wt.logPC1	0.002912	resource use	resource use
870	32	wt.logPC2	0.000391883	resource use	resource use
871	32	wt.logPC3	0.000269339	resource use	resource use
872	32	col.pc.fem.disp1	0.131574	plumage	female plumage
873	32	col.pc.fem.disp2	0.012949	plumage	female plumage
874	32	col.pc.fem.disp3	0.00552374	plumage	female plumage
875	32	col.pc.fem.col1	0.00723649	plumage	female plumage
876	32	col.pc.fem.col2	0.0051924	plumage	female plumage
877	32	col.pc.mal.disp1	0.167365	plumage	male plumage
878	32	col.pc.mal.disp2	0.0196215	plumage	male plumage
879	32	col.pc.mal.disp3	0.00875133	plumage	male plumage
880	32	col.pc.mal.col1	0.0178945	plumage	male plumage
881	32	col.pc.mal.col2	0.00677232	plumage	male plumage
882	32	song.tempo.PC1	0.0342789	song	song
883	32	song.tempo.PC2	0.01581	song	song
884	32	song.tempo.PC3	0.00610482	song	song
885	32	song.whole.freqPC1	0.0119101	song	song
886	32	song.whole.freqPC2	0.0042146	song	song
887	32	song.whole.freqPC3	0.0039741	song	song
888	32	song.whole.freqPC4	0.00247529	song	song
889	32	song.note.freq.PC1	0.033354	song	song
890	32	song.note.freq.PC2	0.0088126	song	song
891	32	song.note.freq.PC3	0.00417436	song	song
892	33	ln.mass	0.00827888	resource use	resource use
893	33	bill.logPC1	0.0109203	resource use	resource use
894	33	bill.logPC2	0.00114844	resource use	resource use
895	33	bill.logPC3	0.000195132	resource use	resource use
896	33	wt.logPC1	0.00303459	resource use	resource use
897	33	wt.logPC2	0.000426528	resource use	resource use
898	33	wt.logPC3	0.000274562	resource use	resource use
899	33	col.pc.fem.disp1	0.132659	plumage	female plumage
900	33	col.pc.fem.disp2	0.0134702	plumage	female plumage
901	33	col.pc.fem.disp3	0.00577198	plumage	female plumage
902	33	col.pc.fem.col1	0.00766396	plumage	female plumage
903	33	col.pc.fem.col2	0.00510915	plumage	female plumage
904	33	col.pc.mal.disp1	0.173531	plumage	male plumage
905	33	col.pc.mal.disp2	0.0191939	plumage	male plumage
906	33	col.pc.mal.disp3	0.00887218	plumage	male plumage
907	33	col.pc.mal.col1	0.0208291	plumage	male plumage
908	33	col.pc.mal.col2	0.0067682	plumage	male plumage
909	33	song.tempo.PC1	0.0346392	song	song
910	33	song.tempo.PC2	0.016318	song	song
911	33	song.tempo.PC3	0.00627207	song	song
912	33	song.whole.freqPC1	0.00765557	song	song
913	33	song.whole.freqPC2	0.00424822	song	song
914	33	song.whole.freqPC3	0.00428431	song	song
915	33	song.whole.freqPC4	0.00335025	song	song
916	33	song.note.freq.PC1	0.0350898	song	song
917	33	song.note.freq.PC2	0.0089366	song	song
918	33	song.note.freq.PC3	0.00179535	song	song
919	34	ln.mass	0.0082983	resource use	resource use
920	34	bill.logPC1	0.0120129	resource use	resource use
921	34	bill.logPC2	0.0010828	resource use	resource use
922	34	bill.logPC3	0.000187748	resource use	resource use
923	34	wt.logPC1	0.00298172	resource use	resource use
924	34	wt.logPC2	0.000382715	resource use	resource use
925	34	wt.logPC3	0.000267707	resource use	resource use
926	34	col.pc.fem.disp1	0.130199	plumage	female plumage
927	34	col.pc.fem.disp2	0.0128277	plumage	female plumage
928	34	col.pc.fem.disp3	0.00554443	plumage	female plumage
929	34	col.pc.fem.col1	0.00784251	plumage	female plumage
930	34	col.pc.fem.col2	0.00504876	plumage	female plumage
931	34	col.pc.mal.disp1	0.173476	plumage	male plumage
932	34	col.pc.mal.disp2	0.0184003	plumage	male plumage
933	34	col.pc.mal.disp3	0.00843447	plumage	male plumage
934	34	col.pc.mal.col1	0.016364	plumage	male plumage
935	34	col.pc.mal.col2	0.00667942	plumage	male plumage
936	34	song.tempo.PC1	0.0378599	song	song
937	34	song.tempo.PC2	0.0167296	song	song
938	34	song.tempo.PC3	0.00632213	song	song
939	34	song.whole.freqPC1	0.0071558	song	song
940	34	song.whole.freqPC2	0.00403491	song	song
941	34	song.whole.freqPC3	0.00387423	song	song
942	34	song.whole.freqPC4	0.00238695	song	song
943	34	song.note.freq.PC1	0.0330488	song	song
944	34	song.note.freq.PC2	0.00825691	song	song
945	34	song.note.freq.PC3	0.00174771	song	song
946	35	ln.mass	0.00880112	resource use	resource use
947	35	bill.logPC1	0.0107166	resource use	resource use
948	35	bill.logPC2	0.00109043	resource use	resource use
949	35	bill.logPC3	0.000193337	resource use	resource use
950	35	wt.logPC1	0.00343042	resource use	resource use
951	35	wt.logPC2	0.000405543	resource use	resource use
952	35	wt.logPC3	0.00027199	resource use	resource use
953	35	col.pc.fem.disp1	0.134945	plumage	female plumage
954	35	col.pc.fem.disp2	0.0131433	plumage	female plumage
955	35	col.pc.fem.disp3	0.00548846	plumage	female plumage
956	35	col.pc.fem.col1	0.00642038	plumage	female plumage
957	35	col.pc.fem.col2	0.00492108	plumage	female plumage
958	35	col.pc.mal.disp1	0.169664	plumage	male plumage
959	35	col.pc.mal.disp2	0.0191591	plumage	male plumage
960	35	col.pc.mal.disp3	0.00874158	plumage	male plumage
961	35	col.pc.mal.col1	0.0158889	plumage	male plumage
962	35	col.pc.mal.col2	0.00684409	plumage	male plumage
963	35	song.tempo.PC1	0.0342072	song	song
964	35	song.tempo.PC2	0.0168901	song	song
965	35	song.tempo.PC3	0.00642772	song	song
966	35	song.whole.freqPC1	0.00731908	song	song
967	35	song.whole.freqPC2	0.00409297	song	song
968	35	song.whole.freqPC3	0.00403264	song	song
969	35	song.whole.freqPC4	0.00239404	song	song
970	35	song.note.freq.PC1	0.0334163	song	song
971	35	song.note.freq.PC2	0.00823624	song	song
972	35	song.note.freq.PC3	0.00173383	song	song
973	36	ln.mass	0.00799061	resource use	resource use
974	36	bill.logPC1	0.00926831	resource use	resource use
975	36	bill.logPC2	0.00109592	resource use	resource use
976	36	bill.logPC3	0.000185408	resource use	resource use
977	36	wt.logPC1	0.00286836	resource use	resource use
978	36	wt.logPC2	0.000381481	resource use	resource use
979	36	wt.logPC3	0.00026205	resource use	resource use
980	36	col.pc.fem.disp1	0.134373	plumage	female plumage
981	36	col.pc.fem.disp2	0.0130577	plumage	female plumage
982	36	col.pc.fem.disp3	0.00548982	plumage	female plumage
983	36	col.pc.fem.col1	0.00702317	plumage	female plumage
984	36	col.pc.fem.col2	0.0052482	plumage	female plumage
985	36	col.pc.mal.disp1	0.16953	plumage	male plumage
986	36	col.pc.mal.disp2	0.0191416	plumage	male plumage
987	36	col.pc.mal.disp3	0.00891912	plumage	male plumage
988	36	col.pc.mal.col1	0.0191083	plumage	male plumage
989	36	col.pc.mal.col2	0.00676752	plumage	male plumage
990	36	song.tempo.PC1	0.0342368	song	song
991	36	song.tempo.PC2	0.0159347	song	song
992	36	song.tempo.PC3	0.00620403	song	song
993	36	song.whole.freqPC1	0.00725591	song	song
994	36	song.whole.freqPC2	0.00403516	song	song
995	36	song.whole.freqPC3	0.00394585	song	song
996	36	song.whole.freqPC4	0.00239927	song	song
997	36	song.note.freq.PC1	0.0324795	song	song
998	36	song.note.freq.PC2	0.00832081	song	song
999	36	song.note.freq.PC3	0.00177596	song	song
1000	37	ln.mass	0.00844791	resource use	resource use
1001	37	bill.logPC1	0.0104005	resource use	resource use
1002	37	bill.logPC2	0.00109801	resource use	resource use
1003	37	bill.logPC3	0.000182786	resource use	resource use
1004	37	wt.logPC1	0.00294402	resource use	resource use
1005	37	wt.logPC2	0.000405386	resource use	resource use
1006	37	wt.logPC3	0.000255808	resource use	resource use
1007	37	col.pc.fem.disp1	0.127213	plumage	female plumage
1008	37	col.pc.fem.disp2	0.0125004	plumage	female plumage
1009	37	col.pc.fem.disp3	0.00541628	plumage	female plumage
1010	37	col.pc.fem.col1	0.00752907	plumage	female plumage
1011	37	col.pc.fem.col2	0.00482767	plumage	female plumage
1012	37	col.pc.mal.disp1	0.165348	plumage	male plumage
1013	37	col.pc.mal.disp2	0.0182681	plumage	male plumage
1014	37	col.pc.mal.disp3	0.00824252	plumage	male plumage
1015	37	col.pc.mal.col1	0.0154542	plumage	male plumage
1016	37	col.pc.mal.col2	0.00639676	plumage	male plumage
1017	37	song.tempo.PC1	0.0822783	song	song
1018	37	song.tempo.PC2	0.0152466	song	song
1019	37	song.tempo.PC3	0.00593064	song	song
1020	37	song.whole.freqPC1	0.00688915	song	song
1021	37	song.whole.freqPC2	0.00395517	song	song
1022	37	song.whole.freqPC3	0.0038233	song	song
1023	37	song.whole.freqPC4	0.00233189	song	song
1024	37	song.note.freq.PC1	0.0321727	song	song
1025	37	song.note.freq.PC2	0.00841001	song	song
1026	37	song.note.freq.PC3	0.00164778	song	song
1027	38	ln.mass	0.0078373	resource use	resource use
1028	38	bill.logPC1	0.00907034	resource use	resource use
1029	38	bill.logPC2	0.00103356	resource use	resource use
1030	38	bill.logPC3	0.000186148	resource use	resource use
1031	38	wt.logPC1	0.00276223	resource use	resource use
1032	38	wt.logPC2	0.000366921	resource use	resource use
1033	38	wt.logPC3	0.000255896	resource use	resource use
1034	38	col.pc.fem.disp1	0.124954	plumage	female plumage
1035	38	col.pc.fem.disp2	0.0126776	plumage	female plumage
1036	38	col.pc.fem.disp3	0.00534142	plumage	female plumage
1037	38	col.pc.fem.col1	0.00777769	plumage	female plumage
1038	38	col.pc.fem.col2	0.00501877	plumage	female plumage
1039	38	col.pc.mal.disp1	0.167946	plumage	male plumage
1040	38	col.pc.mal.disp2	0.0187766	plumage	male plumage
1041	38	col.pc.mal.disp3	0.00866173	plumage	male plumage
1042	38	col.pc.mal.col1	0.0160627	plumage	male plumage
1043	38	col.pc.mal.col2	0.00649673	plumage	male plumage
1044	38	song.tempo.PC1	0.0319549	song	song
1045	38	song.tempo.PC2	0.0157542	song	song
1046	38	song.tempo.PC3	0.00609855	song	song
1047	38	song.whole.freqPC1	0.00727465	song	song
1048	38	song.whole.freqPC2	0.00424254	song	song
1049	38	song.whole.freqPC3	0.00406317	song	song
1050	38	song.whole.freqPC4	0.00233806	song	song
1051	38	song.note.freq.PC1	0.0324178	song	song
1052	38	song.note.freq.PC2	0.00833711	song	song
1053	38	song.note.freq.PC3	0.00170346	song	song
1054	39	ln.mass	0.00782826	resource use	resource use
1055	39	bill.logPC1	0.0106753	resource use	resource use
1056	39	bill.logPC2	0.00106331	resource use	resource use
1057	39	bill.logPC3	0.000191011	resource use	resource use
1058	39	wt.logPC1	0.00295098	resource use	resource use
1059	39	wt.logPC2	0.000387398	resource use	resource use
1060	39	wt.logPC3	0.000265272	resource use	resource use
1061	39	col.pc.fem.disp1	0.12549	plumage	female plumage
1062	39	col.pc.fem.disp2	0.0132964	plumage	female plumage
1063	39	col.pc.fem.disp3	0.0054781	plumage	female plumage
1064	39	col.pc.fem.col1	0.00738604	plumage	female plumage
1065	39	col.pc.fem.col2	0.00488125	plumage	female plumage
1066	39	col.pc.mal.disp1	0.167177	plumage	male plumage
1067	39	col.pc.mal.disp2	0.0192607	plumage	male plumage
1068	39	col.pc.mal.disp3	0.00884527	plumage	male plumage
1069	39	col.pc.mal.col1	0.0182274	plumage	male plumage
1070	39	col.pc.mal.col2	0.00656007	plumage	male plumage
1071	39	song.tempo.PC1	0.0340755	song	song
1072	39	song.tempo.PC2	0.0159226	song	song
1073	39	song.tempo.PC3	0.00614686	song	song
1074	39	song.whole.freqPC1	0.00737526	song	song
1075	39	song.whole.freqPC2	0.00407718	song	song
1076	39	song.whole.freqPC3	0.00393582	song	song
1077	39	song.whole.freqPC4	0.00240183	song	song
1078	39	song.note.freq.PC1	0.0346823	song	song
1079	39	song.note.freq.PC2	0.00816071	song	song
1080	39	song.note.freq.PC3	0.0017504	song	song
1081	40	ln.mass	0.0082263	resource use	resource use
1082	40	bill.logPC1	0.0122428	resource use	resource use
1083	40	bill.logPC2	0.00108183	resource use	resource use
1084	40	bill.logPC3	0.000185628	resource use	resource use
1085	40	wt.logPC1	0.00303409	resource use	resource use
1086	40	wt.logPC2	0.00036909	resource use	resource use
1087	40	wt.logPC3	0.000276007	resource use	resource use
1088	40	col.pc.fem.disp1	0.13206	plumage	female plumage
1089	40	col.pc.fem.disp2	0.012842	plumage	female plumage
1090	40	col.pc.fem.disp3	0.006668	plumage	female plumage
1091	40	col.pc.fem.col1	0.00721735	plumage	female plumage
1092	40	col.pc.fem.col2	0.00498698	plumage	female plumage
1093	40	col.pc.mal.disp1	0.170661	plumage	male plumage
1094	40	col.pc.mal.disp2	0.0191181	plumage	male plumage
1095	40	col.pc.mal.disp3	0.00876613	plumage	male plumage
1096	40	col.pc.mal.col1	0.0167069	plumage	male plumage
1097	40	col.pc.mal.col2	0.00666649	plumage	male plumage
1098	40	song.tempo.PC1	0.032513	song	song
1099	40	song.tempo.PC2	0.0153625	song	song
1100	40	song.tempo.PC3	0.00609947	song	song
1101	40	song.whole.freqPC1	0.00706894	song	song
1102	40	song.whole.freqPC2	0.00402945	song	song
1103	40	song.whole.freqPC3	0.00401866	song	song
1104	40	song.whole.freqPC4	0.00233841	song	song
1105	40	song.note.freq.PC1	0.0319044	song	song
1106	40	song.note.freq.PC2	0.0187957	song	song
1107	40	song.note.freq.PC3	0.00166267	song	song
1108	41	ln.mass	0.00805469	resource use	resource use
1109	41	bill.logPC1	0.0116818	resource use	resource use
1110	41	bill.logPC2	0.000978013	resource use	resource use
1111	41	bill.logPC3	0.000175458	resource use	resource use
1112	41	wt.logPC1	0.00325796	resource use	resource use
1113	41	wt.logPC2	0.000368156	resource use	resource use
1114	41	wt.logPC3	0.00024818	resource use	resource use
1115	41	col.pc.fem.disp1	0.125552	plumage	female plumage
1116	41	col.pc.fem.disp2	0.0124698	plumage	female plumage
1117	41	col.pc.fem.disp3	0.00531401	plumage	female plumage
1118	41	col.pc.fem.col1	0.00635964	plumage	female plumage
1119	41	col.pc.fem.col2	0.00462953	plumage	female plumage
1120	41	col.pc.mal.disp1	0.214964	plumage	male plumage
1121	41	col.pc.mal.disp2	0.0183308	plumage	male plumage
1122	41	col.pc.mal.disp3	0.00842428	plumage	male plumage
1123	41	col.pc.mal.col1	0.0151817	plumage	male plumage
1124	41	col.pc.mal.col2	0.00606725	plumage	male plumage
1125	41	song.tempo.PC1	0.0782557	song	song
1126	41	song.tempo.PC2	0.0148844	song	song
1127	41	song.tempo.PC3	0.00560619	song	song
1128	41	song.whole.freqPC1	0.00678448	song	song
1129	41	song.whole.freqPC2	0.00385906	song	song
1130	41	song.whole.freqPC3	0.00369655	song	song
1131	41	song.whole.freqPC4	0.00302299	song	song
1132	41	song.note.freq.PC1	0.0312664	song	song
1133	41	song.note.freq.PC2	0.00750435	song	song
1134	41	song.note.freq.PC3	0.00162236	song	song
1135	42	ln.mass	0.00830078	resource use	resource use
1136	42	bill.logPC1	0.0118888	resource use	resource use
1137	42	bill.logPC2	0.00111028	resource use	resource use
1138	42	bill.logPC3	0.000190823	resource use	resource use
1139	42	wt.logPC1	0.00289958	resource use	resource use
1140	42	wt.logPC2	0.000370836	resource use	resource use
1141	42	wt.logPC3	0.000268074	resource use	resource use
1142	42	col.pc.fem.disp1	0.140254	plumage	female plumage
1143	42	col.pc.fem.disp2	0.0125774	plumage	female plumage
1144	42	col.pc.fem.disp3	0.00539496	plumage	female plumage
1145	42	col.pc.fem.col1	0.00693845	plumage	female plumage
1146	42	col.pc.fem.col2	0.0048353	plumage	female plumage
1147	42	col.pc.mal.disp1	0.167364	plumage	male plumage
1148	42	col.pc.mal.disp2	0.0186899	plumage	male plumage
1149	42	col.pc.mal.disp3	0.00847026	plumage	male plumage
1150	42	col.pc.mal.col1	0.0154424	plumage	male plumage
1151	42	col.pc.mal.col2	0.00669531	plumage	male plumage
1152	42	song.tempo.PC1	0.0350959	song	song
1153	42	song.tempo.PC2	0.0163316	song	song
1154	42	song.tempo.PC3	0.00635868	song	song
1155	42	song.whole.freqPC1	0.0126272	song	song
1156	42	song.whole.freqPC2	0.00408164	song	song
1157	42	song.whole.freqPC3	0.0038727	song	song
1158	42	song.whole.freqPC4	0.00234572	song	song
1159	42	song.note.freq.PC1	0.0328166	song	song
1160	42	song.note.freq.PC2	0.00772806	song	song
1161	42	song.note.freq.PC3	0.00174234	song	song
1162	43	ln.mass	0.00762203	resource use	resource use
1163	43	bill.logPC1	0.0103969	resource use	resource use
1164	43	bill.logPC2	0.00107975	resource use	resource use
1165	43	bill.logPC3	0.000185117	resource use	resource use
1166	43	wt.logPC1	0.00285056	resource use	resource use
1167	43	wt.logPC2	0.000362841	resource use	resource use
1168	43	wt.logPC3	0.000253379	resource use	resource use
1169	43	col.pc.fem.disp1	0.122947	plumage	female plumage
1170	43	col.pc.fem.disp2	0.0127861	plumage	female plumage
1171	43	col.pc.fem.disp3	0.00552509	plumage	female plumage
1172	43	col.pc.fem.col1	0.00765425	plumage	female plumage
1173	43	col.pc.fem.col2	0.00475479	plumage	female plumage
1174	43	col.pc.mal.disp1	0.164699	plumage	male plumage
1175	43	col.pc.mal.disp2	0.018417	plumage	male plumage
1176	43	col.pc.mal.disp3	0.00868514	plumage	male plumage
1177	43	col.pc.mal.col1	0.0163367	plumage	male plumage
1178	43	col.pc.mal.col2	0.00654895	plumage	male plumage
1179	43	song.tempo.PC1	0.0347358	song	song
1180	43	song.tempo.PC2	0.0161064	song	song
1181	43	song.tempo.PC3	0.00619554	song	song
1182	43	song.whole.freqPC1	0.00670714	song	song
1183	43	song.whole.freqPC2	0.00388322	song	song
1184	43	song.whole.freqPC3	0.00686047	song	song
1185	43	song.whole.freqPC4	0.00231449	song	song
1186	43	song.note.freq.PC1	0.0321938	song	song
1187	43	song.note.freq.PC2	0.00772163	song	song
1188	43	song.note.freq.PC3	0.0017607	song	song
1189	44	ln.mass	0.00843464	resource use	resource use
1190	44	bill.logPC1	0.0084909	resource use	resource use
1191	44	bill.logPC2	0.00114919	resource use	resource use
1192	44	bill.logPC3	0.000203739	resource use	resource use
1193	44	wt.logPC1	0.00305555	resource use	resource use
1194	44	wt.logPC2	0.000399867	resource use	resource use
1195	44	wt.logPC3	0.000275502	resource use	resource use
1196	44	col.pc.fem.disp1	0.140929	plumage	female plumage
1197	44	col.pc.fem.disp2	0.0137407	plumage	female plumage
1198	44	col.pc.fem.disp3	0.00573476	plumage	female plumage
1199	44	col.pc.fem.col1	0.00733015	plumage	female plumage
1200	44	col.pc.fem.col2	0.00515883	plumage	female plumage
1201	44	col.pc.mal.disp1	0.176867	plumage	male plumage
1202	44	col.pc.mal.disp2	0.0209871	plumage	male plumage
1203	44	col.pc.mal.disp3	0.00935925	plumage	male plumage
1204	44	col.pc.mal.col1	0.0166882	plumage	male plumage
1205	44	col.pc.mal.col2	0.00703485	plumage	male plumage
1206	44	song.tempo.PC1	0.0370809	song	song
1207	44	song.tempo.PC2	0.0171989	song	song
1208	44	song.tempo.PC3	0.00675859	song	song
1209	44	song.whole.freqPC1	0.00789609	song	song
1210	44	song.whole.freqPC2	0.00445735	song	song
1211	44	song.whole.freqPC3	0.00788088	song	song
1212	44	song.whole.freqPC4	0.00262793	song	song
1213	44	song.note.freq.PC1	0.0354048	song	song
1214	44	song.note.freq.PC2	0.00939912	song	song
1215	44	song.note.freq.PC3	0.00187781	song	song
1216	45	ln.mass	0.00776963	resource use	resource use
1217	45	bill.logPC1	0.0101615	resource use	resource use
1218	45	bill.logPC2	0.0010416	resource use	resource use
1219	45	bill.logPC3	0.000190665	resource use	resource use
1220	45	wt.logPC1	0.00294379	resource use	resource use
1221	45	wt.logPC2	0.000391614	resource use	resource use
1222	45	wt.logPC3	0.000261769	resource use	resource use
1223	45	col.pc.fem.disp1	0.128134	plumage	female plumage
1224	45	col.pc.fem.disp2	0.0126497	plumage	female plumage
1225	45	col.pc.fem.disp3	0.00554421	plumage	female plumage
1226	45	col.pc.fem.col1	0.00661471	plumage	female plumage
1227	45	col.pc.fem.col2	0.00473855	plumage	female plumage
1228	45	col.pc.mal.disp1	0.164256	plumage	male plumage
1229	45	col.pc.mal.disp2	0.0185509	plumage	male plumage
1230	45	col.pc.mal.disp3	0.00905573	plumage	male plumage
1231	45	col.pc.mal.col1	0.0160365	plumage	male plumage
1232	45	col.pc.mal.col2	0.00664237	plumage	male plumage
1233	45	song.tempo.PC1	0.0327125	song	song
1234	45	song.tempo.PC2	0.0157854	song	song
1235	45	song.tempo.PC3	0.0104523	song	song
1236	45	song.whole.freqPC1	0.00706696	song	song
1237	45	song.whole.freqPC2	0.00398702	song	song
1238	45	song.whole.freqPC3	0.00400006	song	song
1239	45	song.whole.freqPC4	0.00236009	song	song
1240	45	song.note.freq.PC1	0.0325879	song	song
1241	45	song.note.freq.PC2	0.00816855	song	song
1242	45	song.note.freq.PC3	0.00170857	song	song
1243	46	ln.mass	0.0085737	resource use	resource use
1244	46	bill.logPC1	0.00969137	resource use	resource use
1245	46	bill.logPC2	0.00107417	resource use	resource use
1246	46	bill.logPC3	0.000188466	resource use	resource use
1247	46	wt.logPC1	0.00283805	resource use	resource use
1248	46	wt.logPC2	0.000375793	resource use	resource use
1249	46	wt.logPC3	0.00025875	resource use	resource use
1250	46	col.pc.fem.disp1	0.117499	plumage	female plumage
1251	46	col.pc.fem.disp2	0.0130072	plumage	female plumage
1252	46	col.pc.fem.disp3	0.00547906	plumage	female plumage
1253	46	col.pc.fem.col1	0.00680876	plumage	female plumage
1254	46	col.pc.fem.col2	0.00488118	plumage	female plumage
1255	46	col.pc.mal.disp1	0.19734	plumage	male plumage
1256	46	col.pc.mal.disp2	0.0183085	plumage	male plumage
1257	46	col.pc.mal.disp3	0.00907547	plumage	male plumage
1258	46	col.pc.mal.col1	0.0154185	plumage	male plumage
1259	46	col.pc.mal.col2	0.0065411	plumage	male plumage
1260	46	song.tempo.PC1	0.0348465	song	song
1261	46	song.tempo.PC2	0.0158264	song	song
1262	46	song.tempo.PC3	0.00612391	song	song
1263	46	song.whole.freqPC1	0.0133499	song	song
1264	46	song.whole.freqPC2	0.00391623	song	song
1265	46	song.whole.freqPC3	0.00388876	song	song
1266	46	song.whole.freqPC4	0.00234268	song	song
1267	46	song.note.freq.PC1	0.0324285	song	song
1268	46	song.note.freq.PC2	0.00790297	song	song
1269	46	song.note.freq.PC3	0.00171861	song	song
1270	47	ln.mass	0.0093179	resource use	resource use
1271	47	bill.logPC1	0.0140798	resource use	resource use
1272	47	bill.logPC2	0.00114404	resource use	resource use
1273	47	bill.logPC3	0.000196388	resource use	resource use
1274	47	wt.logPC1	0.00327284	resource use	resource use
1275	47	wt.logPC2	0.000429423	resource use	resource use
1276	47	wt.logPC3	0.000284772	resource use	resource use
1277	47	col.pc.fem.disp1	0.133687	plumage	female plumage
1278	47	col.pc.fem.disp2	0.0136555	plumage	female plumage
1279	47	col.pc.fem.disp3	0.00578247	plumage	female plumage
1280	47	col.pc.fem.col1	0.00863755	plumage	female plumage
1281	47	col.pc.fem.col2	0.00530869	plumage	female plumage
1282	47	col.pc.mal.disp1	0.176825	plumage	male plumage
1283	47	col.pc.mal.disp2	0.0203139	plumage	male plumage
1284	47	col.pc.mal.disp3	0.00940923	plumage	male plumage
1285	47	col.pc.mal.col1	0.0171293	plumage	male plumage
1286	47	col.pc.mal.col2	0.00710758	plumage	male plumage
1287	47	song.tempo.PC1	0.0364026	song	song
1288	47	song.tempo.PC2	0.0167815	song	song
1289	47	song.tempo.PC3	0.00675277	song	song
1290	47	song.whole.freqPC1	0.00750368	song	song
1291	47	song.whole.freqPC2	0.00433168	song	song
1292	47	song.whole.freqPC3	0.00412152	song	song
1293	47	song.whole.freqPC4	0.00254474	song	song
1294	47	song.note.freq.PC1	0.0349911	song	song
1295	47	song.note.freq.PC2	0.00822871	song	song
1296	47	song.note.freq.PC3	0.00182649	song	song
1297	48	ln.mass	0.00869067	resource use	resource use
1298	48	bill.logPC1	0.0102099	resource use	resource use
1299	48	bill.logPC2	0.00109714	resource use	resource use
1300	48	bill.logPC3	0.000191725	resource use	resource use
1301	48	wt.logPC1	0.00298443	resource use	resource use
1302	48	wt.logPC2	0.000373518	resource use	resource use
1303	48	wt.logPC3	0.000268222	resource use	resource use
1304	48	col.pc.fem.disp1	0.13269	plumage	female plumage
1305	48	col.pc.fem.disp2	0.0132825	plumage	female plumage
1306	48	col.pc.fem.disp3	0.00549726	plumage	female plumage
1307	48	col.pc.fem.col1	0.00755174	plumage	female plumage
1308	48	col.pc.fem.col2	0.00511041	plumage	female plumage
1309	48	col.pc.mal.disp1	0.171357	plumage	male plumage
1310	48	col.pc.mal.disp2	0.0190236	plumage	male plumage
1311	48	col.pc.mal.disp3	0.00873118	plumage	male plumage
1312	48	col.pc.mal.col1	0.0158921	plumage	male plumage
1313	48	col.pc.mal.col2	0.00677908	plumage	male plumage
1314	48	song.tempo.PC1	0.0347595	song	song
1315	48	song.tempo.PC2	0.0162519	song	song
1316	48	song.tempo.PC3	0.0112798	song	song
1317	48	song.whole.freqPC1	0.00734071	song	song
1318	48	song.whole.freqPC2	0.00420787	song	song
1319	48	song.whole.freqPC3	0.00433942	song	song
1320	48	song.whole.freqPC4	0.00249455	song	song
1321	48	song.note.freq.PC1	0.0342087	song	song
1322	48	song.note.freq.PC2	0.00918531	song	song
1323	48	song.note.freq.PC3	0.00172503	song	song
1324	49	ln.mass	0.00781008	resource use	resource use
1325	49	bill.logPC1	0.0106349	resource use	resource use
1326	49	bill.logPC2	0.00101851	resource use	resource use
1327	49	bill.logPC3	0.000181109	resource use	resource use
1328	49	wt.logPC1	0.0027754	resource use	resource use
1329	49	wt.logPC2	0.000370948	resource use	resource use
1330	49	wt.logPC3	0.000259217	resource use	resource use
1331	49	col.pc.fem.disp1	0.122745	plumage	female plumage
1332	49	col.pc.fem.disp2	0.0125272	plumage	female plumage
1333	49	col.pc.fem.disp3	0.00524706	plumage	female plumage
1334	49	col.pc.fem.col1	0.00653679	plumage	female plumage
1335	49	col.pc.fem.col2	0.00469764	plumage	female plumage
1336	49	col.pc.mal.disp1	0.160576	plumage	male plumage
1337	49	col.pc.mal.disp2	0.0177417	plumage	male plumage
1338	49	col.pc.mal.disp3	0.00843048	plumage	male plumage
1339	49	col.pc.mal.col1	0.0158097	plumage	male plumage
1340	49	col.pc.mal.col2	0.00640421	plumage	male plumage
1341	49	song.tempo.PC1	0.0355276	song	song
1342	49	song.tempo.PC2	0.0153352	song	song
1343	49	song.tempo.PC3	0.00605186	song	song
1344	49	song.whole.freqPC1	0.00713611	song	song
1345	49	song.whole.freqPC2	0.00397525	song	song
1346	49	song.whole.freqPC3	0.00377737	song	song
1347	49	song.whole.freqPC4	0.00236708	song	song
1348	49	song.note.freq.PC1	0.0323135	song	song
1349	49	song.note.freq.PC2	0.0080126	song	song
1350	49	song.note.freq.PC3	0.00165988	song	song
1351	50	ln.mass	0.0072686	resource use	resource use
1352	50	bill.logPC1	0.0085008	resource use	resource use
1353	50	bill.logPC2	0.00104394	resource use	resource use
1354	50	bill.logPC3	0.00020088	resource use	resource use
1355	50	wt.logPC1	0.00276392	resource use	resource use
1356	50	wt.logPC2	0.000359183	resource use	resource use
1357	50	wt.logPC3	0.000254579	resource use	resource use
1358	50	col.pc.fem.disp1	0.123883	plumage	female plumage
1359	50	col.pc.fem.disp2	0.0125538	plumage	female plumage
1360	50	col.pc.fem.disp3	0.00532286	plumage	female plumage
1361	50	col.pc.fem.col1	0.00672435	plumage	female plumage
1362	50	col.pc.fem.col2	0.00477553	plumage	female plumage
1363	50	col.pc.mal.disp1	0.157887	plumage	male plumage
1364	50	col.pc.mal.disp2	0.0178521	plumage	male plumage
1365	50	col.pc.mal.disp3	0.00831852	plumage	male plumage
1366	50	col.pc.mal.col1	0.0150612	plumage	male plumage
1367	50	col.pc.mal.col2	0.00646214	plumage	male plumage
1368	50	song.tempo.PC1	0.0328496	song	song
1369	50	song.tempo.PC2	0.0153543	song	song
1370	50	song.tempo.PC3	0.00596129	song	song
1371	50	song.whole.freqPC1	0.00708165	song	song
1372	50	song.whole.freqPC2	0.0039727	song	song
1373	50	song.whole.freqPC3	0.00390428	song	song
1374	50	song.whole.freqPC4	0.00235074	song	song
1375	50	song.note.freq.PC1	0.0325052	song	song
1376	50	song.note.freq.PC2	0.0080776	song	song
1377	50	song.note.freq.PC3	0.00173773	song	song
1378	51	ln.mass	0.00783366	resource use	resource use
1379	51	bill.logPC1	0.0128341	resource use	resource use
1380	51	bill.logPC2	0.00105287	resource use	resource use
1381	51	bill.logPC3	0.000187941	resource use	resource use
1382	51	wt.logPC1	0.00288022	resource use	resource use
1383	51	wt.logPC2	0.000381744	resource use	resource use
1384	51	wt.logPC3	0.000267324	resource use	resource use
1385	51	col.pc.fem.disp1	0.125506	plumage	female plumage
1386	51	col.pc.fem.disp2	0.0127061	plumage	female plumage
1387	51	col.pc.fem.disp3	0.00539289	plumage	female plumage
1388	51	col.pc.fem.col1	0.00723186	plumage	female plumage
1389	51	col.pc.fem.col2	0.00483825	plumage	female plumage
1390	51	col.pc.mal.disp1	0.170053	plumage	male plumage
1391	51	col.pc.mal.disp2	0.0189402	plumage	male plumage
1392	51	col.pc.mal.disp3	0.00874341	plumage	male plumage
1393	51	col.pc.mal.col1	0.0164851	plumage	male plumage
1394	51	col.pc.mal.col2	0.00666601	plumage	male plumage
1395	51	song.tempo.PC1	0.0325691	song	song
1396	51	song.tempo.PC2	0.0162542	song	song
1397	51	song.tempo.PC3	0.00609934	song	song
1398	51	song.whole.freqPC1	0.00720806	song	song
1399	51	song.whole.freqPC2	0.00404139	song	song
1400	51	song.whole.freqPC3	0.00397749	song	song
1401	51	song.whole.freqPC4	0.00238804	song	song
1402	51	song.note.freq.PC1	0.0322812	song	song
1403	51	song.note.freq.PC2	0.00822996	song	song
1404	51	song.note.freq.PC3	0.00166334	song	song
1405	52	ln.mass	0.00797861	resource use	resource use
1406	52	bill.logPC1	0.0101619	resource use	resource use
1407	52	bill.logPC2	0.00111728	resource use	resource use
1408	52	bill.logPC3	0.00020597	resource use	resource use
1409	52	wt.logPC1	0.0030069	resource use	resource use
1410	52	wt.logPC2	0.000371475	resource use	resource use
1411	52	wt.logPC3	0.00026349	resource use	resource use
1412	52	col.pc.fem.disp1	0.124224	plumage	female plumage
1413	52	col.pc.fem.disp2	0.0129062	plumage	female plumage
1414	52	col.pc.fem.disp3	0.00535898	plumage	female plumage
1415	52	col.pc.fem.col1	0.00690123	plumage	female plumage
1416	52	col.pc.fem.col2	0.00480659	plumage	female plumage
1417	52	col.pc.mal.disp1	0.196919	plumage	male plumage
1418	52	col.pc.mal.disp2	0.0189003	plumage	male plumage
1419	52	col.pc.mal.disp3	0.008749	plumage	male plumage
1420	52	col.pc.mal.col1	0.0154282	plumage	male plumage
1421	52	col.pc.mal.col2	0.00645223	plumage	male plumage
1422	52	song.tempo.PC1	0.0336798	song	song
1423	52	song.tempo.PC2	0.0205912	song	song
1424	52	song.tempo.PC3	0.00632679	song	song
1425	52	song.whole.freqPC1	0.00745855	song	song
1426	52	song.whole.freqPC2	0.00426462	song	song
1427	52	song.whole.freqPC3	0.00408082	song	song
1428	52	song.whole.freqPC4	0.00245491	song	song
1429	52	song.note.freq.PC1	0.0334333	song	song
1430	52	song.note.freq.PC2	0.00909811	song	song
1431	52	song.note.freq.PC3	0.00175743	song	song
1432	53	ln.mass	0.00840511	resource use	resource use
1433	53	bill.logPC1	0.00801142	resource use	resource use
1434	53	bill.logPC2	0.00106786	resource use	resource use
1435	53	bill.logPC3	0.000196272	resource use	resource use
1436	53	wt.logPC1	0.00283953	resource use	resource use
1437	53	wt.logPC2	0.000378336	resource use	resource use
1438	53	wt.logPC3	0.000256641	resource use	resource use
1439	53	col.pc.fem.disp1	0.130878	plumage	female plumage
1440	53	col.pc.fem.disp2	0.0133463	plumage	female plumage
1441	53	col.pc.fem.disp3	0.00557769	plumage	female plumage
1442	53	col.pc.fem.col1	0.00635476	plumage	female plumage
1443	53	col.pc.fem.col2	0.0050358	plumage	female plumage
1444	53	col.pc.mal.disp1	0.169898	plumage	male plumage
1445	53	col.pc.mal.disp2	0.0191442	plumage	male plumage
1446	53	col.pc.mal.disp3	0.00900132	plumage	male plumage
1447	53	col.pc.mal.col1	0.0147557	plumage	male plumage
1448	53	col.pc.mal.col2	0.00641992	plumage	male plumage
1449	53	song.tempo.PC1	0.0737336	song	song
1450	53	song.tempo.PC2	0.0163476	song	song
1451	53	song.tempo.PC3	0.0063889	song	song
1452	53	song.whole.freqPC1	0.00708872	song	song
1453	53	song.whole.freqPC2	0.00416712	song	song
1454	53	song.whole.freqPC3	0.00407355	song	song
1455	53	song.whole.freqPC4	0.00241879	song	song
1456	53	song.note.freq.PC1	0.0323042	song	song
1457	53	song.note.freq.PC2	0.00819143	song	song
1458	53	song.note.freq.PC3	0.00178689	song	song
1459	54	ln.mass	0.00821636	resource use	resource use
1460	54	bill.logPC1	0.0112817	resource use	resource use
1461	54	bill.logPC2	0.0011181	resource use	resource use
1462	54	bill.logPC3	0.000193766	resource use	resource use
1463	54	wt.logPC1	0.00310022	resource use	resource use
1464	54	wt.logPC2	0.000404693	resource use	resource use
1465	54	wt.logPC3	0.000272335	resource use	resource use
1466	54	col.pc.fem.disp1	0.132984	plumage	female plumage
1467	54	col.pc.fem.disp2	0.0163107	plumage	female plumage
1468	54	col.pc.fem.disp3	0.00570044	plumage	female plumage
1469	54	col.pc.fem.col1	0.00798295	plumage	female plumage
1470	54	col.pc.fem.col2	0.00536201	plumage	female plumage
1471	54	col.pc.mal.disp1	0.174297	plumage	male plumage
1472	54	col.pc.mal.disp2	0.0199068	plumage	male plumage
1473	54	col.pc.mal.disp3	0.00919202	plumage	male plumage
1474	54	col.pc.mal.col1	0.0222785	plumage	male plumage
1475	54	col.pc.mal.col2	0.00712025	plumage	male plumage
1476	54	song.tempo.PC1	0.0355432	song	song
1477	54	song.tempo.PC2	0.0173138	song	song
1478	54	song.tempo.PC3	0.0139585	song	song
1479	54	song.whole.freqPC1	0.00757718	song	song
1480	54	song.whole.freqPC2	0.00422247	song	song
1481	54	song.whole.freqPC3	0.0043906	song	song
1482	54	song.whole.freqPC4	0.00256512	song	song
1483	54	song.note.freq.PC1	0.034681	song	song
1484	54	song.note.freq.PC2	0.0096192	song	song
1485	54	song.note.freq.PC3	0.00179068	song	song
1486	55	ln.mass	0.00775207	resource use	resource use
1487	55	bill.logPC1	0.00842302	resource use	resource use
1488	55	bill.logPC2	0.000998085	resource use	resource use
1489	55	bill.logPC3	0.000180352	resource use	resource use
1490	55	wt.logPC1	0.00271641	resource use	resource use
1491	55	wt.logPC2	0.000372761	resource use	resource use
1492	55	wt.logPC3	0.000247804	resource use	resource use
1493	55	col.pc.fem.disp1	0.127918	plumage	female plumage
1494	55	col.pc.fem.disp2	0.0124017	plumage	female plumage
1495	55	col.pc.fem.disp3	0.00550368	plumage	female plumage
1496	55	col.pc.fem.col1	0.00628344	plumage	female plumage
1497	55	col.pc.fem.col2	0.00472359	plumage	female plumage
1498	55	col.pc.mal.disp1	0.170815	plumage	male plumage
1499	55	col.pc.mal.disp2	0.0176503	plumage	male plumage
1500	55	col.pc.mal.disp3	0.00826943	plumage	male plumage
1501	55	col.pc.mal.col1	0.0158025	plumage	male plumage
1502	55	col.pc.mal.col2	0.00631884	plumage	male plumage
1503	55	song.tempo.PC1	0.031553	song	song
1504	55	song.tempo.PC2	0.0158182	song	song
1505	55	song.tempo.PC3	0.00602745	song	song
1506	55	song.whole.freqPC1	0.00699288	song	song
1507	55	song.whole.freqPC2	0.00392521	song	song
1508	55	song.whole.freqPC3	0.00697334	song	song
1509	55	song.whole.freqPC4	0.00230087	song	song
1510	55	song.note.freq.PC1	0.0317124	song	song
1511	55	song.note.freq.PC2	0.0081746	song	song
1512	55	song.note.freq.PC3	0.00166559	song	song
1513	56	ln.mass	0.00855877	resource use	resource use
1514	56	bill.logPC1	0.0108261	resource use	resource use
1515	56	bill.logPC2	0.00116337	resource use	resource use
1516	56	bill.logPC3	0.000201284	resource use	resource use
1517	56	wt.logPC1	0.0030467	resource use	resource use
1518	56	wt.logPC2	0.000392463	resource use	resource use
1519	56	wt.logPC3	0.000294248	resource use	resource use
1520	56	col.pc.fem.disp1	0.147336	plumage	female plumage
1521	56	col.pc.fem.disp2	0.0139508	plumage	female plumage
1522	56	col.pc.fem.disp3	0.00583323	plumage	female plumage
1523	56	col.pc.fem.col1	0.00762727	plumage	female plumage
1524	56	col.pc.fem.col2	0.00522376	plumage	female plumage
1525	56	col.pc.mal.disp1	0.18374	plumage	male plumage
1526	56	col.pc.mal.disp2	0.0207222	plumage	male plumage
1527	56	col.pc.mal.disp3	0.00951069	plumage	male plumage
1528	56	col.pc.mal.col1	0.0165967	plumage	male plumage
1529	56	col.pc.mal.col2	0.00715864	plumage	male plumage
1530	56	song.tempo.PC1	0.0365623	song	song
1531	56	song.tempo.PC2	0.0171536	song	song
1532	56	song.tempo.PC3	0.00670982	song	song
1533	56	song.whole.freqPC1	0.0077293	song	song
1534	56	song.whole.freqPC2	0.00439342	song	song
1535	56	song.whole.freqPC3	0.00457745	song	song
1536	56	song.whole.freqPC4	0.00348533	song	song
1537	56	song.note.freq.PC1	0.0357098	song	song
1538	56	song.note.freq.PC2	0.0100219	song	song
1539	56	song.note.freq.PC3	0.00183521	song	song
1540	57	ln.mass	0.00799889	resource use	resource use
1541	57	bill.logPC1	0.0106873	resource use	resource use
1542	57	bill.logPC2	0.00112291	resource use	resource use
1543	57	bill.logPC3	0.000179489	resource use	resource use
1544	57	wt.logPC1	0.00276401	resource use	resource use
1545	57	wt.logPC2	0.000343705	resource use	resource use
1546	57	wt.logPC3	0.000247345	resource use	resource use
1547	57	col.pc.fem.disp1	0.125142	plumage	female plumage
1548	57	col.pc.fem.disp2	0.0127597	plumage	female plumage
1549	57	col.pc.fem.disp3	0.00520683	plumage	female plumage
1550	57	col.pc.fem.col1	0.00870296	plumage	female plumage
1551	57	col.pc.fem.col2	0.00504505	plumage	female plumage
1552	57	col.pc.mal.disp1	0.161033	plumage	male plumage
1553	57	col.pc.mal.disp2	0.018572	plumage	male plumage
1554	57	col.pc.mal.disp3	0.00859285	plumage	male plumage
1555	57	col.pc.mal.col1	0.0165846	plumage	male plumage
1556	57	col.pc.mal.col2	0.0067077	plumage	male plumage
1557	57	song.tempo.PC1	0.0322197	song	song
1558	57	song.tempo.PC2	0.0150292	song	song
1559	57	song.tempo.PC3	0.00594317	song	song
1560	57	song.whole.freqPC1	0.0121066	song	song
1561	57	song.whole.freqPC2	0.00387528	song	song
1562	57	song.whole.freqPC3	0.00381645	song	song
1563	57	song.whole.freqPC4	0.00224174	song	song
1564	57	song.note.freq.PC1	0.0319311	song	song
1565	57	song.note.freq.PC2	0.00747304	song	song
1566	57	song.note.freq.PC3	0.0016542	song	song
1567	58	ln.mass	0.00867849	resource use	resource use
1568	58	bill.logPC1	0.00974046	resource use	resource use
1569	58	bill.logPC2	0.0011632	resource use	resource use
1570	58	bill.logPC3	0.000194613	resource use	resource use
1571	58	wt.logPC1	0.00300628	resource use	resource use
1572	58	wt.logPC2	0.000401335	resource use	resource use
1573	58	wt.logPC3	0.000273776	resource use	resource use
1574	58	col.pc.fem.disp1	0.13663	plumage	female plumage
1575	58	col.pc.fem.disp2	0.0139413	plumage	female plumage
1576	58	col.pc.fem.disp3	0.00587914	plumage	female plumage
1577	58	col.pc.fem.col1	0.00867171	plumage	female plumage
1578	58	col.pc.fem.col2	0.00537514	plumage	female plumage
1579	58	col.pc.mal.disp1	0.177565	plumage	male plumage
1580	58	col.pc.mal.disp2	0.021216	plumage	male plumage
1581	58	col.pc.mal.disp3	0.00964292	plumage	male plumage
1582	58	col.pc.mal.col1	0.0175915	plumage	male plumage
1583	58	col.pc.mal.col2	0.00706539	plumage	male plumage
1584	58	song.tempo.PC1	0.0409422	song	song
1585	58	song.tempo.PC2	0.0166389	song	song
1586	58	song.tempo.PC3	0.00635943	song	song
1587	58	song.whole.freqPC1	0.00755293	song	song
1588	58	song.whole.freqPC2	0.00423862	song	song
1589	58	song.whole.freqPC3	0.0041092	song	song
1590	58	song.whole.freqPC4	0.00255761	song	song
1591	58	song.note.freq.PC1	0.0343586	song	song
1592	58	song.note.freq.PC2	0.00853422	song	song
1593	58	song.note.freq.PC3	0.00188389	song	song
1594	59	ln.mass	0.008018	resource use	resource use
1595	59	bill.logPC1	0.0129706	resource use	resource use
1596	59	bill.logPC2	0.00103278	resource use	resource use
1597	59	bill.logPC3	0.000180094	resource use	resource use
1598	59	wt.logPC1	0.00295619	resource use	resource use
1599	59	wt.logPC2	0.000391621	resource use	resource use
1600	59	wt.logPC3	0.000260658	resource use	resource use
1601	59	col.pc.fem.disp1	0.130675	plumage	female plumage
1602	59	col.pc.fem.disp2	0.0126887	plumage	female plumage
1603	59	col.pc.fem.disp3	0.00561835	plumage	female plumage
1604	59	col.pc.fem.col1	0.00773123	plumage	female plumage
1605	59	col.pc.fem.col2	0.0050221	plumage	female plumage
1606	59	col.pc.mal.disp1	0.167152	plumage	male plumage
1607	59	col.pc.mal.disp2	0.0180484	plumage	male plumage
1608	59	col.pc.mal.disp3	0.00864228	plumage	male plumage
1609	59	col.pc.mal.col1	0.016268	plumage	male plumage
1610	59	col.pc.mal.col2	0.00658798	plumage	male plumage
1611	59	song.tempo.PC1	0.0801286	song	song
1612	59	song.tempo.PC2	0.0153776	song	song
1613	59	song.tempo.PC3	0.00600401	song	song
1614	59	song.whole.freqPC1	0.00689105	song	song
1615	59	song.whole.freqPC2	0.00390899	song	song
1616	59	song.whole.freqPC3	0.00379503	song	song
1617	59	song.whole.freqPC4	0.00231797	song	song
1618	59	song.note.freq.PC1	0.0317824	song	song
1619	59	song.note.freq.PC2	0.00791878	song	song
1620	59	song.note.freq.PC3	0.00167635	song	song
1621	60	ln.mass	0.00897192	resource use	resource use
1622	60	bill.logPC1	0.0179533	resource use	resource use
1623	60	bill.logPC2	0.0010855	resource use	resource use
1624	60	bill.logPC3	0.000191862	resource use	resource use
1625	60	wt.logPC1	0.00309337	resource use	resource use
1626	60	wt.logPC2	0.00039263	resource use	resource use
1627	60	wt.logPC3	0.000281592	resource use	resource use
1628	60	col.pc.fem.disp1	0.132921	plumage	female plumage
1629	60	col.pc.fem.disp2	0.0133145	plumage	female plumage
1630	60	col.pc.fem.disp3	0.00556404	plumage	female plumage
1631	60	col.pc.fem.col1	0.00808357	plumage	female plumage
1632	60	col.pc.fem.col2	0.00508619	plumage	female plumage
1633	60	col.pc.mal.disp1	0.172715	plumage	male plumage
1634	60	col.pc.mal.disp2	0.0193554	plumage	male plumage
1635	60	col.pc.mal.disp3	0.00877749	plumage	male plumage
1636	60	col.pc.mal.col1	0.0157625	plumage	male plumage
1637	60	col.pc.mal.col2	0.00661004	plumage	male plumage
1638	60	song.tempo.PC1	0.0351573	song	song
1639	60	song.tempo.PC2	0.0154626	song	song
1640	60	song.tempo.PC3	0.0060446	song	song
1641	60	song.whole.freqPC1	0.00744031	song	song
1642	60	song.whole.freqPC2	0.00412228	song	song
1643	60	song.whole.freqPC3	0.00405367	song	song
1644	60	song.whole.freqPC4	0.00248283	song	song
1645	60	song.note.freq.PC1	0.0337804	song	song
1646	60	song.note.freq.PC2	0.00839147	song	song
1647	60	song.note.freq.PC3	0.00170159	song	song
1648	61	ln.mass	0.00766829	resource use	resource use
1649	61	bill.logPC1	0.00840665	resource use	resource use
1650	61	bill.logPC2	0.00106414	resource use	resource use
1651	61	bill.logPC3	0.000186209	resource use	resource use
1652	61	wt.logPC1	0.00281567	resource use	resource use
1653	61	wt.logPC2	0.000376139	resource use	resource use
1654	61	wt.logPC3	0.000255373	resource use	resource use
1655	61	col.pc.fem.disp1	0.126405	plumage	female plumage
1656	61	col.pc.fem.disp2	0.0125516	plumage	female plumage
1657	61	col.pc.fem.disp3	0.00514069	plumage	female plumage
1658	61	col.pc.fem.col1	0.00589657	plumage	female plumage
1659	61	col.pc.fem.col2	0.00490959	plumage	female plumage
1660	61	col.pc.mal.disp1	0.162642	plumage	male plumage
1661	61	col.pc.mal.disp2	0.0178893	plumage	male plumage
1662	61	col.pc.mal.disp3	0.00843842	plumage	male plumage
1663	61	col.pc.mal.col1	0.01582	plumage	male plumage
1664	61	col.pc.mal.col2	0.00669036	plumage	male plumage
1665	61	song.tempo.PC1	0.0329329	song	song
1666	61	song.tempo.PC2	0.01586	song	song
1667	61	song.tempo.PC3	0.00619407	song	song
1668	61	song.whole.freqPC1	0.00708488	song	song
1669	61	song.whole.freqPC2	0.00402923	song	song
1670	61	song.whole.freqPC3	0.00389409	song	song
1671	61	song.whole.freqPC4	0.00238291	song	song
1672	61	song.note.freq.PC1	0.032506	song	song
1673	61	song.note.freq.PC2	0.00833834	song	song
1674	61	song.note.freq.PC3	0.00167171	song	song
1675	62	ln.mass	0.00762362	resource use	resource use
1676	62	bill.logPC1	0.0103959	resource use	resource use
1677	62	bill.logPC2	0.00107916	resource use	resource use
1678	62	bill.logPC3	0.000179521	resource use	resource use
1679	62	wt.logPC1	0.00288226	resource use	resource use
1680	62	wt.logPC2	0.000362279	resource use	resource use
1681	62	wt.logPC3	0.000250593	resource use	resource use
1682	62	col.pc.fem.disp1	0.1266	plumage	female plumage
1683	62	col.pc.fem.disp2	0.0126763	plumage	female plumage
1684	62	col.pc.fem.disp3	0.00540002	plumage	female plumage
1685	62	col.pc.fem.col1	0.00731646	plumage	female plumage
1686	62	col.pc.fem.col2	0.00495923	plumage	female plumage
1687	62	col.pc.mal.disp1	0.166096	plumage	male plumage
1688	62	col.pc.mal.disp2	0.0182335	plumage	male plumage
1689	62	col.pc.mal.disp3	0.00828272	plumage	male plumage
1690	62	col.pc.mal.col1	0.0154936	plumage	male plumage
1691	62	col.pc.mal.col2	0.0065277	plumage	male plumage
1692	62	song.tempo.PC1	0.0317028	song	song
1693	62	song.tempo.PC2	0.0149122	song	song
1694	62	song.tempo.PC3	0.00577219	song	song
1695	62	song.whole.freqPC1	0.00686956	song	song
1696	62	song.whole.freqPC2	0.00385215	song	song
1697	62	song.whole.freqPC3	0.00393787	song	song
1698	62	song.whole.freqPC4	0.00231623	song	song
1699	62	song.note.freq.PC1	0.0319829	song	song
1700	62	song.note.freq.PC2	0.00852121	song	song
1701	62	song.note.freq.PC3	0.00159826	song	song
1702	63	ln.mass	0.00890416	resource use	resource use
1703	63	bill.logPC1	0.0120478	resource use	resource use
1704	63	bill.logPC2	0.00113405	resource use	resource use
1705	63	bill.logPC3	0.000192941	resource use	resource use
1706	63	wt.logPC1	0.00309772	resource use	resource use
1707	63	wt.logPC2	0.000390489	resource use	resource use
1708	63	wt.logPC3	0.000269881	resource use	resource use
1709	63	col.pc.fem.disp1	0.136696	plumage	female plumage
1710	63	col.pc.fem.disp2	0.0132996	plumage	female plumage
1711	63	col.pc.fem.disp3	0.00542657	plumage	female plumage
1712	63	col.pc.fem.col1	0.00803891	plumage	female plumage
1713	63	col.pc.fem.col2	0.00525941	plumage	female plumage
1714	63	col.pc.mal.disp1	0.172664	plumage	male plumage
1715	63	col.pc.mal.disp2	0.0195275	plumage	male plumage
1716	63	col.pc.mal.disp3	0.00894199	plumage	male plumage
1717	63	col.pc.mal.col1	0.0202879	plumage	male plumage
1718	63	col.pc.mal.col2	0.00690944	plumage	male plumage
1719	63	song.tempo.PC1	0.0375554	song	song
1720	63	song.tempo.PC2	0.0164756	song	song
1721	63	song.tempo.PC3	0.00654973	song	song
1722	63	song.whole.freqPC1	0.00741386	song	song
1723	63	song.whole.freqPC2	0.00417191	song	song
1724	63	song.whole.freqPC3	0.00402912	song	song
1725	63	song.whole.freqPC4	0.00244909	song	song
1726	63	song.note.freq.PC1	0.0343509	song	song
1727	63	song.note.freq.PC2	0.0172826	song	song
1728	63	song.note.freq.PC3	0.00176813	song	song
1729	64	ln.mass	0.00796226	resource use	resource use
1730	64	bill.logPC1	0.0123462	resource use	resource use
1731	64	bill.logPC2	0.00100848	resource use	resource use
1732	64	bill.logPC3	0.000175481	resource use	resource use
1733	64	wt.logPC1	0.00284892	resource use	resource use
1734	64	wt.logPC2	0.000367631	resource use	resource use
1735	64	wt.logPC3	0.000252404	resource use	resource use
1736	64	col.pc.fem.disp1	0.123769	plumage	female plumage
1737	64	col.pc.fem.disp2	0.0118717	plumage	female plumage
1738	64	col.pc.fem.disp3	0.00507723	plumage	female plumage
1739	64	col.pc.fem.col1	0.00732677	plumage	female plumage
1740	64	col.pc.fem.col2	0.0044995	plumage	female plumage
1741	64	col.pc.mal.disp1	0.159724	plumage	male plumage
1742	64	col.pc.mal.disp2	0.018164	plumage	male plumage
1743	64	col.pc.mal.disp3	0.00826595	plumage	male plumage
1744	64	col.pc.mal.col1	0.0156481	plumage	male plumage
1745	64	col.pc.mal.col2	0.00626363	plumage	male plumage
1746	64	song.tempo.PC1	0.0305817	song	song
1747	64	song.tempo.PC2	0.0144588	song	song
1748	64	song.tempo.PC3	0.00581575	song	song
1749	64	song.whole.freqPC1	0.00658653	song	song
1750	64	song.whole.freqPC2	0.00380592	song	song
1751	64	song.whole.freqPC3	0.00361073	song	song
1752	64	song.whole.freqPC4	0.00222181	song	song
1753	64	song.note.freq.PC1	0.0306155	song	song
1754	64	song.note.freq.PC2	0.0082406	song	song
1755	64	song.note.freq.PC3	0.00155335	song	song
1756	65	ln.mass	0.00825431	resource use	resource use
1757	65	bill.logPC1	0.011516	resource use	resource use
1758	65	bill.logPC2	0.00119199	resource use	resource use
1759	65	bill.logPC3	0.000198856	resource use	resource use
1760	65	wt.logPC1	0.00302469	resource use	resource use
1761	65	wt.logPC2	0.000410916	resource use	resource use
1762	65	wt.logPC3	0.000281437	resource use	resource use
1763	65	col.pc.fem.disp1	0.135658	plumage	female plumage
1764	65	col.pc.fem.disp2	0.0138996	plumage	female plumage
1765	65	col.pc.fem.disp3	0.00548065	plumage	female plumage
1766	65	col.pc.fem.col1	0.00819425	plumage	female plumage
1767	65	col.pc.fem.col2	0.0052851	plumage	female plumage
1768	65	col.pc.mal.disp1	0.173825	plumage	male plumage
1769	65	col.pc.mal.disp2	0.0206155	plumage	male plumage
1770	65	col.pc.mal.disp3	0.00922164	plumage	male plumage
1771	65	col.pc.mal.col1	0.0156841	plumage	male plumage
1772	65	col.pc.mal.col2	0.00676888	plumage	male plumage
1773	65	song.tempo.PC1	0.0346841	song	song
1774	65	song.tempo.PC2	0.0166674	song	song
1775	65	song.tempo.PC3	0.00640633	song	song
1776	65	song.whole.freqPC1	0.0120962	song	song
1777	65	song.whole.freqPC2	0.00431396	song	song
1778	65	song.whole.freqPC3	0.00421519	song	song
1779	65	song.whole.freqPC4	0.00252117	song	song
1780	65	song.note.freq.PC1	0.0351804	song	song
1781	65	song.note.freq.PC2	0.00911485	song	song
1782	65	song.note.freq.PC3	0.00177867	song	song
1783	66	ln.mass	0.00838519	resource use	resource use
1784	66	bill.logPC1	0.00942494	resource use	resource use
1785	66	bill.logPC2	0.00114815	resource use	resource use
1786	66	bill.logPC3	0.00018971	resource use	resource use
1787	66	wt.logPC1	0.00289635	resource use	resource use
1788	66	wt.logPC2	0.000384622	resource use	resource use
1789	66	wt.logPC3	0.000261358	resource use	resource use
1790	66	col.pc.fem.disp1	0.12971	plumage	female plumage
1791	66	col.pc.fem.disp2	0.0132246	plumage	female plumage
1792	66	col.pc.fem.disp3	0.00569002	plumage	female plumage
1793	66	col.pc.fem.col1	0.00711844	plumage	female plumage
1794	66	col.pc.fem.col2	0.00512459	plumage	female plumage
1795	66	col.pc.mal.disp1	0.173839	plumage	male plumage
1796	66	col.pc.mal.disp2	0.0186431	plumage	male plumage
1797	66	col.pc.mal.disp3	0.00908916	plumage	male plumage
1798	66	col.pc.mal.col1	0.0186677	plumage	male plumage
1799	66	col.pc.mal.col2	0.00693306	plumage	male plumage
1800	66	song.tempo.PC1	0.0813971	song	song
1801	66	song.tempo.PC2	0.0154984	song	song
1802	66	song.tempo.PC3	0.00594044	song	song
1803	66	song.whole.freqPC1	0.00723503	song	song
1804	66	song.whole.freqPC2	0.00405307	song	song
1805	66	song.whole.freqPC3	0.00731151	song	song
1806	66	song.whole.freqPC4	0.00247153	song	song
1807	66	song.note.freq.PC1	0.0317793	song	song
1808	66	song.note.freq.PC2	0.00930987	song	song
1809	66	song.note.freq.PC3	0.00165487	song	song
1810	67	ln.mass	0.00819781	resource use	resource use
1811	67	bill.logPC1	0.00896673	resource use	resource use
1812	67	bill.logPC2	0.00111788	resource use	resource use
1813	67	bill.logPC3	0.00019044	resource use	resource use
1814	67	wt.logPC1	0.00297211	resource use	resource use
1815	67	wt.logPC2	0.000372868	resource use	resource use
1816	67	wt.logPC3	0.000258305	resource use	resource use
1817	67	col.pc.fem.disp1	0.138362	plumage	female plumage
1818	67	col.pc.fem.disp2	0.0133479	plumage	female plumage
1819	67	col.pc.fem.disp3	0.00564512	plumage	female plumage
1820	67	col.pc.fem.col1	0.00792812	plumage	female plumage
1821	67	col.pc.fem.col2	0.004813	plumage	female plumage
1822	67	col.pc.mal.disp1	0.170694	plumage	male plumage
1823	67	col.pc.mal.disp2	0.0196326	plumage	male plumage
1824	67	col.pc.mal.disp3	0.00917212	plumage	male plumage
1825	67	col.pc.mal.col1	0.0171361	plumage	male plumage
1826	67	col.pc.mal.col2	0.00672626	plumage	male plumage
1827	67	song.tempo.PC1	0.0337188	song	song
1828	67	song.tempo.PC2	0.0156615	song	song
1829	67	song.tempo.PC3	0.00612386	song	song
1830	67	song.whole.freqPC1	0.0132317	song	song
1831	67	song.whole.freqPC2	0.00417029	song	song
1832	67	song.whole.freqPC3	0.00421581	song	song
1833	67	song.whole.freqPC4	0.00243428	song	song
1834	67	song.note.freq.PC1	0.0336468	song	song
1835	67	song.note.freq.PC2	0.00872173	song	song
1836	67	song.note.freq.PC3	0.00173994	song	song
1837	68	ln.mass	0.00773973	resource use	resource use
1838	68	bill.logPC1	0.00846659	resource use	resource use
1839	68	bill.logPC2	0.00109225	resource use	resource use
1840	68	bill.logPC3	0.000189889	resource use	resource use
1841	68	wt.logPC1	0.00283874	resource use	resource use
1842	68	wt.logPC2	0.000397737	resource use	resource use
1843	68	wt.logPC3	0.000263881	resource use	resource use
1844	68	col.pc.fem.disp1	0.13086	plumage	female plumage
1845	68	col.pc.fem.disp2	0.0132497	plumage	female plumage
1846	68	col.pc.fem.disp3	0.005569	plumage	female plumage
1847	68	col.pc.fem.col1	0.00749958	plumage	female plumage
1848	68	col.pc.fem.col2	0.00494012	plumage	female plumage
1849	68	col.pc.mal.disp1	0.169609	plumage	male plumage
1850	68	col.pc.mal.disp2	0.019676	plumage	male plumage
1851	68	col.pc.mal.disp3	0.00905949	plumage	male plumage
1852	68	col.pc.mal.col1	0.0161233	plumage	male plumage
1853	68	col.pc.mal.col2	0.00679591	plumage	male plumage
1854	68	song.tempo.PC1	0.0339982	song	song
1855	68	song.tempo.PC2	0.0163008	song	song
1856	68	song.tempo.PC3	0.00620264	song	song
1857	68	song.whole.freqPC1	0.00734434	song	song
1858	68	song.whole.freqPC2	0.009048	song	song
1859	68	song.whole.freqPC3	0.00420968	song	song
1860	68	song.whole.freqPC4	0.00247524	song	song
1861	68	song.note.freq.PC1	0.188428	song	song
1862	68	song.note.freq.PC2	0.00931287	song	song
1863	68	song.note.freq.PC3	0.00172483	song	song
1864	69	ln.mass	0.00808239	resource use	resource use
1865	69	bill.logPC1	0.0102953	resource use	resource use
1866	69	bill.logPC2	0.00108649	resource use	resource use
1867	69	bill.logPC3	0.000190796	resource use	resource use
1868	69	wt.logPC1	0.00295165	resource use	resource use
1869	69	wt.logPC2	0.000384781	resource use	resource use
1870	69	wt.logPC3	0.000262897	resource use	resource use
1871	69	col.pc.fem.disp1	0.126934	plumage	female plumage
1872	69	col.pc.fem.disp2	0.0131358	plumage	female plumage
1873	69	col.pc.fem.disp3	0.00565329	plumage	female plumage
1874	69	col.pc.fem.col1	0.00788518	plumage	female plumage
1875	69	col.pc.fem.col2	0.00499894	plumage	female plumage
1876	69	col.pc.mal.disp1	0.171976	plumage	male plumage
1877	69	col.pc.mal.disp2	0.0186219	plumage	male plumage
1878	69	col.pc.mal.disp3	0.00876294	plumage	male plumage
1879	69	col.pc.mal.col1	0.0170256	plumage	male plumage
1880	69	col.pc.mal.col2	0.00680651	plumage	male plumage
1881	69	song.tempo.PC1	0.0332025	song	song
1882	69	song.tempo.PC2	0.0161311	song	song
1883	69	song.tempo.PC3	0.0062529	song	song
1884	69	song.whole.freqPC1	0.00726745	song	song
1885	69	song.whole.freqPC2	0.00408303	song	song
1886	69	song.whole.freqPC3	0.00413515	song	song
1887	69	song.whole.freqPC4	0.00240547	song	song
1888	69	song.note.freq.PC1	0.0332807	song	song
1889	69	song.note.freq.PC2	0.00835692	song	song
1890	69	song.note.freq.PC3	0.00176094	song	song
1891	70	ln.mass	0.0091149	resource use	resource use
1892	70	bill.logPC1	0.0132437	resource use	resource use
1893	70	bill.logPC2	0.00103934	resource use	resource use
1894	70	bill.logPC3	0.000187905	resource use	resource use
1895	70	wt.logPC1	0.00310016	resource use	resource use
1896	70	wt.logPC2	0.000387792	resource use	resource use
1897	70	wt.logPC3	0.000258536	resource use	resource use
1898	70	col.pc.fem.disp1	0.122887	plumage	female plumage
1899	70	col.pc.fem.disp2	0.012628	plumage	female plumage
1900	70	col.pc.fem.disp3	0.00547835	plumage	female plumage
1901	70	col.pc.fem.col1	0.00752659	plumage	female plumage
1902	70	col.pc.fem.col2	0.00492278	plumage	female plumage
1903	70	col.pc.mal.disp1	0.160681	plumage	male plumage
1904	70	col.pc.mal.disp2	0.0186488	plumage	male plumage
1905	70	col.pc.mal.disp3	0.00862874	plumage	male plumage
1906	70	col.pc.mal.col1	0.0162196	plumage	male plumage
1907	70	col.pc.mal.col2	0.00645557	plumage	male plumage
1908	70	song.tempo.PC1	0.0333166	song	song
1909	70	song.tempo.PC2	0.0162597	song	song
1910	70	song.tempo.PC3	0.00637824	song	song
1911	70	song.whole.freqPC1	0.00741445	song	song
1912	70	song.whole.freqPC2	0.00395118	song	song
1913	70	song.whole.freqPC3	0.00397608	song	song
1914	70	song.whole.freqPC4	0.00237468	song	song
1915	70	song.note.freq.PC1	0.0318401	song	song
1916	70	song.note.freq.PC2	0.00806163	song	song
1917	70	song.note.freq.PC3	0.00171635	song	song
1918	71	ln.mass	0.00899138	resource use	resource use
1919	71	bill.logPC1	0.0145574	resource use	resource use
1920	71	bill.logPC2	0.00108868	resource use	resource use
1921	71	bill.logPC3	0.000195951	resource use	resource use
1922	71	wt.logPC1	0.0030271	resource use	resource use
1923	71	wt.logPC2	0.00067409	resource use	resource use
1924	71	wt.logPC3	0.000288629	resource use	resource use
1925	71	col.pc.fem.disp1	0.131115	plumage	female plumage
1926	71	col.pc.fem.disp2	0.0132908	plumage	female plumage
1927	71	col.pc.fem.disp3	0.00565565	plumage	female plumage
1928	71	col.pc.fem.col1	0.00790528	plumage	female plumage
1929	71	col.pc.fem.col2	0.00520877	plumage	female plumage
1930	71	col.pc.mal.disp1	0.168234	plumage	male plumage
1931	71	col.pc.mal.disp2	0.0196062	plumage	male plumage
1932	71	col.pc.mal.disp3	0.0091237	plumage	male plumage
1933	71	col.pc.mal.col1	0.0167474	plumage	male plumage
1934	71	col.pc.mal.col2	0.00669917	plumage	male plumage
1935	71	song.tempo.PC1	0.0349886	song	song
1936	71	song.tempo.PC2	0.0165188	song	song
1937	71	song.tempo.PC3	0.00632775	song	song
1938	71	song.whole.freqPC1	0.00758547	song	song
1939	71	song.whole.freqPC2	0.00427353	song	song
1940	71	song.whole.freqPC3	0.00418879	song	song
1941	71	song.whole.freqPC4	0.0025428	song	song
1942	71	song.note.freq.PC1	0.0349206	song	song
1943	71	song.note.freq.PC2	0.00880975	song	song
1944	71	song.note.freq.PC3	0.00172686	song	song
1945	72	ln.mass	0.00780965	resource use	resource use
1946	72	bill.logPC1	0.00933531	resource use	resource use
1947	72	bill.logPC2	0.00110355	resource use	resource use
1948	72	bill.logPC3	0.000195084	resource use	resource use
1949	72	wt.logPC1	0.00286932	resource use	resource use
1950	72	wt.logPC2	0.000388462	resource use	resource use
1951	72	wt.logPC3	0.000270463	resource use	resource use
1952	72	col.pc.fem.disp1	0.13431	plumage	female plumage
1953	72	col.pc.fem.disp2	0.013292	plumage	female plumage
1954	72	col.pc.fem.disp3	0.00558993	plumage	female plumage
1955	72	col.pc.fem.col1	0.00671622	plumage	female plumage
1956	72	col.pc.fem.col2	0.0049612	plumage	female plumage
1957	72	col.pc.mal.disp1	0.179857	plumage	male plumage
1958	72	col.pc.mal.disp2	0.0191939	plumage	male plumage
1959	72	col.pc.mal.disp3	0.00877849	plumage	male plumage
1960	72	col.pc.mal.col1	0.0157144	plumage	male plumage
1961	72	col.pc.mal.col2	0.00675905	plumage	male plumage
1962	72	song.tempo.PC1	0.0346052	song	song
1963	72	song.tempo.PC2	0.0194872	song	song
1964	72	song.tempo.PC3	0.00629455	song	song
1965	72	song.whole.freqPC1	0.0121898	song	song
1966	72	song.whole.freqPC2	0.00422096	song	song
1967	72	song.whole.freqPC3	0.00421707	song	song
1968	72	song.whole.freqPC4	0.00250046	song	song
1969	72	song.note.freq.PC1	0.0342775	song	song
1970	72	song.note.freq.PC2	0.00890252	song	song
1971	72	song.note.freq.PC3	0.00177415	song	song
1972	73	ln.mass	0.00870184	resource use	resource use
1973	73	bill.logPC1	0.0146091	resource use	resource use
1974	73	bill.logPC2	0.00116768	resource use	resource use
1975	73	bill.logPC3	0.000200387	resource use	resource use
1976	73	wt.logPC1	0.00313338	resource use	resource use
1977	73	wt.logPC2	0.000430467	resource use	resource use
1978	73	wt.logPC3	0.000292113	resource use	resource use
1979	73	col.pc.fem.disp1	0.143447	plumage	female plumage
1980	73	col.pc.fem.disp2	0.0138001	plumage	female plumage
1981	73	col.pc.fem.disp3	0.0060894	plumage	female plumage
1982	73	col.pc.fem.col1	0.00790176	plumage	female plumage
1983	73	col.pc.fem.col2	0.00545265	plumage	female plumage
1984	73	col.pc.mal.disp1	0.187724	plumage	male plumage
1985	73	col.pc.mal.disp2	0.0202618	plumage	male plumage
1986	73	col.pc.mal.disp3	0.00944053	plumage	male plumage
1987	73	col.pc.mal.col1	0.0175	plumage	male plumage
1988	73	col.pc.mal.col2	0.0070878	plumage	male plumage
1989	73	song.tempo.PC1	0.0356443	song	song
1990	73	song.tempo.PC2	0.01724	song	song
1991	73	song.tempo.PC3	0.00658871	song	song
1992	73	song.whole.freqPC1	0.00762406	song	song
1993	73	song.whole.freqPC2	0.00440583	song	song
1994	73	song.whole.freqPC3	0.00452285	song	song
1995	73	song.whole.freqPC4	0.00261462	song	song
1996	73	song.note.freq.PC1	0.0352622	song	song
1997	73	song.note.freq.PC2	0.00980737	song	song
1998	73	song.note.freq.PC3	0.00450517	song	song
1999	74	ln.mass	0.00754221	resource use	resource use
[truncated: 728 more rows]

## Sheet: felsens
index	tree	trait	mean.ln.felsen	type1	type2
1	MCC	ln.mass	-5.35296	resource use	resource use
2	MCC	bill.logPC1	-5.59862	resource use	resource use
3	MCC	bill.logPC2	-6.12512	resource use	resource use
4	MCC	bill.logPC3	-6.49306	resource use	resource use
5	MCC	wt.logPC1	-5.8727	resource use	resource use
6	MCC	wt.logPC2	-6.4188	resource use	resource use
7	MCC	wt.logPC3	-6.6087	resource use	resource use
8	MCC	col.pc.fem.disp1	-2.99981	plumage	female plumage
9	MCC	col.pc.fem.disp2	-4.58982	plumage	female plumage
10	MCC	col.pc.fem.disp3	-5.33712	plumage	female plumage
11	MCC	col.pc.fem.col1	-5.47696	plumage	female plumage
12	MCC	col.pc.fem.col2	-5.42368	plumage	female plumage
13	MCC	col.pc.mal.disp1	-2.73596	plumage	male plumage
14	MCC	col.pc.mal.disp2	-4.51554	plumage	male plumage
15	MCC	col.pc.mal.disp3	-4.94705	plumage	male plumage
16	MCC	col.pc.mal.col1	-4.83846	plumage	male plumage
17	MCC	col.pc.mal.col2	-5.08411	plumage	male plumage
18	MCC	song.tempo.PC1	-3.74289	song	song
19	MCC	song.tempo.PC2	-4.37772	song	song
20	MCC	song.tempo.PC3	-5.29204	song	song
21	MCC	song.whole.freqPC1	-4.65692	song	song
22	MCC	song.whole.freqPC2	-4.64259	song	song
23	MCC	song.whole.freqPC3	-4.98234	song	song
24	MCC	song.whole.freqPC4	-5.47574	song	song
25	MCC	song.note.freq.PC1	-3.35632	song	song
26	MCC	song.note.freq.PC2	-4.63067	song	song
27	MCC	song.note.freq.PC3	-5.34124	song	song
28	1	ln.mass	-5.26223	resource use	resource use
29	1	bill.logPC1	-5.58804	resource use	resource use
30	1	bill.logPC2	-6.12364	resource use	resource use
31	1	bill.logPC3	-6.48454	resource use	resource use
32	1	wt.logPC1	-5.8368	resource use	resource use
33	1	wt.logPC2	-6.39848	resource use	resource use
34	1	wt.logPC3	-6.58527	resource use	resource use
35	1	col.pc.fem.disp1	-3.091	plumage	female plumage
36	1	col.pc.fem.disp2	-4.58398	plumage	female plumage
37	1	col.pc.fem.disp3	-5.27464	plumage	female plumage
38	1	col.pc.fem.col1	-5.51841	plumage	female plumage
39	1	col.pc.fem.col2	-5.34901	plumage	female plumage
40	1	col.pc.mal.disp1	-2.67392	plumage	male plumage
41	1	col.pc.mal.disp2	-4.58974	plumage	male plumage
42	1	col.pc.mal.disp3	-4.97717	plumage	male plumage
43	1	col.pc.mal.col1	-4.86706	plumage	male plumage
44	1	col.pc.mal.col2	-5.07794	plumage	male plumage
45	1	song.tempo.PC1	-3.84466	song	song
46	1	song.tempo.PC2	-4.39318	song	song
47	1	song.tempo.PC3	-5.21691	song	song
48	1	song.whole.freqPC1	-4.69228	song	song
49	1	song.whole.freqPC2	-4.62518	song	song
50	1	song.whole.freqPC3	-5.03987	song	song
51	1	song.whole.freqPC4	-5.55083	song	song
52	1	song.note.freq.PC1	-3.37146	song	song
53	1	song.note.freq.PC2	-4.58237	song	song
54	1	song.note.freq.PC3	-5.25967	song	song
55	2	ln.mass	-5.29951	resource use	resource use
56	2	bill.logPC1	-5.66498	resource use	resource use
57	2	bill.logPC2	-6.10217	resource use	resource use
58	2	bill.logPC3	-6.50867	resource use	resource use
59	2	wt.logPC1	-5.87363	resource use	resource use
60	2	wt.logPC2	-6.41868	resource use	resource use
61	2	wt.logPC3	-6.60348	resource use	resource use
62	2	col.pc.fem.disp1	-3.11668	plumage	female plumage
63	2	col.pc.fem.disp2	-4.57685	plumage	female plumage
64	2	col.pc.fem.disp3	-5.34026	plumage	female plumage
65	2	col.pc.fem.col1	-5.48095	plumage	female plumage
66	2	col.pc.fem.col2	-5.45448	plumage	female plumage
67	2	col.pc.mal.disp1	-2.79888	plumage	male plumage
68	2	col.pc.mal.disp2	-4.50728	plumage	male plumage
69	2	col.pc.mal.disp3	-4.99017	plumage	male plumage
70	2	col.pc.mal.col1	-4.8885	plumage	male plumage
71	2	col.pc.mal.col2	-5.10636	plumage	male plumage
72	2	song.tempo.PC1	-3.75272	song	song
73	2	song.tempo.PC2	-4.46823	song	song
74	2	song.tempo.PC3	-5.28202	song	song
75	2	song.whole.freqPC1	-4.7184	song	song
76	2	song.whole.freqPC2	-4.67769	song	song
77	2	song.whole.freqPC3	-4.92522	song	song
78	2	song.whole.freqPC4	-5.50449	song	song
79	2	song.note.freq.PC1	-3.51013	song	song
80	2	song.note.freq.PC2	-4.66113	song	song
81	2	song.note.freq.PC3	-5.38316	song	song
82	3	ln.mass	-5.43831	resource use	resource use
83	3	bill.logPC1	-5.72774	resource use	resource use
84	3	bill.logPC2	-6.19326	resource use	resource use
85	3	bill.logPC3	-6.4725	resource use	resource use
86	3	wt.logPC1	-5.92781	resource use	resource use
87	3	wt.logPC2	-6.44696	resource use	resource use
88	3	wt.logPC3	-6.62175	resource use	resource use
89	3	col.pc.fem.disp1	-3.0695	plumage	female plumage
90	3	col.pc.fem.disp2	-4.69777	plumage	female plumage
91	3	col.pc.fem.disp3	-5.35976	plumage	female plumage
92	3	col.pc.fem.col1	-5.59935	plumage	female plumage
93	3	col.pc.fem.col2	-5.38433	plumage	female plumage
94	3	col.pc.mal.disp1	-2.87299	plumage	male plumage
95	3	col.pc.mal.disp2	-4.71777	plumage	male plumage
96	3	col.pc.mal.disp3	-5.07952	plumage	male plumage
97	3	col.pc.mal.col1	-4.98934	plumage	male plumage
98	3	col.pc.mal.col2	-5.15364	plumage	male plumage
99	3	song.tempo.PC1	-3.76657	song	song
100	3	song.tempo.PC2	-4.35931	song	song
101	3	song.tempo.PC3	-5.24729	song	song
102	3	song.whole.freqPC1	-4.78633	song	song
103	3	song.whole.freqPC2	-4.63043	song	song
104	3	song.whole.freqPC3	-4.96786	song	song
105	3	song.whole.freqPC4	-5.63424	song	song
106	3	song.note.freq.PC1	-3.63242	song	song
107	3	song.note.freq.PC2	-4.65487	song	song
108	3	song.note.freq.PC3	-5.31328	song	song
109	4	ln.mass	-5.31837	resource use	resource use
110	4	bill.logPC1	-5.5899	resource use	resource use
111	4	bill.logPC2	-6.15626	resource use	resource use
112	4	bill.logPC3	-6.50763	resource use	resource use
113	4	wt.logPC1	-5.83778	resource use	resource use
114	4	wt.logPC2	-6.39924	resource use	resource use
115	4	wt.logPC3	-6.61225	resource use	resource use
116	4	col.pc.fem.disp1	-3.07172	plumage	female plumage
117	4	col.pc.fem.disp2	-4.54099	plumage	female plumage
118	4	col.pc.fem.disp3	-5.31225	plumage	female plumage
119	4	col.pc.fem.col1	-5.53374	plumage	female plumage
120	4	col.pc.fem.col2	-5.36579	plumage	female plumage
121	4	col.pc.mal.disp1	-2.76794	plumage	male plumage
122	4	col.pc.mal.disp2	-4.5835	plumage	male plumage
123	4	col.pc.mal.disp3	-5.04118	plumage	male plumage
124	4	col.pc.mal.col1	-4.87181	plumage	male plumage
125	4	col.pc.mal.col2	-5.12885	plumage	male plumage
126	4	song.tempo.PC1	-3.8078	song	song
127	4	song.tempo.PC2	-4.36566	song	song
128	4	song.tempo.PC3	-5.22416	song	song
129	4	song.whole.freqPC1	-4.68304	song	song
130	4	song.whole.freqPC2	-4.60455	song	song
131	4	song.whole.freqPC3	-5.03449	song	song
132	4	song.whole.freqPC4	-5.57552	song	song
133	4	song.note.freq.PC1	-3.39925	song	song
134	4	song.note.freq.PC2	-4.63663	song	song
135	4	song.note.freq.PC3	-5.32653	song	song
136	5	ln.mass	-5.37444	resource use	resource use
137	5	bill.logPC1	-5.67356	resource use	resource use
138	5	bill.logPC2	-6.17624	resource use	resource use
139	5	bill.logPC3	-6.45252	resource use	resource use
140	5	wt.logPC1	-5.88352	resource use	resource use
141	5	wt.logPC2	-6.42044	resource use	resource use
142	5	wt.logPC3	-6.60253	resource use	resource use
143	5	col.pc.fem.disp1	-3.04262	plumage	female plumage
144	5	col.pc.fem.disp2	-4.58214	plumage	female plumage
145	5	col.pc.fem.disp3	-5.29825	plumage	female plumage
146	5	col.pc.fem.col1	-5.49577	plumage	female plumage
147	5	col.pc.fem.col2	-5.3563	plumage	female plumage
148	5	col.pc.mal.disp1	-2.78978	plumage	male plumage
149	5	col.pc.mal.disp2	-4.58661	plumage	male plumage
150	5	col.pc.mal.disp3	-4.95703	plumage	male plumage
151	5	col.pc.mal.col1	-4.86295	plumage	male plumage
152	5	col.pc.mal.col2	-5.10928	plumage	male plumage
153	5	song.tempo.PC1	-3.8268	song	song
154	5	song.tempo.PC2	-4.39874	song	song
155	5	song.tempo.PC3	-5.21125	song	song
156	5	song.whole.freqPC1	-4.73294	song	song
157	5	song.whole.freqPC2	-4.67923	song	song
158	5	song.whole.freqPC3	-5.04854	song	song
159	5	song.whole.freqPC4	-5.53341	song	song
160	5	song.note.freq.PC1	-3.45122	song	song
161	5	song.note.freq.PC2	-4.62382	song	song
162	5	song.note.freq.PC3	-5.32172	song	song
163	6	ln.mass	-5.3215	resource use	resource use
164	6	bill.logPC1	-5.70619	resource use	resource use
165	6	bill.logPC2	-6.18595	resource use	resource use
166	6	bill.logPC3	-6.49257	resource use	resource use
167	6	wt.logPC1	-5.89145	resource use	resource use
168	6	wt.logPC2	-6.46749	resource use	resource use
169	6	wt.logPC3	-6.59365	resource use	resource use
170	6	col.pc.fem.disp1	-3.01695	plumage	female plumage
171	6	col.pc.fem.disp2	-4.66095	plumage	female plumage
172	6	col.pc.fem.disp3	-5.32896	plumage	female plumage
173	6	col.pc.fem.col1	-5.47868	plumage	female plumage
174	6	col.pc.fem.col2	-5.35686	plumage	female plumage
175	6	col.pc.mal.disp1	-2.71053	plumage	male plumage
176	6	col.pc.mal.disp2	-4.56668	plumage	male plumage
177	6	col.pc.mal.disp3	-4.9623	plumage	male plumage
178	6	col.pc.mal.col1	-4.81331	plumage	male plumage
179	6	col.pc.mal.col2	-5.06245	plumage	male plumage
180	6	song.tempo.PC1	-3.73704	song	song
181	6	song.tempo.PC2	-4.37443	song	song
182	6	song.tempo.PC3	-5.17263	song	song
183	6	song.whole.freqPC1	-4.80341	song	song
184	6	song.whole.freqPC2	-4.7039	song	song
185	6	song.whole.freqPC3	-4.97932	song	song
186	6	song.whole.freqPC4	-5.53531	song	song
187	6	song.note.freq.PC1	-3.55353	song	song
188	6	song.note.freq.PC2	-4.52254	song	song
189	6	song.note.freq.PC3	-5.26419	song	song
190	7	ln.mass	-5.28425	resource use	resource use
191	7	bill.logPC1	-5.68294	resource use	resource use
192	7	bill.logPC2	-6.07742	resource use	resource use
193	7	bill.logPC3	-6.50486	resource use	resource use
194	7	wt.logPC1	-5.85203	resource use	resource use
195	7	wt.logPC2	-6.43451	resource use	resource use
196	7	wt.logPC3	-6.59828	resource use	resource use
197	7	col.pc.fem.disp1	-2.95	plumage	female plumage
198	7	col.pc.fem.disp2	-4.57124	plumage	female plumage
199	7	col.pc.fem.disp3	-5.30875	plumage	female plumage
200	7	col.pc.fem.col1	-5.43894	plumage	female plumage
201	7	col.pc.fem.col2	-5.32646	plumage	female plumage
202	7	col.pc.mal.disp1	-2.68932	plumage	male plumage
203	7	col.pc.mal.disp2	-4.53301	plumage	male plumage
204	7	col.pc.mal.disp3	-4.90678	plumage	male plumage
205	7	col.pc.mal.col1	-4.77635	plumage	male plumage
206	7	col.pc.mal.col2	-5.05179	plumage	male plumage
207	7	song.tempo.PC1	-3.78187	song	song
208	7	song.tempo.PC2	-4.41904	song	song
209	7	song.tempo.PC3	-5.27271	song	song
210	7	song.whole.freqPC1	-4.79098	song	song
211	7	song.whole.freqPC2	-4.68387	song	song
212	7	song.whole.freqPC3	-4.98674	song	song
213	7	song.whole.freqPC4	-5.50712	song	song
214	7	song.note.freq.PC1	-3.51182	song	song
215	7	song.note.freq.PC2	-4.58943	song	song
216	7	song.note.freq.PC3	-5.24494	song	song
217	8	ln.mass	-5.33371	resource use	resource use
218	8	bill.logPC1	-5.67764	resource use	resource use
219	8	bill.logPC2	-6.19287	resource use	resource use
220	8	bill.logPC3	-6.46274	resource use	resource use
221	8	wt.logPC1	-5.89151	resource use	resource use
222	8	wt.logPC2	-6.4118	resource use	resource use
223	8	wt.logPC3	-6.58641	resource use	resource use
224	8	col.pc.fem.disp1	-3.10661	plumage	female plumage
225	8	col.pc.fem.disp2	-4.6842	plumage	female plumage
226	8	col.pc.fem.disp3	-5.32133	plumage	female plumage
227	8	col.pc.fem.col1	-5.55325	plumage	female plumage
228	8	col.pc.fem.col2	-5.37785	plumage	female plumage
229	8	col.pc.mal.disp1	-2.75586	plumage	male plumage
230	8	col.pc.mal.disp2	-4.67329	plumage	male plumage
231	8	col.pc.mal.disp3	-5.02097	plumage	male plumage
232	8	col.pc.mal.col1	-4.87638	plumage	male plumage
233	8	col.pc.mal.col2	-5.1222	plumage	male plumage
234	8	song.tempo.PC1	-3.84975	song	song
235	8	song.tempo.PC2	-4.40222	song	song
236	8	song.tempo.PC3	-5.24259	song	song
237	8	song.whole.freqPC1	-4.69968	song	song
238	8	song.whole.freqPC2	-4.65065	song	song
239	8	song.whole.freqPC3	-4.99992	song	song
240	8	song.whole.freqPC4	-5.57117	song	song
241	8	song.note.freq.PC1	-3.46253	song	song
242	8	song.note.freq.PC2	-4.58588	song	song
243	8	song.note.freq.PC3	-5.26539	song	song
244	9	ln.mass	-5.3792	resource use	resource use
245	9	bill.logPC1	-5.64175	resource use	resource use
246	9	bill.logPC2	-6.17009	resource use	resource use
247	9	bill.logPC3	-6.45323	resource use	resource use
248	9	wt.logPC1	-5.86696	resource use	resource use
249	9	wt.logPC2	-6.40423	resource use	resource use
250	9	wt.logPC3	-6.62717	resource use	resource use
251	9	col.pc.fem.disp1	-3.0434	plumage	female plumage
252	9	col.pc.fem.disp2	-4.62751	plumage	female plumage
253	9	col.pc.fem.disp3	-5.32757	plumage	female plumage
254	9	col.pc.fem.col1	-5.51862	plumage	female plumage
255	9	col.pc.fem.col2	-5.40109	plumage	female plumage
256	9	col.pc.mal.disp1	-2.70893	plumage	male plumage
257	9	col.pc.mal.disp2	-4.63269	plumage	male plumage
258	9	col.pc.mal.disp3	-4.9691	plumage	male plumage
259	9	col.pc.mal.col1	-4.84833	plumage	male plumage
260	9	col.pc.mal.col2	-5.11631	plumage	male plumage
261	9	song.tempo.PC1	-3.79791	song	song
262	9	song.tempo.PC2	-4.32284	song	song
263	9	song.tempo.PC3	-5.16561	song	song
264	9	song.whole.freqPC1	-4.7412	song	song
265	9	song.whole.freqPC2	-4.58862	song	song
266	9	song.whole.freqPC3	-4.97392	song	song
267	9	song.whole.freqPC4	-5.46029	song	song
268	9	song.note.freq.PC1	-3.65799	song	song
269	9	song.note.freq.PC2	-4.65245	song	song
270	9	song.note.freq.PC3	-5.3368	song	song
271	10	ln.mass	-5.31136	resource use	resource use
272	10	bill.logPC1	-5.64986	resource use	resource use
273	10	bill.logPC2	-6.1282	resource use	resource use
274	10	bill.logPC3	-6.43562	resource use	resource use
275	10	wt.logPC1	-5.8604	resource use	resource use
276	10	wt.logPC2	-6.40637	resource use	resource use
277	10	wt.logPC3	-6.57968	resource use	resource use
278	10	col.pc.fem.disp1	-3.0997	plumage	female plumage
279	10	col.pc.fem.disp2	-4.62446	plumage	female plumage
280	10	col.pc.fem.disp3	-5.27192	plumage	female plumage
281	10	col.pc.fem.col1	-5.46373	plumage	female plumage
282	10	col.pc.fem.col2	-5.40426	plumage	female plumage
283	10	col.pc.mal.disp1	-2.70428	plumage	male plumage
284	10	col.pc.mal.disp2	-4.584	plumage	male plumage
285	10	col.pc.mal.disp3	-4.94969	plumage	male plumage
286	10	col.pc.mal.col1	-4.83642	plumage	male plumage
287	10	col.pc.mal.col2	-5.08315	plumage	male plumage
288	10	song.tempo.PC1	-3.84237	song	song
289	10	song.tempo.PC2	-4.41606	song	song
290	10	song.tempo.PC3	-5.23588	song	song
291	10	song.whole.freqPC1	-4.64419	song	song
292	10	song.whole.freqPC2	-4.75867	song	song
293	10	song.whole.freqPC3	-4.98047	song	song
294	10	song.whole.freqPC4	-5.53719	song	song
295	10	song.note.freq.PC1	-3.35566	song	song
296	10	song.note.freq.PC2	-4.64513	song	song
297	10	song.note.freq.PC3	-5.29017	song	song
298	11	ln.mass	-5.24923	resource use	resource use
299	11	bill.logPC1	-5.58155	resource use	resource use
300	11	bill.logPC2	-6.1213	resource use	resource use
301	11	bill.logPC3	-6.49139	resource use	resource use
302	11	wt.logPC1	-5.80526	resource use	resource use
303	11	wt.logPC2	-6.41811	resource use	resource use
304	11	wt.logPC3	-6.60576	resource use	resource use
305	11	col.pc.fem.disp1	-2.96403	plumage	female plumage
306	11	col.pc.fem.disp2	-4.58471	plumage	female plumage
307	11	col.pc.fem.disp3	-5.32837	plumage	female plumage
308	11	col.pc.fem.col1	-5.48085	plumage	female plumage
309	11	col.pc.fem.col2	-5.31499	plumage	female plumage
310	11	col.pc.mal.disp1	-2.76051	plumage	male plumage
311	11	col.pc.mal.disp2	-4.48573	plumage	male plumage
312	11	col.pc.mal.disp3	-4.97106	plumage	male plumage
313	11	col.pc.mal.col1	-4.86014	plumage	male plumage
314	11	col.pc.mal.col2	-5.04795	plumage	male plumage
315	11	song.tempo.PC1	-3.675	song	song
316	11	song.tempo.PC2	-4.38287	song	song
317	11	song.tempo.PC3	-5.22701	song	song
318	11	song.whole.freqPC1	-4.66709	song	song
319	11	song.whole.freqPC2	-4.56856	song	song
320	11	song.whole.freqPC3	-4.92966	song	song
321	11	song.whole.freqPC4	-5.44353	song	song
322	11	song.note.freq.PC1	-3.48924	song	song
323	11	song.note.freq.PC2	-4.56534	song	song
324	11	song.note.freq.PC3	-5.24913	song	song
325	12	ln.mass	-5.40219	resource use	resource use
326	12	bill.logPC1	-5.68731	resource use	resource use
327	12	bill.logPC2	-6.14399	resource use	resource use
328	12	bill.logPC3	-6.45129	resource use	resource use
329	12	wt.logPC1	-5.91996	resource use	resource use
330	12	wt.logPC2	-6.45112	resource use	resource use
331	12	wt.logPC3	-6.59952	resource use	resource use
332	12	col.pc.fem.disp1	-3.0662	plumage	female plumage
333	12	col.pc.fem.disp2	-4.59397	plumage	female plumage
334	12	col.pc.fem.disp3	-5.28736	plumage	female plumage
335	12	col.pc.fem.col1	-5.49705	plumage	female plumage
336	12	col.pc.fem.col2	-5.38689	plumage	female plumage
337	12	col.pc.mal.disp1	-2.75968	plumage	male plumage
338	12	col.pc.mal.disp2	-4.55734	plumage	male plumage
339	12	col.pc.mal.disp3	-4.96516	plumage	male plumage
340	12	col.pc.mal.col1	-4.84745	plumage	male plumage
341	12	col.pc.mal.col2	-5.07576	plumage	male plumage
342	12	song.tempo.PC1	-3.84528	song	song
343	12	song.tempo.PC2	-4.44455	song	song
344	12	song.tempo.PC3	-5.22764	song	song
345	12	song.whole.freqPC1	-4.73455	song	song
346	12	song.whole.freqPC2	-4.69754	song	song
347	12	song.whole.freqPC3	-5.02107	song	song
348	12	song.whole.freqPC4	-5.55545	song	song
349	12	song.note.freq.PC1	-3.47646	song	song
350	12	song.note.freq.PC2	-4.63064	song	song
351	12	song.note.freq.PC3	-5.29457	song	song
352	13	ln.mass	-5.3265	resource use	resource use
353	13	bill.logPC1	-5.61624	resource use	resource use
354	13	bill.logPC2	-6.1465	resource use	resource use
355	13	bill.logPC3	-6.49224	resource use	resource use
356	13	wt.logPC1	-5.86263	resource use	resource use
357	13	wt.logPC2	-6.41375	resource use	resource use
358	13	wt.logPC3	-6.59798	resource use	resource use
359	13	col.pc.fem.disp1	-3.01906	plumage	female plumage
360	13	col.pc.fem.disp2	-4.60629	plumage	female plumage
361	13	col.pc.fem.disp3	-5.38163	plumage	female plumage
362	13	col.pc.fem.col1	-5.4893	plumage	female plumage
363	13	col.pc.fem.col2	-5.38625	plumage	female plumage
364	13	col.pc.mal.disp1	-2.72288	plumage	male plumage
365	13	col.pc.mal.disp2	-4.5845	plumage	male plumage
366	13	col.pc.mal.disp3	-4.95307	plumage	male plumage
367	13	col.pc.mal.col1	-4.87637	plumage	male plumage
368	13	col.pc.mal.col2	-5.09837	plumage	male plumage
369	13	song.tempo.PC1	-3.79161	song	song
370	13	song.tempo.PC2	-4.40667	song	song
371	13	song.tempo.PC3	-5.21531	song	song
372	13	song.whole.freqPC1	-4.7453	song	song
373	13	song.whole.freqPC2	-4.58889	song	song
374	13	song.whole.freqPC3	-5.00011	song	song
375	13	song.whole.freqPC4	-5.49518	song	song
376	13	song.note.freq.PC1	-3.46362	song	song
377	13	song.note.freq.PC2	-4.68572	song	song
378	13	song.note.freq.PC3	-5.38368	song	song
379	14	ln.mass	-5.28944	resource use	resource use
380	14	bill.logPC1	-5.63781	resource use	resource use
381	14	bill.logPC2	-6.12857	resource use	resource use
382	14	bill.logPC3	-6.47112	resource use	resource use
383	14	wt.logPC1	-5.87722	resource use	resource use
384	14	wt.logPC2	-6.45177	resource use	resource use
385	14	wt.logPC3	-6.58494	resource use	resource use
386	14	col.pc.fem.disp1	-3.07677	plumage	female plumage
387	14	col.pc.fem.disp2	-4.62108	plumage	female plumage
388	14	col.pc.fem.disp3	-5.28369	plumage	female plumage
389	14	col.pc.fem.col1	-5.42821	plumage	female plumage
390	14	col.pc.fem.col2	-5.35479	plumage	female plumage
391	14	col.pc.mal.disp1	-2.72507	plumage	male plumage
392	14	col.pc.mal.disp2	-4.48883	plumage	male plumage
393	14	col.pc.mal.disp3	-4.92096	plumage	male plumage
394	14	col.pc.mal.col1	-4.85245	plumage	male plumage
395	14	col.pc.mal.col2	-5.06665	plumage	male plumage
396	14	song.tempo.PC1	-3.65676	song	song
397	14	song.tempo.PC2	-4.31855	song	song
398	14	song.tempo.PC3	-5.20733	song	song
399	14	song.whole.freqPC1	-4.67725	song	song
400	14	song.whole.freqPC2	-4.66313	song	song
401	14	song.whole.freqPC3	-4.88513	song	song
402	14	song.whole.freqPC4	-5.44452	song	song
403	14	song.note.freq.PC1	-3.49395	song	song
404	14	song.note.freq.PC2	-4.51708	song	song
405	14	song.note.freq.PC3	-5.26151	song	song
406	15	ln.mass	-5.34134	resource use	resource use
407	15	bill.logPC1	-5.64163	resource use	resource use
408	15	bill.logPC2	-6.14172	resource use	resource use
409	15	bill.logPC3	-6.47624	resource use	resource use
410	15	wt.logPC1	-5.85955	resource use	resource use
411	15	wt.logPC2	-6.40207	resource use	resource use
412	15	wt.logPC3	-6.6074	resource use	resource use
413	15	col.pc.fem.disp1	-3.05845	plumage	female plumage
414	15	col.pc.fem.disp2	-4.62072	plumage	female plumage
415	15	col.pc.fem.disp3	-5.22088	plumage	female plumage
416	15	col.pc.fem.col1	-5.47249	plumage	female plumage
417	15	col.pc.fem.col2	-5.3242	plumage	female plumage
418	15	col.pc.mal.disp1	-2.74647	plumage	male plumage
419	15	col.pc.mal.disp2	-4.49179	plumage	male plumage
420	15	col.pc.mal.disp3	-4.94054	plumage	male plumage
421	15	col.pc.mal.col1	-4.83144	plumage	male plumage
422	15	col.pc.mal.col2	-5.06745	plumage	male plumage
423	15	song.tempo.PC1	-3.77508	song	song
424	15	song.tempo.PC2	-4.41146	song	song
425	15	song.tempo.PC3	-5.19283	song	song
426	15	song.whole.freqPC1	-4.81027	song	song
427	15	song.whole.freqPC2	-4.70106	song	song
428	15	song.whole.freqPC3	-5.02045	song	song
429	15	song.whole.freqPC4	-5.48218	song	song
430	15	song.note.freq.PC1	-3.51304	song	song
431	15	song.note.freq.PC2	-4.67214	song	song
432	15	song.note.freq.PC3	-5.2286	song	song
433	16	ln.mass	-5.31005	resource use	resource use
434	16	bill.logPC1	-5.64912	resource use	resource use
435	16	bill.logPC2	-6.1799	resource use	resource use
436	16	bill.logPC3	-6.50974	resource use	resource use
437	16	wt.logPC1	-5.91232	resource use	resource use
438	16	wt.logPC2	-6.46523	resource use	resource use
439	16	wt.logPC3	-6.65702	resource use	resource use
440	16	col.pc.fem.disp1	-3.10775	plumage	female plumage
441	16	col.pc.fem.disp2	-4.60027	plumage	female plumage
442	16	col.pc.fem.disp3	-5.34366	plumage	female plumage
443	16	col.pc.fem.col1	-5.53555	plumage	female plumage
444	16	col.pc.fem.col2	-5.41026	plumage	female plumage
445	16	col.pc.mal.disp1	-2.83997	plumage	male plumage
446	16	col.pc.mal.disp2	-4.59287	plumage	male plumage
447	16	col.pc.mal.disp3	-5.05448	plumage	male plumage
448	16	col.pc.mal.col1	-4.91982	plumage	male plumage
449	16	col.pc.mal.col2	-5.09881	plumage	male plumage
450	16	song.tempo.PC1	-3.96836	song	song
451	16	song.tempo.PC2	-4.48832	song	song
452	16	song.tempo.PC3	-5.24167	song	song
453	16	song.whole.freqPC1	-4.85521	song	song
454	16	song.whole.freqPC2	-4.61654	song	song
455	16	song.whole.freqPC3	-5.0274	song	song
456	16	song.whole.freqPC4	-5.54925	song	song
457	16	song.note.freq.PC1	-3.5521	song	song
458	16	song.note.freq.PC2	-4.70776	song	song
459	16	song.note.freq.PC3	-5.34267	song	song
460	17	ln.mass	-5.40737	resource use	resource use
461	17	bill.logPC1	-5.75395	resource use	resource use
462	17	bill.logPC2	-6.14808	resource use	resource use
463	17	bill.logPC3	-6.43645	resource use	resource use
464	17	wt.logPC1	-5.90204	resource use	resource use
465	17	wt.logPC2	-6.43011	resource use	resource use
466	17	wt.logPC3	-6.62719	resource use	resource use
467	17	col.pc.fem.disp1	-3.10613	plumage	female plumage
468	17	col.pc.fem.disp2	-4.66799	plumage	female plumage
469	17	col.pc.fem.disp3	-5.33333	plumage	female plumage
470	17	col.pc.fem.col1	-5.51756	plumage	female plumage
471	17	col.pc.fem.col2	-5.32997	plumage	female plumage
472	17	col.pc.mal.disp1	-2.75686	plumage	male plumage
473	17	col.pc.mal.disp2	-4.62308	plumage	male plumage
474	17	col.pc.mal.disp3	-4.96438	plumage	male plumage
475	17	col.pc.mal.col1	-4.85235	plumage	male plumage
476	17	col.pc.mal.col2	-5.09317	plumage	male plumage
477	17	song.tempo.PC1	-3.77758	song	song
478	17	song.tempo.PC2	-4.35907	song	song
479	17	song.tempo.PC3	-5.14262	song	song
480	17	song.whole.freqPC1	-4.83522	song	song
481	17	song.whole.freqPC2	-4.67839	song	song
482	17	song.whole.freqPC3	-4.93118	song	song
483	17	song.whole.freqPC4	-5.53446	song	song
484	17	song.note.freq.PC1	-3.62008	song	song
485	17	song.note.freq.PC2	-4.55333	song	song
486	17	song.note.freq.PC3	-5.19177	song	song
487	18	ln.mass	-5.3761	resource use	resource use
488	18	bill.logPC1	-5.71439	resource use	resource use
489	18	bill.logPC2	-6.12998	resource use	resource use
490	18	bill.logPC3	-6.48569	resource use	resource use
491	18	wt.logPC1	-5.90968	resource use	resource use
492	18	wt.logPC2	-6.4832	resource use	resource use
493	18	wt.logPC3	-6.60022	resource use	resource use
494	18	col.pc.fem.disp1	-3.11354	plumage	female plumage
495	18	col.pc.fem.disp2	-4.68994	plumage	female plumage
496	18	col.pc.fem.disp3	-5.34662	plumage	female plumage
497	18	col.pc.fem.col1	-5.4864	plumage	female plumage
498	18	col.pc.fem.col2	-5.34424	plumage	female plumage
499	18	col.pc.mal.disp1	-2.78395	plumage	male plumage
500	18	col.pc.mal.disp2	-4.51143	plumage	male plumage
501	18	col.pc.mal.disp3	-4.92379	plumage	male plumage
502	18	col.pc.mal.col1	-4.82989	plumage	male plumage
503	18	col.pc.mal.col2	-5.11662	plumage	male plumage
504	18	song.tempo.PC1	-3.74433	song	song
505	18	song.tempo.PC2	-4.33761	song	song
506	18	song.tempo.PC3	-5.17953	song	song
507	18	song.whole.freqPC1	-4.8034	song	song
508	18	song.whole.freqPC2	-4.65896	song	song
509	18	song.whole.freqPC3	-4.93579	song	song
510	18	song.whole.freqPC4	-5.46775	song	song
511	18	song.note.freq.PC1	-3.56373	song	song
512	18	song.note.freq.PC2	-4.5052	song	song
513	18	song.note.freq.PC3	-5.25388	song	song
514	19	ln.mass	-5.32281	resource use	resource use
515	19	bill.logPC1	-5.65362	resource use	resource use
516	19	bill.logPC2	-6.147	resource use	resource use
517	19	bill.logPC3	-6.48394	resource use	resource use
518	19	wt.logPC1	-5.85693	resource use	resource use
519	19	wt.logPC2	-6.39358	resource use	resource use
520	19	wt.logPC3	-6.60111	resource use	resource use
521	19	col.pc.fem.disp1	-3.11539	plumage	female plumage
522	19	col.pc.fem.disp2	-4.65004	plumage	female plumage
523	19	col.pc.fem.disp3	-5.28667	plumage	female plumage
524	19	col.pc.fem.col1	-5.57688	plumage	female plumage
525	19	col.pc.fem.col2	-5.39488	plumage	female plumage
526	19	col.pc.mal.disp1	-3.01187	plumage	male plumage
527	19	col.pc.mal.disp2	-4.60115	plumage	male plumage
528	19	col.pc.mal.disp3	-5.02061	plumage	male plumage
529	19	col.pc.mal.col1	-4.93413	plumage	male plumage
530	19	col.pc.mal.col2	-5.13671	plumage	male plumage
531	19	song.tempo.PC1	-3.91806	song	song
532	19	song.tempo.PC2	-4.4043	song	song
533	19	song.tempo.PC3	-5.21017	song	song
534	19	song.whole.freqPC1	-4.72597	song	song
535	19	song.whole.freqPC2	-4.62237	song	song
536	19	song.whole.freqPC3	-4.94698	song	song
537	19	song.whole.freqPC4	-5.53863	song	song
538	19	song.note.freq.PC1	-3.52704	song	song
539	19	song.note.freq.PC2	-4.55675	song	song
540	19	song.note.freq.PC3	-5.30126	song	song
541	20	ln.mass	-5.27955	resource use	resource use
542	20	bill.logPC1	-5.66763	resource use	resource use
543	20	bill.logPC2	-6.15369	resource use	resource use
544	20	bill.logPC3	-6.47038	resource use	resource use
545	20	wt.logPC1	-5.90203	resource use	resource use
546	20	wt.logPC2	-6.47143	resource use	resource use
547	20	wt.logPC3	-6.61987	resource use	resource use
548	20	col.pc.fem.disp1	-3.02072	plumage	female plumage
549	20	col.pc.fem.disp2	-4.59974	plumage	female plumage
550	20	col.pc.fem.disp3	-5.25252	plumage	female plumage
551	20	col.pc.fem.col1	-5.48186	plumage	female plumage
552	20	col.pc.fem.col2	-5.30741	plumage	female plumage
553	20	col.pc.mal.disp1	-2.66767	plumage	male plumage
554	20	col.pc.mal.disp2	-4.56179	plumage	male plumage
555	20	col.pc.mal.disp3	-5.00406	plumage	male plumage
556	20	col.pc.mal.col1	-4.87495	plumage	male plumage
557	20	col.pc.mal.col2	-5.03064	plumage	male plumage
558	20	song.tempo.PC1	-3.82247	song	song
559	20	song.tempo.PC2	-4.28509	song	song
560	20	song.tempo.PC3	-5.18515	song	song
561	20	song.whole.freqPC1	-4.66827	song	song
562	20	song.whole.freqPC2	-4.61466	song	song
563	20	song.whole.freqPC3	-4.82248	song	song
564	20	song.whole.freqPC4	-5.47721	song	song
565	20	song.note.freq.PC1	-3.55001	song	song
566	20	song.note.freq.PC2	-4.4876	song	song
567	20	song.note.freq.PC3	-5.19137	song	song
568	21	ln.mass	-5.29749	resource use	resource use
569	21	bill.logPC1	-5.63533	resource use	resource use
570	21	bill.logPC2	-6.12208	resource use	resource use
571	21	bill.logPC3	-6.49835	resource use	resource use
572	21	wt.logPC1	-5.9249	resource use	resource use
573	21	wt.logPC2	-6.44912	resource use	resource use
574	21	wt.logPC3	-6.60474	resource use	resource use
575	21	col.pc.fem.disp1	-2.98382	plumage	female plumage
576	21	col.pc.fem.disp2	-4.58997	plumage	female plumage
577	21	col.pc.fem.disp3	-5.22133	plumage	female plumage
578	21	col.pc.fem.col1	-5.44861	plumage	female plumage
579	21	col.pc.fem.col2	-5.39105	plumage	female plumage
580	21	col.pc.mal.disp1	-2.72615	plumage	male plumage
581	21	col.pc.mal.disp2	-4.53045	plumage	male plumage
582	21	col.pc.mal.disp3	-4.88342	plumage	male plumage
583	21	col.pc.mal.col1	-4.81058	plumage	male plumage
584	21	col.pc.mal.col2	-5.0145	plumage	male plumage
585	21	song.tempo.PC1	-3.82175	song	song
586	21	song.tempo.PC2	-4.4266	song	song
587	21	song.tempo.PC3	-5.24263	song	song
588	21	song.whole.freqPC1	-4.70121	song	song
589	21	song.whole.freqPC2	-4.63144	song	song
590	21	song.whole.freqPC3	-4.93353	song	song
591	21	song.whole.freqPC4	-5.49944	song	song
592	21	song.note.freq.PC1	-3.37536	song	song
593	21	song.note.freq.PC2	-4.62366	song	song
594	21	song.note.freq.PC3	-5.30295	song	song
595	22	ln.mass	-5.3804	resource use	resource use
596	22	bill.logPC1	-5.66532	resource use	resource use
597	22	bill.logPC2	-6.15943	resource use	resource use
598	22	bill.logPC3	-6.50201	resource use	resource use
599	22	wt.logPC1	-5.90861	resource use	resource use
600	22	wt.logPC2	-6.50797	resource use	resource use
601	22	wt.logPC3	-6.62349	resource use	resource use
602	22	col.pc.fem.disp1	-2.94382	plumage	female plumage
603	22	col.pc.fem.disp2	-4.65027	plumage	female plumage
604	22	col.pc.fem.disp3	-5.27693	plumage	female plumage
605	22	col.pc.fem.col1	-5.45891	plumage	female plumage
606	22	col.pc.fem.col2	-5.38346	plumage	female plumage
607	22	col.pc.mal.disp1	-2.84673	plumage	male plumage
608	22	col.pc.mal.disp2	-4.61437	plumage	male plumage
609	22	col.pc.mal.disp3	-4.90407	plumage	male plumage
610	22	col.pc.mal.col1	-4.87202	plumage	male plumage
611	22	col.pc.mal.col2	-5.09229	plumage	male plumage
612	22	song.tempo.PC1	-3.8315	song	song
613	22	song.tempo.PC2	-4.50012	song	song
614	22	song.tempo.PC3	-5.25762	song	song
615	22	song.whole.freqPC1	-4.71351	song	song
616	22	song.whole.freqPC2	-4.67111	song	song
617	22	song.whole.freqPC3	-4.98829	song	song
618	22	song.whole.freqPC4	-5.54881	song	song
619	22	song.note.freq.PC1	-3.41665	song	song
620	22	song.note.freq.PC2	-4.65097	song	song
621	22	song.note.freq.PC3	-5.30542	song	song
622	23	ln.mass	-5.38757	resource use	resource use
623	23	bill.logPC1	-5.68969	resource use	resource use
624	23	bill.logPC2	-6.20417	resource use	resource use
625	23	bill.logPC3	-6.52633	resource use	resource use
626	23	wt.logPC1	-5.95516	resource use	resource use
627	23	wt.logPC2	-6.48304	resource use	resource use
628	23	wt.logPC3	-6.63055	resource use	resource use
629	23	col.pc.fem.disp1	-3.05872	plumage	female plumage
630	23	col.pc.fem.disp2	-4.64507	plumage	female plumage
631	23	col.pc.fem.disp3	-5.37284	plumage	female plumage
632	23	col.pc.fem.col1	-5.50468	plumage	female plumage
633	23	col.pc.fem.col2	-5.44238	plumage	female plumage
634	23	col.pc.mal.disp1	-2.77486	plumage	male plumage
635	23	col.pc.mal.disp2	-4.63594	plumage	male plumage
636	23	col.pc.mal.disp3	-4.98356	plumage	male plumage
637	23	col.pc.mal.col1	-4.8995	plumage	male plumage
638	23	col.pc.mal.col2	-5.11474	plumage	male plumage
639	23	song.tempo.PC1	-3.89112	song	song
640	23	song.tempo.PC2	-4.46727	song	song
641	23	song.tempo.PC3	-5.2988	song	song
642	23	song.whole.freqPC1	-4.81251	song	song
643	23	song.whole.freqPC2	-4.67061	song	song
644	23	song.whole.freqPC3	-5.03922	song	song
645	23	song.whole.freqPC4	-5.54517	song	song
646	23	song.note.freq.PC1	-3.59933	song	song
647	23	song.note.freq.PC2	-4.73085	song	song
648	23	song.note.freq.PC3	-5.42397	song	song
649	24	ln.mass	-5.37029	resource use	resource use
650	24	bill.logPC1	-5.61435	resource use	resource use
651	24	bill.logPC2	-6.11978	resource use	resource use
652	24	bill.logPC3	-6.49728	resource use	resource use
653	24	wt.logPC1	-5.834	resource use	resource use
654	24	wt.logPC2	-6.44437	resource use	resource use
655	24	wt.logPC3	-6.58747	resource use	resource use
656	24	col.pc.fem.disp1	-3.08241	plumage	female plumage
657	24	col.pc.fem.disp2	-4.5967	plumage	female plumage
658	24	col.pc.fem.disp3	-5.32336	plumage	female plumage
659	24	col.pc.fem.col1	-5.47144	plumage	female plumage
660	24	col.pc.fem.col2	-5.37495	plumage	female plumage
661	24	col.pc.mal.disp1	-2.70153	plumage	male plumage
662	24	col.pc.mal.disp2	-4.54096	plumage	male plumage
663	24	col.pc.mal.disp3	-4.91331	plumage	male plumage
664	24	col.pc.mal.col1	-4.84493	plumage	male plumage
665	24	col.pc.mal.col2	-5.09678	plumage	male plumage
666	24	song.tempo.PC1	-3.87256	song	song
667	24	song.tempo.PC2	-4.39522	song	song
668	24	song.tempo.PC3	-5.23422	song	song
669	24	song.whole.freqPC1	-4.69399	song	song
670	24	song.whole.freqPC2	-4.68498	song	song
671	24	song.whole.freqPC3	-4.95286	song	song
672	24	song.whole.freqPC4	-5.50434	song	song
673	24	song.note.freq.PC1	-3.48213	song	song
674	24	song.note.freq.PC2	-4.60603	song	song
675	24	song.note.freq.PC3	-5.26863	song	song
676	25	ln.mass	-5.31257	resource use	resource use
677	25	bill.logPC1	-5.6778	resource use	resource use
678	25	bill.logPC2	-6.09635	resource use	resource use
679	25	bill.logPC3	-6.45401	resource use	resource use
680	25	wt.logPC1	-5.84177	resource use	resource use
681	25	wt.logPC2	-6.38273	resource use	resource use
682	25	wt.logPC3	-6.61634	resource use	resource use
683	25	col.pc.fem.disp1	-2.95393	plumage	female plumage
684	25	col.pc.fem.disp2	-4.52812	plumage	female plumage
685	25	col.pc.fem.disp3	-5.25425	plumage	female plumage
686	25	col.pc.fem.col1	-5.39187	plumage	female plumage
687	25	col.pc.fem.col2	-5.28288	plumage	female plumage
688	25	col.pc.mal.disp1	-2.68946	plumage	male plumage
689	25	col.pc.mal.disp2	-4.58302	plumage	male plumage
690	25	col.pc.mal.disp3	-4.93719	plumage	male plumage
691	25	col.pc.mal.col1	-4.76802	plumage	male plumage
692	25	col.pc.mal.col2	-5.00266	plumage	male plumage
693	25	song.tempo.PC1	-3.66232	song	song
694	25	song.tempo.PC2	-4.33336	song	song
695	25	song.tempo.PC3	-5.22282	song	song
696	25	song.whole.freqPC1	-4.6302	song	song
697	25	song.whole.freqPC2	-4.582	song	song
698	25	song.whole.freqPC3	-4.93551	song	song
699	25	song.whole.freqPC4	-5.42417	song	song
700	25	song.note.freq.PC1	-3.4017	song	song
701	25	song.note.freq.PC2	-4.5789	song	song
702	25	song.note.freq.PC3	-5.23832	song	song
703	26	ln.mass	-5.35548	resource use	resource use
704	26	bill.logPC1	-5.67644	resource use	resource use
705	26	bill.logPC2	-6.15205	resource use	resource use
706	26	bill.logPC3	-6.48116	resource use	resource use
707	26	wt.logPC1	-5.86534	resource use	resource use
708	26	wt.logPC2	-6.46632	resource use	resource use
709	26	wt.logPC3	-6.57144	resource use	resource use
710	26	col.pc.fem.disp1	-2.9811	plumage	female plumage
711	26	col.pc.fem.disp2	-4.6074	plumage	female plumage
712	26	col.pc.fem.disp3	-5.21734	plumage	female plumage
713	26	col.pc.fem.col1	-5.40606	plumage	female plumage
714	26	col.pc.fem.col2	-5.41072	plumage	female plumage
715	26	col.pc.mal.disp1	-2.71754	plumage	male plumage
716	26	col.pc.mal.disp2	-4.50084	plumage	male plumage
717	26	col.pc.mal.disp3	-4.93655	plumage	male plumage
718	26	col.pc.mal.col1	-4.82275	plumage	male plumage
719	26	col.pc.mal.col2	-5.07198	plumage	male plumage
720	26	song.tempo.PC1	-3.72074	song	song
721	26	song.tempo.PC2	-4.41225	song	song
722	26	song.tempo.PC3	-5.24037	song	song
723	26	song.whole.freqPC1	-4.80922	song	song
724	26	song.whole.freqPC2	-4.7175	song	song
725	26	song.whole.freqPC3	-5.00456	song	song
726	26	song.whole.freqPC4	-5.5149	song	song
727	26	song.note.freq.PC1	-3.56027	song	song
728	26	song.note.freq.PC2	-4.61594	song	song
729	26	song.note.freq.PC3	-5.25894	song	song
730	27	ln.mass	-5.2994	resource use	resource use
731	27	bill.logPC1	-5.63885	resource use	resource use
732	27	bill.logPC2	-6.11056	resource use	resource use
733	27	bill.logPC3	-6.48748	resource use	resource use
734	27	wt.logPC1	-5.88428	resource use	resource use
735	27	wt.logPC2	-6.45725	resource use	resource use
736	27	wt.logPC3	-6.59504	resource use	resource use
737	27	col.pc.fem.disp1	-3.06916	plumage	female plumage
738	27	col.pc.fem.disp2	-4.63106	plumage	female plumage
739	27	col.pc.fem.disp3	-5.31964	plumage	female plumage
740	27	col.pc.fem.col1	-5.43536	plumage	female plumage
741	27	col.pc.fem.col2	-5.44849	plumage	female plumage
742	27	col.pc.mal.disp1	-2.76369	plumage	male plumage
743	27	col.pc.mal.disp2	-4.56304	plumage	male plumage
744	27	col.pc.mal.disp3	-4.93553	plumage	male plumage
745	27	col.pc.mal.col1	-4.87236	plumage	male plumage
746	27	col.pc.mal.col2	-5.07972	plumage	male plumage
747	27	song.tempo.PC1	-3.81107	song	song
748	27	song.tempo.PC2	-4.43173	song	song
749	27	song.tempo.PC3	-5.25188	song	song
750	27	song.whole.freqPC1	-4.68382	song	song
751	27	song.whole.freqPC2	-4.68462	song	song
752	27	song.whole.freqPC3	-4.93343	song	song
753	27	song.whole.freqPC4	-5.50637	song	song
754	27	song.note.freq.PC1	-3.3679	song	song
755	27	song.note.freq.PC2	-4.67632	song	song
756	27	song.note.freq.PC3	-5.36033	song	song
757	28	ln.mass	-5.37232	resource use	resource use
758	28	bill.logPC1	-5.65644	resource use	resource use
759	28	bill.logPC2	-6.14652	resource use	resource use
760	28	bill.logPC3	-6.47037	resource use	resource use
761	28	wt.logPC1	-5.9609	resource use	resource use
762	28	wt.logPC2	-6.47139	resource use	resource use
763	28	wt.logPC3	-6.63402	resource use	resource use
764	28	col.pc.fem.disp1	-3.00637	plumage	female plumage
765	28	col.pc.fem.disp2	-4.56624	plumage	female plumage
766	28	col.pc.fem.disp3	-5.2874	plumage	female plumage
767	28	col.pc.fem.col1	-5.46475	plumage	female plumage
768	28	col.pc.fem.col2	-5.40889	plumage	female plumage
769	28	col.pc.mal.disp1	-2.8693	plumage	male plumage
770	28	col.pc.mal.disp2	-4.50873	plumage	male plumage
771	28	col.pc.mal.disp3	-4.90794	plumage	male plumage
772	28	col.pc.mal.col1	-4.82422	plumage	male plumage
773	28	col.pc.mal.col2	-5.10557	plumage	male plumage
774	28	song.tempo.PC1	-3.85341	song	song
775	28	song.tempo.PC2	-4.44101	song	song
776	28	song.tempo.PC3	-5.23162	song	song
777	28	song.whole.freqPC1	-4.83101	song	song
778	28	song.whole.freqPC2	-4.62469	song	song
779	28	song.whole.freqPC3	-4.95329	song	song
780	28	song.whole.freqPC4	-5.56609	song	song
781	28	song.note.freq.PC1	-3.43425	song	song
782	28	song.note.freq.PC2	-4.62844	song	song
783	28	song.note.freq.PC3	-5.38373	song	song
784	29	ln.mass	-5.20133	resource use	resource use
785	29	bill.logPC1	-5.60697	resource use	resource use
786	29	bill.logPC2	-6.12573	resource use	resource use
787	29	bill.logPC3	-6.44937	resource use	resource use
788	29	wt.logPC1	-5.86008	resource use	resource use
789	29	wt.logPC2	-6.41899	resource use	resource use
790	29	wt.logPC3	-6.61707	resource use	resource use
791	29	col.pc.fem.disp1	-3.0369	plumage	female plumage
792	29	col.pc.fem.disp2	-4.61673	plumage	female plumage
793	29	col.pc.fem.disp3	-5.33327	plumage	female plumage
794	29	col.pc.fem.col1	-5.44746	plumage	female plumage
795	29	col.pc.fem.col2	-5.37886	plumage	female plumage
796	29	col.pc.mal.disp1	-2.71274	plumage	male plumage
797	29	col.pc.mal.disp2	-4.67968	plumage	male plumage
798	29	col.pc.mal.disp3	-4.9977	plumage	male plumage
799	29	col.pc.mal.col1	-4.8891	plumage	male plumage
800	29	col.pc.mal.col2	-5.07931	plumage	male plumage
801	29	song.tempo.PC1	-3.89728	song	song
802	29	song.tempo.PC2	-4.36306	song	song
803	29	song.tempo.PC3	-5.1676	song	song
804	29	song.whole.freqPC1	-4.69988	song	song
805	29	song.whole.freqPC2	-4.58435	song	song
806	29	song.whole.freqPC3	-4.95046	song	song
807	29	song.whole.freqPC4	-5.49858	song	song
808	29	song.note.freq.PC1	-3.44064	song	song
809	29	song.note.freq.PC2	-4.58743	song	song
810	29	song.note.freq.PC3	-5.28208	song	song
811	30	ln.mass	-5.32156	resource use	resource use
812	30	bill.logPC1	-5.60084	resource use	resource use
813	30	bill.logPC2	-6.18166	resource use	resource use
814	30	bill.logPC3	-6.52583	resource use	resource use
815	30	wt.logPC1	-5.88208	resource use	resource use
816	30	wt.logPC2	-6.43674	resource use	resource use
817	30	wt.logPC3	-6.61379	resource use	resource use
818	30	col.pc.fem.disp1	-3.01142	plumage	female plumage
819	30	col.pc.fem.disp2	-4.7288	plumage	female plumage
820	30	col.pc.fem.disp3	-5.34866	plumage	female plumage
821	30	col.pc.fem.col1	-5.54786	plumage	female plumage
822	30	col.pc.fem.col2	-5.42141	plumage	female plumage
823	30	col.pc.mal.disp1	-2.69269	plumage	male plumage
824	30	col.pc.mal.disp2	-4.59765	plumage	male plumage
825	30	col.pc.mal.disp3	-4.95003	plumage	male plumage
826	30	col.pc.mal.col1	-4.83288	plumage	male plumage
827	30	col.pc.mal.col2	-5.16265	plumage	male plumage
828	30	song.tempo.PC1	-3.94594	song	song
829	30	song.tempo.PC2	-4.43127	song	song
830	30	song.tempo.PC3	-5.27411	song	song
831	30	song.whole.freqPC1	-4.77678	song	song
832	30	song.whole.freqPC2	-4.66635	song	song
833	30	song.whole.freqPC3	-5.11164	song	song
834	30	song.whole.freqPC4	-5.47378	song	song
835	30	song.note.freq.PC1	-3.47831	song	song
836	30	song.note.freq.PC2	-4.7386	song	song
837	30	song.note.freq.PC3	-5.41404	song	song
838	31	ln.mass	-5.35495	resource use	resource use
839	31	bill.logPC1	-5.66628	resource use	resource use
840	31	bill.logPC2	-6.14412	resource use	resource use
841	31	bill.logPC3	-6.52661	resource use	resource use
842	31	wt.logPC1	-5.89663	resource use	resource use
843	31	wt.logPC2	-6.47183	resource use	resource use
844	31	wt.logPC3	-6.62818	resource use	resource use
845	31	col.pc.fem.disp1	-3.02041	plumage	female plumage
846	31	col.pc.fem.disp2	-4.66996	plumage	female plumage
847	31	col.pc.fem.disp3	-5.32086	plumage	female plumage
848	31	col.pc.fem.col1	-5.51095	plumage	female plumage
849	31	col.pc.fem.col2	-5.40727	plumage	female plumage
850	31	col.pc.mal.disp1	-2.7827	plumage	male plumage
851	31	col.pc.mal.disp2	-4.6732	plumage	male plumage
852	31	col.pc.mal.disp3	-4.95402	plumage	male plumage
853	31	col.pc.mal.col1	-4.83859	plumage	male plumage
854	31	col.pc.mal.col2	-5.13774	plumage	male plumage
855	31	song.tempo.PC1	-3.72977	song	song
856	31	song.tempo.PC2	-4.31557	song	song
857	31	song.tempo.PC3	-5.15712	song	song
858	31	song.whole.freqPC1	-4.74143	song	song
859	31	song.whole.freqPC2	-4.67487	song	song
860	31	song.whole.freqPC3	-5.00503	song	song
861	31	song.whole.freqPC4	-5.51531	song	song
862	31	song.note.freq.PC1	-3.33221	song	song
863	31	song.note.freq.PC2	-4.55365	song	song
864	31	song.note.freq.PC3	-5.26688	song	song
865	32	ln.mass	-5.34279	resource use	resource use
866	32	bill.logPC1	-5.60764	resource use	resource use
867	32	bill.logPC2	-6.07865	resource use	resource use
868	32	bill.logPC3	-6.43714	resource use	resource use
869	32	wt.logPC1	-5.82122	resource use	resource use
870	32	wt.logPC2	-6.4271	resource use	resource use
871	32	wt.logPC3	-6.57445	resource use	resource use
872	32	col.pc.fem.disp1	-2.98914	plumage	female plumage
873	32	col.pc.fem.disp2	-4.64506	plumage	female plumage
874	32	col.pc.fem.disp3	-5.27699	plumage	female plumage
875	32	col.pc.fem.col1	-5.42637	plumage	female plumage
876	32	col.pc.fem.col2	-5.38502	plumage	female plumage
877	32	col.pc.mal.disp1	-2.72375	plumage	male plumage
878	32	col.pc.mal.disp2	-4.53193	plumage	male plumage
879	32	col.pc.mal.disp3	-4.91385	plumage	male plumage
880	32	col.pc.mal.col1	-4.79023	plumage	male plumage
881	32	col.pc.mal.col2	-4.99287	plumage	male plumage
882	32	song.tempo.PC1	-3.68469	song	song
883	32	song.tempo.PC2	-4.34101	song	song
884	32	song.tempo.PC3	-5.2128	song	song
885	32	song.whole.freqPC1	-4.58204	song	song
886	32	song.whole.freqPC2	-4.56298	song	song
887	32	song.whole.freqPC3	-4.88103	song	song
888	32	song.whole.freqPC4	-5.48105	song	song
889	32	song.note.freq.PC1	-3.37243	song	song
890	32	song.note.freq.PC2	-4.50075	song	song
891	32	song.note.freq.PC3	-5.27087	song	song
892	33	ln.mass	-5.28641	resource use	resource use
893	33	bill.logPC1	-5.67061	resource use	resource use
894	33	bill.logPC2	-6.14293	resource use	resource use
895	33	bill.logPC3	-6.45045	resource use	resource use
896	33	wt.logPC1	-5.8344	resource use	resource use
897	33	wt.logPC2	-6.3758	resource use	resource use
898	33	wt.logPC3	-6.61078	resource use	resource use
899	33	col.pc.fem.disp1	-2.96012	plumage	female plumage
900	33	col.pc.fem.disp2	-4.57832	plumage	female plumage
901	33	col.pc.fem.disp3	-5.26692	plumage	female plumage
902	33	col.pc.fem.col1	-5.43879	plumage	female plumage
903	33	col.pc.fem.col2	-5.29831	plumage	female plumage
904	33	col.pc.mal.disp1	-2.78183	plumage	male plumage
905	33	col.pc.mal.disp2	-4.63501	plumage	male plumage
906	33	col.pc.mal.disp3	-4.96974	plumage	male plumage
907	33	col.pc.mal.col1	-4.85573	plumage	male plumage
908	33	col.pc.mal.col2	-5.09815	plumage	male plumage
909	33	song.tempo.PC1	-3.77224	song	song
910	33	song.tempo.PC2	-4.32713	song	song
911	33	song.tempo.PC3	-5.20135	song	song
912	33	song.whole.freqPC1	-4.73288	song	song
913	33	song.whole.freqPC2	-4.63676	song	song
914	33	song.whole.freqPC3	-4.9781	song	song
915	33	song.whole.freqPC4	-5.49458	song	song
916	33	song.note.freq.PC1	-3.50348	song	song
917	33	song.note.freq.PC2	-4.60587	song	song
918	33	song.note.freq.PC3	-5.27589	song	song
919	34	ln.mass	-5.31595	resource use	resource use
920	34	bill.logPC1	-5.59209	resource use	resource use
921	34	bill.logPC2	-6.13081	resource use	resource use
922	34	bill.logPC3	-6.48917	resource use	resource use
923	34	wt.logPC1	-5.8686	resource use	resource use
924	34	wt.logPC2	-6.46162	resource use	resource use
925	34	wt.logPC3	-6.58957	resource use	resource use
926	34	col.pc.fem.disp1	-3.06372	plumage	female plumage
927	34	col.pc.fem.disp2	-4.59101	plumage	female plumage
928	34	col.pc.fem.disp3	-5.28527	plumage	female plumage
929	34	col.pc.fem.col1	-5.49718	plumage	female plumage
930	34	col.pc.fem.col2	-5.30262	plumage	female plumage
931	34	col.pc.mal.disp1	-2.76843	plumage	male plumage
932	34	col.pc.mal.disp2	-4.47968	plumage	male plumage
933	34	col.pc.mal.disp3	-4.92108	plumage	male plumage
934	34	col.pc.mal.col1	-4.80072	plumage	male plumage
935	34	col.pc.mal.col2	-5.03317	plumage	male plumage
936	34	song.tempo.PC1	-3.86884	song	song
937	34	song.tempo.PC2	-4.3665	song	song
938	34	song.tempo.PC3	-5.15417	song	song
939	34	song.whole.freqPC1	-4.78486	song	song
940	34	song.whole.freqPC2	-4.63615	song	song
941	34	song.whole.freqPC3	-4.9245	song	song
942	34	song.whole.freqPC4	-5.50299	song	song
943	34	song.note.freq.PC1	-3.42654	song	song
944	34	song.note.freq.PC2	-4.51084	song	song
945	34	song.note.freq.PC3	-5.24508	song	song
946	35	ln.mass	-5.28933	resource use	resource use
947	35	bill.logPC1	-5.65902	resource use	resource use
948	35	bill.logPC2	-6.16873	resource use	resource use
949	35	bill.logPC3	-6.4346	resource use	resource use
950	35	wt.logPC1	-5.94111	resource use	resource use
951	35	wt.logPC2	-6.43202	resource use	resource use
952	35	wt.logPC3	-6.63769	resource use	resource use
953	35	col.pc.fem.disp1	-2.96984	plumage	female plumage
954	35	col.pc.fem.disp2	-4.66872	plumage	female plumage
955	35	col.pc.fem.disp3	-5.33744	plumage	female plumage
956	35	col.pc.fem.col1	-5.51934	plumage	female plumage
957	35	col.pc.fem.col2	-5.42409	plumage	female plumage
958	35	col.pc.mal.disp1	-2.77221	plumage	male plumage
959	35	col.pc.mal.disp2	-4.66392	plumage	male plumage
960	35	col.pc.mal.disp3	-4.99424	plumage	male plumage
961	35	col.pc.mal.col1	-4.96988	plumage	male plumage
962	35	col.pc.mal.col2	-5.16162	plumage	male plumage
963	35	song.tempo.PC1	-3.80933	song	song
964	35	song.tempo.PC2	-4.38881	song	song
965	35	song.tempo.PC3	-5.12245	song	song
966	35	song.whole.freqPC1	-4.77344	song	song
967	35	song.whole.freqPC2	-4.55528	song	song
968	35	song.whole.freqPC3	-4.97145	song	song
969	35	song.whole.freqPC4	-5.55491	song	song
970	35	song.note.freq.PC1	-3.52784	song	song
971	35	song.note.freq.PC2	-4.66319	song	song
972	35	song.note.freq.PC3	-5.33009	song	song
973	36	ln.mass	-5.4095	resource use	resource use
974	36	bill.logPC1	-5.72259	resource use	resource use
975	36	bill.logPC2	-6.16828	resource use	resource use
976	36	bill.logPC3	-6.47099	resource use	resource use
977	36	wt.logPC1	-5.90604	resource use	resource use
978	36	wt.logPC2	-6.46407	resource use	resource use
979	36	wt.logPC3	-6.61491	resource use	resource use
980	36	col.pc.fem.disp1	-3.05001	plumage	female plumage
981	36	col.pc.fem.disp2	-4.65898	plumage	female plumage
982	36	col.pc.fem.disp3	-5.28386	plumage	female plumage
983	36	col.pc.fem.col1	-5.53829	plumage	female plumage
984	36	col.pc.fem.col2	-5.39793	plumage	female plumage
985	36	col.pc.mal.disp1	-2.80999	plumage	male plumage
986	36	col.pc.mal.disp2	-4.635	plumage	male plumage
987	36	col.pc.mal.disp3	-4.98599	plumage	male plumage
988	36	col.pc.mal.col1	-4.91622	plumage	male plumage
989	36	col.pc.mal.col2	-5.14602	plumage	male plumage
990	36	song.tempo.PC1	-3.80619	song	song
991	36	song.tempo.PC2	-4.38448	song	song
992	36	song.tempo.PC3	-5.26441	song	song
993	36	song.whole.freqPC1	-4.84505	song	song
994	36	song.whole.freqPC2	-4.68875	song	song
995	36	song.whole.freqPC3	-4.99181	song	song
996	36	song.whole.freqPC4	-5.63108	song	song
997	36	song.note.freq.PC1	-3.67983	song	song
998	36	song.note.freq.PC2	-4.59659	song	song
999	36	song.note.freq.PC3	-5.28452	song	song
1000	37	ln.mass	-5.32151	resource use	resource use
1001	37	bill.logPC1	-5.76097	resource use	resource use
1002	37	bill.logPC2	-6.17802	resource use	resource use
1003	37	bill.logPC3	-6.46232	resource use	resource use
1004	37	wt.logPC1	-5.92848	resource use	resource use
1005	37	wt.logPC2	-6.39729	resource use	resource use
1006	37	wt.logPC3	-6.61262	resource use	resource use
1007	37	col.pc.fem.disp1	-3.1108	plumage	female plumage
1008	37	col.pc.fem.disp2	-4.60263	plumage	female plumage
1009	37	col.pc.fem.disp3	-5.36446	plumage	female plumage
1010	37	col.pc.fem.col1	-5.52935	plumage	female plumage
1011	37	col.pc.fem.col2	-5.37163	plumage	female plumage
1012	37	col.pc.mal.disp1	-2.82606	plumage	male plumage
1013	37	col.pc.mal.disp2	-4.6911	plumage	male plumage
1014	37	col.pc.mal.disp3	-5.06451	plumage	male plumage
1015	37	col.pc.mal.col1	-4.92655	plumage	male plumage
1016	37	col.pc.mal.col2	-5.14621	plumage	male plumage
1017	37	song.tempo.PC1	-3.88957	song	song
1018	37	song.tempo.PC2	-4.42022	song	song
1019	37	song.tempo.PC3	-5.25151	song	song
1020	37	song.whole.freqPC1	-4.83291	song	song
1021	37	song.whole.freqPC2	-4.73385	song	song
1022	37	song.whole.freqPC3	-4.97183	song	song
1023	37	song.whole.freqPC4	-5.56547	song	song
1024	37	song.note.freq.PC1	-3.65027	song	song
1025	37	song.note.freq.PC2	-4.70189	song	song
1026	37	song.note.freq.PC3	-5.29731	song	song
1027	38	ln.mass	-5.29869	resource use	resource use
1028	38	bill.logPC1	-5.59842	resource use	resource use
1029	38	bill.logPC2	-6.12922	resource use	resource use
1030	38	bill.logPC3	-6.48703	resource use	resource use
1031	38	wt.logPC1	-5.89855	resource use	resource use
1032	38	wt.logPC2	-6.4624	resource use	resource use
1033	38	wt.logPC3	-6.62308	resource use	resource use
1034	38	col.pc.fem.disp1	-3.0156	plumage	female plumage
1035	38	col.pc.fem.disp2	-4.65716	plumage	female plumage
1036	38	col.pc.fem.disp3	-5.316	plumage	female plumage
1037	38	col.pc.fem.col1	-5.4828	plumage	female plumage
1038	38	col.pc.fem.col2	-5.39696	plumage	female plumage
1039	38	col.pc.mal.disp1	-2.77858	plumage	male plumage
1040	38	col.pc.mal.disp2	-4.5838	plumage	male plumage
1041	38	col.pc.mal.disp3	-4.93939	plumage	male plumage
1042	38	col.pc.mal.col1	-4.8613	plumage	male plumage
1043	38	col.pc.mal.col2	-5.04566	plumage	male plumage
1044	38	song.tempo.PC1	-3.78353	song	song
1045	38	song.tempo.PC2	-4.40213	song	song
1046	38	song.tempo.PC3	-5.22215	song	song
1047	38	song.whole.freqPC1	-4.69113	song	song
1048	38	song.whole.freqPC2	-4.59857	song	song
1049	38	song.whole.freqPC3	-4.95871	song	song
1050	38	song.whole.freqPC4	-5.48406	song	song
1051	38	song.note.freq.PC1	-3.41979	song	song
1052	38	song.note.freq.PC2	-4.61364	song	song
1053	38	song.note.freq.PC3	-5.35378	song	song
1054	39	ln.mass	-5.34607	resource use	resource use
1055	39	bill.logPC1	-5.66962	resource use	resource use
1056	39	bill.logPC2	-6.21174	resource use	resource use
1057	39	bill.logPC3	-6.52763	resource use	resource use
1058	39	wt.logPC1	-5.84262	resource use	resource use
1059	39	wt.logPC2	-6.43268	resource use	resource use
1060	39	wt.logPC3	-6.65332	resource use	resource use
1061	39	col.pc.fem.disp1	-3.11459	plumage	female plumage
1062	39	col.pc.fem.disp2	-4.65151	plumage	female plumage
1063	39	col.pc.fem.disp3	-5.31143	plumage	female plumage
1064	39	col.pc.fem.col1	-5.53021	plumage	female plumage
1065	39	col.pc.fem.col2	-5.39199	plumage	female plumage
1066	39	col.pc.mal.disp1	-2.82059	plumage	male plumage
1067	39	col.pc.mal.disp2	-4.61692	plumage	male plumage
1068	39	col.pc.mal.disp3	-4.96238	plumage	male plumage
1069	39	col.pc.mal.col1	-4.95336	plumage	male plumage
1070	39	col.pc.mal.col2	-5.14368	plumage	male plumage
1071	39	song.tempo.PC1	-3.86649	song	song
1072	39	song.tempo.PC2	-4.51486	song	song
1073	39	song.tempo.PC3	-5.30509	song	song
1074	39	song.whole.freqPC1	-4.78561	song	song
1075	39	song.whole.freqPC2	-4.70328	song	song
1076	39	song.whole.freqPC3	-5.01668	song	song
1077	39	song.whole.freqPC4	-5.51343	song	song
1078	39	song.note.freq.PC1	-3.48123	song	song
1079	39	song.note.freq.PC2	-4.65218	song	song
1080	39	song.note.freq.PC3	-5.30456	song	song
1081	40	ln.mass	-5.29886	resource use	resource use
1082	40	bill.logPC1	-5.58363	resource use	resource use
1083	40	bill.logPC2	-6.09384	resource use	resource use
1084	40	bill.logPC3	-6.46506	resource use	resource use
1085	40	wt.logPC1	-5.83412	resource use	resource use
1086	40	wt.logPC2	-6.47239	resource use	resource use
1087	40	wt.logPC3	-6.58188	resource use	resource use
1088	40	col.pc.fem.disp1	-2.96441	plumage	female plumage
1089	40	col.pc.fem.disp2	-4.61327	plumage	female plumage
1090	40	col.pc.fem.disp3	-5.27109	plumage	female plumage
1091	40	col.pc.fem.col1	-5.42554	plumage	female plumage
1092	40	col.pc.fem.col2	-5.38214	plumage	female plumage
1093	40	col.pc.mal.disp1	-2.71553	plumage	male plumage
1094	40	col.pc.mal.disp2	-4.51721	plumage	male plumage
1095	40	col.pc.mal.disp3	-4.91927	plumage	male plumage
1096	40	col.pc.mal.col1	-4.82025	plumage	male plumage
1097	40	col.pc.mal.col2	-5.00505	plumage	male plumage
1098	40	song.tempo.PC1	-3.84828	song	song
1099	40	song.tempo.PC2	-4.3596	song	song
1100	40	song.tempo.PC3	-5.23007	song	song
1101	40	song.whole.freqPC1	-4.70387	song	song
1102	40	song.whole.freqPC2	-4.63856	song	song
1103	40	song.whole.freqPC3	-4.92805	song	song
1104	40	song.whole.freqPC4	-5.48011	song	song
1105	40	song.note.freq.PC1	-3.37727	song	song
1106	40	song.note.freq.PC2	-4.54306	song	song
1107	40	song.note.freq.PC3	-5.29322	song	song
1108	41	ln.mass	-5.36339	resource use	resource use
1109	41	bill.logPC1	-5.63816	resource use	resource use
1110	41	bill.logPC2	-6.15687	resource use	resource use
1111	41	bill.logPC3	-6.46477	resource use	resource use
1112	41	wt.logPC1	-5.94136	resource use	resource use
1113	41	wt.logPC2	-6.44923	resource use	resource use
1114	41	wt.logPC3	-6.62439	resource use	resource use
1115	41	col.pc.fem.disp1	-3.0257	plumage	female plumage
1116	41	col.pc.fem.disp2	-4.65946	plumage	female plumage
1117	41	col.pc.fem.disp3	-5.256	plumage	female plumage
1118	41	col.pc.fem.col1	-5.49552	plumage	female plumage
1119	41	col.pc.fem.col2	-5.41121	plumage	female plumage
1120	41	col.pc.mal.disp1	-2.78754	plumage	male plumage
1121	41	col.pc.mal.disp2	-4.63576	plumage	male plumage
1122	41	col.pc.mal.disp3	-4.9134	plumage	male plumage
1123	41	col.pc.mal.col1	-4.86487	plumage	male plumage
1124	41	col.pc.mal.col2	-5.18385	plumage	male plumage
1125	41	song.tempo.PC1	-3.82925	song	song
1126	41	song.tempo.PC2	-4.42067	song	song
1127	41	song.tempo.PC3	-5.23599	song	song
1128	41	song.whole.freqPC1	-4.7589	song	song
1129	41	song.whole.freqPC2	-4.61161	song	song
1130	41	song.whole.freqPC3	-4.94911	song	song
1131	41	song.whole.freqPC4	-5.55497	song	song
1132	41	song.note.freq.PC1	-3.55879	song	song
1133	41	song.note.freq.PC2	-4.67778	song	song
1134	41	song.note.freq.PC3	-5.32533	song	song
1135	42	ln.mass	-5.3778	resource use	resource use
1136	42	bill.logPC1	-5.67142	resource use	resource use
1137	42	bill.logPC2	-6.14738	resource use	resource use
1138	42	bill.logPC3	-6.47773	resource use	resource use
1139	42	wt.logPC1	-5.9057	resource use	resource use
1140	42	wt.logPC2	-6.42622	resource use	resource use
1141	42	wt.logPC3	-6.61129	resource use	resource use
1142	42	col.pc.fem.disp1	-3.15566	plumage	female plumage
1143	42	col.pc.fem.disp2	-4.63011	plumage	female plumage
1144	42	col.pc.fem.disp3	-5.31218	plumage	female plumage
1145	42	col.pc.fem.col1	-5.495	plumage	female plumage
1146	42	col.pc.fem.col2	-5.38563	plumage	female plumage
1147	42	col.pc.mal.disp1	-2.81514	plumage	male plumage
1148	42	col.pc.mal.disp2	-4.58734	plumage	male plumage
1149	42	col.pc.mal.disp3	-4.98179	plumage	male plumage
1150	42	col.pc.mal.col1	-4.86842	plumage	male plumage
1151	42	col.pc.mal.col2	-5.05143	plumage	male plumage
1152	42	song.tempo.PC1	-3.84794	song	song
1153	42	song.tempo.PC2	-4.45797	song	song
1154	42	song.tempo.PC3	-5.25071	song	song
1155	42	song.whole.freqPC1	-4.73741	song	song
1156	42	song.whole.freqPC2	-4.61466	song	song
1157	42	song.whole.freqPC3	-4.9885	song	song
1158	42	song.whole.freqPC4	-5.56161	song	song
1159	42	song.note.freq.PC1	-3.48081	song	song
1160	42	song.note.freq.PC2	-4.64772	song	song
1161	42	song.note.freq.PC3	-5.34091	song	song
1162	43	ln.mass	-5.33849	resource use	resource use
1163	43	bill.logPC1	-5.76211	resource use	resource use
1164	43	bill.logPC2	-6.20532	resource use	resource use
1165	43	bill.logPC3	-6.48738	resource use	resource use
1166	43	wt.logPC1	-5.90355	resource use	resource use
1167	43	wt.logPC2	-6.4655	resource use	resource use
1168	43	wt.logPC3	-6.61468	resource use	resource use
1169	43	col.pc.fem.disp1	-3.19736	plumage	female plumage
1170	43	col.pc.fem.disp2	-4.67195	plumage	female plumage
1171	43	col.pc.fem.disp3	-5.35522	plumage	female plumage
1172	43	col.pc.fem.col1	-5.5538	plumage	female plumage
1173	43	col.pc.fem.col2	-5.42731	plumage	female plumage
1174	43	col.pc.mal.disp1	-2.82959	plumage	male plumage
1175	43	col.pc.mal.disp2	-4.70325	plumage	male plumage
1176	43	col.pc.mal.disp3	-4.96506	plumage	male plumage
1177	43	col.pc.mal.col1	-4.89957	plumage	male plumage
1178	43	col.pc.mal.col2	-5.22335	plumage	male plumage
1179	43	song.tempo.PC1	-3.78394	song	song
1180	43	song.tempo.PC2	-4.42756	song	song
1181	43	song.tempo.PC3	-5.16281	song	song
1182	43	song.whole.freqPC1	-4.85374	song	song
1183	43	song.whole.freqPC2	-4.73233	song	song
1184	43	song.whole.freqPC3	-5.07589	song	song
1185	43	song.whole.freqPC4	-5.565	song	song
1186	43	song.note.freq.PC1	-3.58561	song	song
1187	43	song.note.freq.PC2	-4.66191	song	song
1188	43	song.note.freq.PC3	-5.43654	song	song
1189	44	ln.mass	-5.34941	resource use	resource use
1190	44	bill.logPC1	-5.61165	resource use	resource use
1191	44	bill.logPC2	-6.15902	resource use	resource use
1192	44	bill.logPC3	-6.45264	resource use	resource use
1193	44	wt.logPC1	-5.89518	resource use	resource use
1194	44	wt.logPC2	-6.41143	resource use	resource use
1195	44	wt.logPC3	-6.58678	resource use	resource use
1196	44	col.pc.fem.disp1	-3.02934	plumage	female plumage
1197	44	col.pc.fem.disp2	-4.53152	plumage	female plumage
1198	44	col.pc.fem.disp3	-5.25238	plumage	female plumage
1199	44	col.pc.fem.col1	-5.44072	plumage	female plumage
1200	44	col.pc.fem.col2	-5.33918	plumage	female plumage
1201	44	col.pc.mal.disp1	-2.6716	plumage	male plumage
1202	44	col.pc.mal.disp2	-4.49788	plumage	male plumage
1203	44	col.pc.mal.disp3	-4.89195	plumage	male plumage
1204	44	col.pc.mal.col1	-4.78626	plumage	male plumage
1205	44	col.pc.mal.col2	-5.0271	plumage	male plumage
1206	44	song.tempo.PC1	-3.72463	song	song
1207	44	song.tempo.PC2	-4.33368	song	song
1208	44	song.tempo.PC3	-5.21291	song	song
1209	44	song.whole.freqPC1	-4.64764	song	song
1210	44	song.whole.freqPC2	-4.58851	song	song
1211	44	song.whole.freqPC3	-4.95331	song	song
1212	44	song.whole.freqPC4	-5.44694	song	song
1213	44	song.note.freq.PC1	-3.38807	song	song
1214	44	song.note.freq.PC2	-4.60226	song	song
1215	44	song.note.freq.PC3	-5.34016	song	song
1216	45	ln.mass	-5.35702	resource use	resource use
1217	45	bill.logPC1	-5.65189	resource use	resource use
1218	45	bill.logPC2	-6.14688	resource use	resource use
1219	45	bill.logPC3	-6.50806	resource use	resource use
1220	45	wt.logPC1	-5.87694	resource use	resource use
1221	45	wt.logPC2	-6.44728	resource use	resource use
1222	45	wt.logPC3	-6.60143	resource use	resource use
1223	45	col.pc.fem.disp1	-3.05732	plumage	female plumage
1224	45	col.pc.fem.disp2	-4.62651	plumage	female plumage
1225	45	col.pc.fem.disp3	-5.31926	plumage	female plumage
1226	45	col.pc.fem.col1	-5.46821	plumage	female plumage
1227	45	col.pc.fem.col2	-5.37691	plumage	female plumage
1228	45	col.pc.mal.disp1	-2.75687	plumage	male plumage
1229	45	col.pc.mal.disp2	-4.55949	plumage	male plumage
1230	45	col.pc.mal.disp3	-4.96007	plumage	male plumage
1231	45	col.pc.mal.col1	-4.87584	plumage	male plumage
1232	45	col.pc.mal.col2	-5.0457	plumage	male plumage
1233	45	song.tempo.PC1	-3.89795	song	song
1234	45	song.tempo.PC2	-4.47338	song	song
1235	45	song.tempo.PC3	-5.25236	song	song
1236	45	song.whole.freqPC1	-4.7349	song	song
1237	45	song.whole.freqPC2	-4.64843	song	song
1238	45	song.whole.freqPC3	-4.97344	song	song
1239	45	song.whole.freqPC4	-5.52728	song	song
1240	45	song.note.freq.PC1	-3.45618	song	song
1241	45	song.note.freq.PC2	-4.67353	song	song
1242	45	song.note.freq.PC3	-5.32826	song	song
1243	46	ln.mass	-5.28786	resource use	resource use
1244	46	bill.logPC1	-5.56297	resource use	resource use
1245	46	bill.logPC2	-6.13766	resource use	resource use
1246	46	bill.logPC3	-6.45176	resource use	resource use
1247	46	wt.logPC1	-5.86432	resource use	resource use
1248	46	wt.logPC2	-6.40992	resource use	resource use
1249	46	wt.logPC3	-6.58991	resource use	resource use
1250	46	col.pc.fem.disp1	-3.04921	plumage	female plumage
1251	46	col.pc.fem.disp2	-4.65492	plumage	female plumage
1252	46	col.pc.fem.disp3	-5.33132	plumage	female plumage
1253	46	col.pc.fem.col1	-5.49189	plumage	female plumage
1254	46	col.pc.fem.col2	-5.32817	plumage	female plumage
1255	46	col.pc.mal.disp1	-2.67615	plumage	male plumage
1256	46	col.pc.mal.disp2	-4.60464	plumage	male plumage
1257	46	col.pc.mal.disp3	-4.96106	plumage	male plumage
1258	46	col.pc.mal.col1	-4.82319	plumage	male plumage
1259	46	col.pc.mal.col2	-5.11754	plumage	male plumage
1260	46	song.tempo.PC1	-3.76447	song	song
1261	46	song.tempo.PC2	-4.30364	song	song
1262	46	song.tempo.PC3	-5.19331	song	song
1263	46	song.whole.freqPC1	-4.62381	song	song
1264	46	song.whole.freqPC2	-4.5604	song	song
1265	46	song.whole.freqPC3	-4.93601	song	song
1266	46	song.whole.freqPC4	-5.49723	song	song
1267	46	song.note.freq.PC1	-3.38631	song	song
1268	46	song.note.freq.PC2	-4.58354	song	song
1269	46	song.note.freq.PC3	-5.25387	song	song
1270	47	ln.mass	-5.25265	resource use	resource use
1271	47	bill.logPC1	-5.58691	resource use	resource use
1272	47	bill.logPC2	-6.14653	resource use	resource use
1273	47	bill.logPC3	-6.49017	resource use	resource use
1274	47	wt.logPC1	-5.83947	resource use	resource use
1275	47	wt.logPC2	-6.39885	resource use	resource use
1276	47	wt.logPC3	-6.58757	resource use	resource use
1277	47	col.pc.fem.disp1	-3.04112	plumage	female plumage
1278	47	col.pc.fem.disp2	-4.58024	plumage	female plumage
1279	47	col.pc.fem.disp3	-5.2904	plumage	female plumage
1280	47	col.pc.fem.col1	-5.52546	plumage	female plumage
1281	47	col.pc.fem.col2	-5.31934	plumage	female plumage
1282	47	col.pc.mal.disp1	-2.74016	plumage	male plumage
1283	47	col.pc.mal.disp2	-4.59598	plumage	male plumage
1284	47	col.pc.mal.disp3	-4.96974	plumage	male plumage
1285	47	col.pc.mal.col1	-4.88101	plumage	male plumage
1286	47	col.pc.mal.col2	-5.08036	plumage	male plumage
1287	47	song.tempo.PC1	-3.77998	song	song
1288	47	song.tempo.PC2	-4.41602	song	song
1289	47	song.tempo.PC3	-5.17119	song	song
1290	47	song.whole.freqPC1	-4.69921	song	song
1291	47	song.whole.freqPC2	-4.55014	song	song
1292	47	song.whole.freqPC3	-5.01979	song	song
1293	47	song.whole.freqPC4	-5.55617	song	song
1294	47	song.note.freq.PC1	-3.36947	song	song
1295	47	song.note.freq.PC2	-4.62759	song	song
1296	47	song.note.freq.PC3	-5.29125	song	song
1297	48	ln.mass	-5.28929	resource use	resource use
1298	48	bill.logPC1	-5.65625	resource use	resource use
1299	48	bill.logPC2	-6.13451	resource use	resource use
1300	48	bill.logPC3	-6.51837	resource use	resource use
1301	48	wt.logPC1	-5.88767	resource use	resource use
1302	48	wt.logPC2	-6.47102	resource use	resource use
1303	48	wt.logPC3	-6.59382	resource use	resource use
1304	48	col.pc.fem.disp1	-2.9926	plumage	female plumage
1305	48	col.pc.fem.disp2	-4.59754	plumage	female plumage
1306	48	col.pc.fem.disp3	-5.29603	plumage	female plumage
1307	48	col.pc.fem.col1	-5.44483	plumage	female plumage
1308	48	col.pc.fem.col2	-5.35616	plumage	female plumage
1309	48	col.pc.mal.disp1	-2.73297	plumage	male plumage
1310	48	col.pc.mal.disp2	-4.46873	plumage	male plumage
1311	48	col.pc.mal.disp3	-4.91471	plumage	male plumage
1312	48	col.pc.mal.col1	-4.82363	plumage	male plumage
1313	48	col.pc.mal.col2	-5.01302	plumage	male plumage
1314	48	song.tempo.PC1	-3.83782	song	song
1315	48	song.tempo.PC2	-4.44406	song	song
1316	48	song.tempo.PC3	-5.24116	song	song
1317	48	song.whole.freqPC1	-4.80275	song	song
1318	48	song.whole.freqPC2	-4.67825	song	song
1319	48	song.whole.freqPC3	-4.93777	song	song
1320	48	song.whole.freqPC4	-5.49411	song	song
1321	48	song.note.freq.PC1	-3.56263	song	song
1322	48	song.note.freq.PC2	-4.61935	song	song
1323	48	song.note.freq.PC3	-5.29283	song	song
1324	49	ln.mass	-5.33885	resource use	resource use
1325	49	bill.logPC1	-5.68239	resource use	resource use
1326	49	bill.logPC2	-6.19092	resource use	resource use
1327	49	bill.logPC3	-6.51775	resource use	resource use
1328	49	wt.logPC1	-5.88348	resource use	resource use
1329	49	wt.logPC2	-6.49163	resource use	resource use
1330	49	wt.logPC3	-6.62363	resource use	resource use
1331	49	col.pc.fem.disp1	-3.12407	plumage	female plumage
1332	49	col.pc.fem.disp2	-4.70885	plumage	female plumage
1333	49	col.pc.fem.disp3	-5.39076	plumage	female plumage
1334	49	col.pc.fem.col1	-5.55913	plumage	female plumage
1335	49	col.pc.fem.col2	-5.46097	plumage	female plumage
1336	49	col.pc.mal.disp1	-2.85775	plumage	male plumage
1337	49	col.pc.mal.disp2	-4.65828	plumage	male plumage
1338	49	col.pc.mal.disp3	-4.97617	plumage	male plumage
1339	49	col.pc.mal.col1	-4.89868	plumage	male plumage
1340	49	col.pc.mal.col2	-5.14767	plumage	male plumage
1341	49	song.tempo.PC1	-3.69139	song	song
1342	49	song.tempo.PC2	-4.35576	song	song
1343	49	song.tempo.PC3	-5.15108	song	song
1344	49	song.whole.freqPC1	-4.74496	song	song
1345	49	song.whole.freqPC2	-4.65602	song	song
1346	49	song.whole.freqPC3	-5.04827	song	song
1347	49	song.whole.freqPC4	-5.51284	song	song
1348	49	song.note.freq.PC1	-3.44518	song	song
1349	49	song.note.freq.PC2	-4.63987	song	song
1350	49	song.note.freq.PC3	-5.44886	song	song
1351	50	ln.mass	-5.35786	resource use	resource use
1352	50	bill.logPC1	-5.7887	resource use	resource use
1353	50	bill.logPC2	-6.18711	resource use	resource use
1354	50	bill.logPC3	-6.50452	resource use	resource use
1355	50	wt.logPC1	-5.97321	resource use	resource use
1356	50	wt.logPC2	-6.46197	resource use	resource use
1357	50	wt.logPC3	-6.6152	resource use	resource use
1358	50	col.pc.fem.disp1	-3.17006	plumage	female plumage
1359	50	col.pc.fem.disp2	-4.6791	plumage	female plumage
1360	50	col.pc.fem.disp3	-5.31546	plumage	female plumage
1361	50	col.pc.fem.col1	-5.57498	plumage	female plumage
1362	50	col.pc.fem.col2	-5.3679	plumage	female plumage
1363	50	col.pc.mal.disp1	-2.85865	plumage	male plumage
1364	50	col.pc.mal.disp2	-4.64396	plumage	male plumage
1365	50	col.pc.mal.disp3	-5.02845	plumage	male plumage
1366	50	col.pc.mal.col1	-4.92287	plumage	male plumage
1367	50	col.pc.mal.col2	-5.11246	plumage	male plumage
1368	50	song.tempo.PC1	-3.95043	song	song
1369	50	song.tempo.PC2	-4.51359	song	song
1370	50	song.tempo.PC3	-5.18158	song	song
1371	50	song.whole.freqPC1	-4.8746	song	song
1372	50	song.whole.freqPC2	-4.77465	song	song
1373	50	song.whole.freqPC3	-5.06694	song	song
1374	50	song.whole.freqPC4	-5.58396	song	song
1375	50	song.note.freq.PC1	-3.58441	song	song
1376	50	song.note.freq.PC2	-4.65715	song	song
1377	50	song.note.freq.PC3	-5.38764	song	song
1378	51	ln.mass	-5.31401	resource use	resource use
1379	51	bill.logPC1	-5.60538	resource use	resource use
1380	51	bill.logPC2	-6.11545	resource use	resource use
1381	51	bill.logPC3	-6.52239	resource use	resource use
1382	51	wt.logPC1	-5.86704	resource use	resource use
1383	51	wt.logPC2	-6.45765	resource use	resource use
1384	51	wt.logPC3	-6.58093	resource use	resource use
1385	51	col.pc.fem.disp1	-3.06527	plumage	female plumage
1386	51	col.pc.fem.disp2	-4.63178	plumage	female plumage
1387	51	col.pc.fem.disp3	-5.35437	plumage	female plumage
1388	51	col.pc.fem.col1	-5.47231	plumage	female plumage
1389	51	col.pc.fem.col2	-5.44145	plumage	female plumage
1390	51	col.pc.mal.disp1	-2.76187	plumage	male plumage
1391	51	col.pc.mal.disp2	-4.53018	plumage	male plumage
1392	51	col.pc.mal.disp3	-5.00403	plumage	male plumage
1393	51	col.pc.mal.col1	-4.85233	plumage	male plumage
1394	51	col.pc.mal.col2	-5.0674	plumage	male plumage
1395	51	song.tempo.PC1	-3.77685	song	song
1396	51	song.tempo.PC2	-4.42001	song	song
1397	51	song.tempo.PC3	-5.26704	song	song
1398	51	song.whole.freqPC1	-4.73453	song	song
1399	51	song.whole.freqPC2	-4.65295	song	song
1400	51	song.whole.freqPC3	-5.01707	song	song
1401	51	song.whole.freqPC4	-5.47492	song	song
1402	51	song.note.freq.PC1	-3.4177	song	song
1403	51	song.note.freq.PC2	-4.59166	song	song
1404	51	song.note.freq.PC3	-5.31845	song	song
1405	52	ln.mass	-5.36577	resource use	resource use
1406	52	bill.logPC1	-5.6426	resource use	resource use
1407	52	bill.logPC2	-6.09551	resource use	resource use
1408	52	bill.logPC3	-6.4898	resource use	resource use
1409	52	wt.logPC1	-5.87273	resource use	resource use
1410	52	wt.logPC2	-6.48246	resource use	resource use
1411	52	wt.logPC3	-6.60835	resource use	resource use
1412	52	col.pc.fem.disp1	-3.01918	plumage	female plumage
1413	52	col.pc.fem.disp2	-4.64643	plumage	female plumage
1414	52	col.pc.fem.disp3	-5.24859	plumage	female plumage
1415	52	col.pc.fem.col1	-5.43531	plumage	female plumage
1416	52	col.pc.fem.col2	-5.39538	plumage	female plumage
1417	52	col.pc.mal.disp1	-2.77931	plumage	male plumage
1418	52	col.pc.mal.disp2	-4.56178	plumage	male plumage
1419	52	col.pc.mal.disp3	-4.93142	plumage	male plumage
1420	52	col.pc.mal.col1	-4.82821	plumage	male plumage
1421	52	col.pc.mal.col2	-5.06832	plumage	male plumage
1422	52	song.tempo.PC1	-3.8062	song	song
1423	52	song.tempo.PC2	-4.41657	song	song
1424	52	song.tempo.PC3	-5.25664	song	song
1425	52	song.whole.freqPC1	-4.68607	song	song
1426	52	song.whole.freqPC2	-4.56316	song	song
1427	52	song.whole.freqPC3	-4.95637	song	song
1428	52	song.whole.freqPC4	-5.52843	song	song
1429	52	song.note.freq.PC1	-3.41747	song	song
1430	52	song.note.freq.PC2	-4.58942	song	song
1431	52	song.note.freq.PC3	-5.33613	song	song
1432	53	ln.mass	-5.29615	resource use	resource use
1433	53	bill.logPC1	-5.65236	resource use	resource use
1434	53	bill.logPC2	-6.16791	resource use	resource use
1435	53	bill.logPC3	-6.46515	resource use	resource use
1436	53	wt.logPC1	-5.92099	resource use	resource use
1437	53	wt.logPC2	-6.47373	resource use	resource use
1438	53	wt.logPC3	-6.63715	resource use	resource use
1439	53	col.pc.fem.disp1	-3.0221	plumage	female plumage
1440	53	col.pc.fem.disp2	-4.61955	plumage	female plumage
1441	53	col.pc.fem.disp3	-5.26077	plumage	female plumage
1442	53	col.pc.fem.col1	-5.49067	plumage	female plumage
1443	53	col.pc.fem.col2	-5.3817	plumage	female plumage
1444	53	col.pc.mal.disp1	-2.70512	plumage	male plumage
1445	53	col.pc.mal.disp2	-4.58841	plumage	male plumage
1446	53	col.pc.mal.disp3	-4.95639	plumage	male plumage
1447	53	col.pc.mal.col1	-4.88199	plumage	male plumage
1448	53	col.pc.mal.col2	-5.10214	plumage	male plumage
1449	53	song.tempo.PC1	-3.81713	song	song
1450	53	song.tempo.PC2	-4.39004	song	song
1451	53	song.tempo.PC3	-5.18566	song	song
1452	53	song.whole.freqPC1	-4.77366	song	song
1453	53	song.whole.freqPC2	-4.59865	song	song
1454	53	song.whole.freqPC3	-4.91741	song	song
1455	53	song.whole.freqPC4	-5.54092	song	song
1456	53	song.note.freq.PC1	-3.59441	song	song
1457	53	song.note.freq.PC2	-4.64439	song	song
1458	53	song.note.freq.PC3	-5.32804	song	song
1459	54	ln.mass	-5.33629	resource use	resource use
1460	54	bill.logPC1	-5.6836	resource use	resource use
1461	54	bill.logPC2	-6.20753	resource use	resource use
1462	54	bill.logPC3	-6.47263	resource use	resource use
1463	54	wt.logPC1	-5.93615	resource use	resource use
1464	54	wt.logPC2	-6.44727	resource use	resource use
1465	54	wt.logPC3	-6.60172	resource use	resource use
1466	54	col.pc.fem.disp1	-3.1032	plumage	female plumage
1467	54	col.pc.fem.disp2	-4.59655	plumage	female plumage
1468	54	col.pc.fem.disp3	-5.25181	plumage	female plumage
1469	54	col.pc.fem.col1	-5.49537	plumage	female plumage
1470	54	col.pc.fem.col2	-5.31397	plumage	female plumage
1471	54	col.pc.mal.disp1	-2.80302	plumage	male plumage
1472	54	col.pc.mal.disp2	-4.55895	plumage	male plumage
1473	54	col.pc.mal.disp3	-4.92625	plumage	male plumage
1474	54	col.pc.mal.col1	-4.84381	plumage	male plumage
1475	54	col.pc.mal.col2	-5.0751	plumage	male plumage
1476	54	song.tempo.PC1	-3.87076	song	song
1477	54	song.tempo.PC2	-4.38095	song	song
1478	54	song.tempo.PC3	-5.13528	song	song
1479	54	song.whole.freqPC1	-4.78921	song	song
1480	54	song.whole.freqPC2	-4.63352	song	song
1481	54	song.whole.freqPC3	-4.92099	song	song
1482	54	song.whole.freqPC4	-5.47302	song	song
1483	54	song.note.freq.PC1	-3.43577	song	song
1484	54	song.note.freq.PC2	-4.55597	song	song
1485	54	song.note.freq.PC3	-5.22727	song	song
1486	55	ln.mass	-5.20022	resource use	resource use
1487	55	bill.logPC1	-5.65784	resource use	resource use
1488	55	bill.logPC2	-6.10657	resource use	resource use
1489	55	bill.logPC3	-6.44281	resource use	resource use
1490	55	wt.logPC1	-5.82533	resource use	resource use
1491	55	wt.logPC2	-6.40898	resource use	resource use
1492	55	wt.logPC3	-6.58882	resource use	resource use
1493	55	col.pc.fem.disp1	-3.10062	plumage	female plumage
1494	55	col.pc.fem.disp2	-4.65569	plumage	female plumage
1495	55	col.pc.fem.disp3	-5.26785	plumage	female plumage
1496	55	col.pc.fem.col1	-5.48853	plumage	female plumage
1497	55	col.pc.fem.col2	-5.42379	plumage	female plumage
1498	55	col.pc.mal.disp1	-2.75637	plumage	male plumage
1499	55	col.pc.mal.disp2	-4.5093	plumage	male plumage
1500	55	col.pc.mal.disp3	-4.88027	plumage	male plumage
1501	55	col.pc.mal.col1	-4.85485	plumage	male plumage
1502	55	col.pc.mal.col2	-5.09977	plumage	male plumage
1503	55	song.tempo.PC1	-3.79357	song	song
1504	55	song.tempo.PC2	-4.36851	song	song
1505	55	song.tempo.PC3	-5.15943	song	song
1506	55	song.whole.freqPC1	-4.73161	song	song
1507	55	song.whole.freqPC2	-4.67958	song	song
1508	55	song.whole.freqPC3	-4.99119	song	song
1509	55	song.whole.freqPC4	-5.52152	song	song
1510	55	song.note.freq.PC1	-3.46137	song	song
1511	55	song.note.freq.PC2	-4.49595	song	song
1512	55	song.note.freq.PC3	-5.30777	song	song
1513	56	ln.mass	-5.26153	resource use	resource use
1514	56	bill.logPC1	-5.5945	resource use	resource use
1515	56	bill.logPC2	-6.17408	resource use	resource use
1516	56	bill.logPC3	-6.46594	resource use	resource use
1517	56	wt.logPC1	-5.8494	resource use	resource use
1518	56	wt.logPC2	-6.42006	resource use	resource use
1519	56	wt.logPC3	-6.58048	resource use	resource use
1520	56	col.pc.fem.disp1	-2.99247	plumage	female plumage
1521	56	col.pc.fem.disp2	-4.54434	plumage	female plumage
1522	56	col.pc.fem.disp3	-5.28555	plumage	female plumage
1523	56	col.pc.fem.col1	-5.46129	plumage	female plumage
1524	56	col.pc.fem.col2	-5.33224	plumage	female plumage
1525	56	col.pc.mal.disp1	-2.7355	plumage	male plumage
1526	56	col.pc.mal.disp2	-4.46934	plumage	male plumage
1527	56	col.pc.mal.disp3	-4.90193	plumage	male plumage
1528	56	col.pc.mal.col1	-4.83809	plumage	male plumage
1529	56	col.pc.mal.col2	-5.06303	plumage	male plumage
1530	56	song.tempo.PC1	-3.70883	song	song
1531	56	song.tempo.PC2	-4.344	song	song
1532	56	song.tempo.PC3	-5.19026	song	song
1533	56	song.whole.freqPC1	-4.59658	song	song
1534	56	song.whole.freqPC2	-4.61356	song	song
1535	56	song.whole.freqPC3	-4.93565	song	song
1536	56	song.whole.freqPC4	-5.48634	song	song
1537	56	song.note.freq.PC1	-3.38025	song	song
1538	56	song.note.freq.PC2	-4.48645	song	song
1539	56	song.note.freq.PC3	-5.29282	song	song
1540	57	ln.mass	-5.37	resource use	resource use
1541	57	bill.logPC1	-5.60957	resource use	resource use
1542	57	bill.logPC2	-6.14621	resource use	resource use
1543	57	bill.logPC3	-6.51081	resource use	resource use
1544	57	wt.logPC1	-5.90082	resource use	resource use
1545	57	wt.logPC2	-6.4634	resource use	resource use
1546	57	wt.logPC3	-6.61452	resource use	resource use
1547	57	col.pc.fem.disp1	-3.1286	plumage	female plumage
1548	57	col.pc.fem.disp2	-4.63893	plumage	female plumage
1549	57	col.pc.fem.disp3	-5.32489	plumage	female plumage
1550	57	col.pc.fem.col1	-5.56184	plumage	female plumage
1551	57	col.pc.fem.col2	-5.38578	plumage	female plumage
1552	57	col.pc.mal.disp1	-2.84007	plumage	male plumage
1553	57	col.pc.mal.disp2	-4.57143	plumage	male plumage
1554	57	col.pc.mal.disp3	-4.9816	plumage	male plumage
1555	57	col.pc.mal.col1	-4.88815	plumage	male plumage
1556	57	col.pc.mal.col2	-5.11717	plumage	male plumage
1557	57	song.tempo.PC1	-3.88648	song	song
1558	57	song.tempo.PC2	-4.39197	song	song
1559	57	song.tempo.PC3	-5.26402	song	song
1560	57	song.whole.freqPC1	-4.696	song	song
1561	57	song.whole.freqPC2	-4.57698	song	song
1562	57	song.whole.freqPC3	-5.04044	song	song
1563	57	song.whole.freqPC4	-5.53266	song	song
1564	57	song.note.freq.PC1	-3.40043	song	song
1565	57	song.note.freq.PC2	-4.61862	song	song
1566	57	song.note.freq.PC3	-5.29898	song	song
1567	58	ln.mass	-5.33921	resource use	resource use
1568	58	bill.logPC1	-5.60682	resource use	resource use
1569	58	bill.logPC2	-6.08059	resource use	resource use
1570	58	bill.logPC3	-6.46833	resource use	resource use
1571	58	wt.logPC1	-5.87789	resource use	resource use
1572	58	wt.logPC2	-6.43177	resource use	resource use
1573	58	wt.logPC3	-6.59705	resource use	resource use
1574	58	col.pc.fem.disp1	-2.97996	plumage	female plumage
1575	58	col.pc.fem.disp2	-4.56676	plumage	female plumage
1576	58	col.pc.fem.disp3	-5.22498	plumage	female plumage
1577	58	col.pc.fem.col1	-5.44281	plumage	female plumage
1578	58	col.pc.fem.col2	-5.33193	plumage	female plumage
1579	58	col.pc.mal.disp1	-2.69044	plumage	male plumage
1580	58	col.pc.mal.disp2	-4.50523	plumage	male plumage
1581	58	col.pc.mal.disp3	-4.85041	plumage	male plumage
1582	58	col.pc.mal.col1	-4.7786	plumage	male plumage
1583	58	col.pc.mal.col2	-5.0337	plumage	male plumage
1584	58	song.tempo.PC1	-3.77711	song	song
1585	58	song.tempo.PC2	-4.33961	song	song
1586	58	song.tempo.PC3	-5.21971	song	song
1587	58	song.whole.freqPC1	-4.6953	song	song
1588	58	song.whole.freqPC2	-4.61337	song	song
1589	58	song.whole.freqPC3	-4.90327	song	song
1590	58	song.whole.freqPC4	-5.5019	song	song
1591	58	song.note.freq.PC1	-3.47077	song	song
1592	58	song.note.freq.PC2	-4.56705	song	song
1593	58	song.note.freq.PC3	-5.21682	song	song
1594	59	ln.mass	-5.29221	resource use	resource use
1595	59	bill.logPC1	-5.62393	resource use	resource use
1596	59	bill.logPC2	-6.12992	resource use	resource use
1597	59	bill.logPC3	-6.45369	resource use	resource use
1598	59	wt.logPC1	-5.87214	resource use	resource use
1599	59	wt.logPC2	-6.42961	resource use	resource use
1600	59	wt.logPC3	-6.60513	resource use	resource use
1601	59	col.pc.fem.disp1	-2.99473	plumage	female plumage
1602	59	col.pc.fem.disp2	-4.62123	plumage	female plumage
1603	59	col.pc.fem.disp3	-5.19077	plumage	female plumage
1604	59	col.pc.fem.col1	-5.44555	plumage	female plumage
1605	59	col.pc.fem.col2	-5.35311	plumage	female plumage
1606	59	col.pc.mal.disp1	-2.78101	plumage	male plumage
1607	59	col.pc.mal.disp2	-4.60293	plumage	male plumage
1608	59	col.pc.mal.disp3	-4.97864	plumage	male plumage
1609	59	col.pc.mal.col1	-4.81521	plumage	male plumage
1610	59	col.pc.mal.col2	-5.10208	plumage	male plumage
1611	59	song.tempo.PC1	-3.84279	song	song
1612	59	song.tempo.PC2	-4.3828	song	song
1613	59	song.tempo.PC3	-5.19245	song	song
1614	59	song.whole.freqPC1	-4.91276	song	song
1615	59	song.whole.freqPC2	-4.60683	song	song
1616	59	song.whole.freqPC3	-4.94423	song	song
1617	59	song.whole.freqPC4	-5.57564	song	song
1618	59	song.note.freq.PC1	-3.60124	song	song
1619	59	song.note.freq.PC2	-4.64592	song	song
1620	59	song.note.freq.PC3	-5.25584	song	song
1621	60	ln.mass	-5.32324	resource use	resource use
1622	60	bill.logPC1	-5.57303	resource use	resource use
1623	60	bill.logPC2	-6.09788	resource use	resource use
1624	60	bill.logPC3	-6.49189	resource use	resource use
1625	60	wt.logPC1	-5.80264	resource use	resource use
1626	60	wt.logPC2	-6.41931	resource use	resource use
1627	60	wt.logPC3	-6.56663	resource use	resource use
1628	60	col.pc.fem.disp1	-2.97176	plumage	female plumage
1629	60	col.pc.fem.disp2	-4.63819	plumage	female plumage
1630	60	col.pc.fem.disp3	-5.25775	plumage	female plumage
1631	60	col.pc.fem.col1	-5.49636	plumage	female plumage
1632	60	col.pc.fem.col2	-5.31862	plumage	female plumage
1633	60	col.pc.mal.disp1	-2.71085	plumage	male plumage
1634	60	col.pc.mal.disp2	-4.51164	plumage	male plumage
1635	60	col.pc.mal.disp3	-4.87848	plumage	male plumage
1636	60	col.pc.mal.col1	-4.83335	plumage	male plumage
1637	60	col.pc.mal.col2	-5.03253	plumage	male plumage
1638	60	song.tempo.PC1	-3.82509	song	song
1639	60	song.tempo.PC2	-4.41649	song	song
1640	60	song.tempo.PC3	-5.30068	song	song
1641	60	song.whole.freqPC1	-4.76825	song	song
1642	60	song.whole.freqPC2	-4.68105	song	song
1643	60	song.whole.freqPC3	-5.00827	song	song
1644	60	song.whole.freqPC4	-5.58219	song	song
1645	60	song.note.freq.PC1	-3.40011	song	song
1646	60	song.note.freq.PC2	-4.59616	song	song
1647	60	song.note.freq.PC3	-5.23808	song	song
1648	61	ln.mass	-5.38141	resource use	resource use
1649	61	bill.logPC1	-5.71573	resource use	resource use
1650	61	bill.logPC2	-6.1724	resource use	resource use
1651	61	bill.logPC3	-6.51712	resource use	resource use
1652	61	wt.logPC1	-5.91519	resource use	resource use
1653	61	wt.logPC2	-6.44778	resource use	resource use
1654	61	wt.logPC3	-6.61865	resource use	resource use
1655	61	col.pc.fem.disp1	-3.14432	plumage	female plumage
1656	61	col.pc.fem.disp2	-4.70127	plumage	female plumage
1657	61	col.pc.fem.disp3	-5.37081	plumage	female plumage
1658	61	col.pc.fem.col1	-5.52189	plumage	female plumage
1659	61	col.pc.fem.col2	-5.43883	plumage	female plumage
1660	61	col.pc.mal.disp1	-2.77784	plumage	male plumage
1661	61	col.pc.mal.disp2	-4.58858	plumage	male plumage
1662	61	col.pc.mal.disp3	-4.97652	plumage	male plumage
1663	61	col.pc.mal.col1	-4.90322	plumage	male plumage
1664	61	col.pc.mal.col2	-5.11278	plumage	male plumage
1665	61	song.tempo.PC1	-3.82953	song	song
1666	61	song.tempo.PC2	-4.49344	song	song
1667	61	song.tempo.PC3	-5.27038	song	song
1668	61	song.whole.freqPC1	-4.80226	song	song
1669	61	song.whole.freqPC2	-4.7721	song	song
1670	61	song.whole.freqPC3	-5.01332	song	song
1671	61	song.whole.freqPC4	-5.52999	song	song
1672	61	song.note.freq.PC1	-3.46988	song	song
1673	61	song.note.freq.PC2	-4.71692	song	song
1674	61	song.note.freq.PC3	-5.37674	song	song
1675	62	ln.mass	-5.3284	resource use	resource use
1676	62	bill.logPC1	-5.69629	resource use	resource use
1677	62	bill.logPC2	-6.17737	resource use	resource use
1678	62	bill.logPC3	-6.50676	resource use	resource use
1679	62	wt.logPC1	-5.86192	resource use	resource use
1680	62	wt.logPC2	-6.46179	resource use	resource use
1681	62	wt.logPC3	-6.56908	resource use	resource use
1682	62	col.pc.fem.disp1	-3.1884	plumage	female plumage
1683	62	col.pc.fem.disp2	-4.6915	plumage	female plumage
1684	62	col.pc.fem.disp3	-5.2862	plumage	female plumage
1685	62	col.pc.fem.col1	-5.49362	plumage	female plumage
1686	62	col.pc.fem.col2	-5.42026	plumage	female plumage
1687	62	col.pc.mal.disp1	-2.89983	plumage	male plumage
1688	62	col.pc.mal.disp2	-4.58479	plumage	male plumage
1689	62	col.pc.mal.disp3	-4.96071	plumage	male plumage
1690	62	col.pc.mal.col1	-4.91681	plumage	male plumage
1691	62	col.pc.mal.col2	-5.14508	plumage	male plumage
1692	62	song.tempo.PC1	-3.79482	song	song
1693	62	song.tempo.PC2	-4.40128	song	song
1694	62	song.tempo.PC3	-5.26159	song	song
1695	62	song.whole.freqPC1	-4.8285	song	song
1696	62	song.whole.freqPC2	-4.74825	song	song
1697	62	song.whole.freqPC3	-4.91669	song	song
1698	62	song.whole.freqPC4	-5.57172	song	song
1699	62	song.note.freq.PC1	-3.4253	song	song
1700	62	song.note.freq.PC2	-4.50802	song	song
1701	62	song.note.freq.PC3	-5.28982	song	song
1702	63	ln.mass	-5.31493	resource use	resource use
1703	63	bill.logPC1	-5.65659	resource use	resource use
1704	63	bill.logPC2	-6.11766	resource use	resource use
1705	63	bill.logPC3	-6.46999	resource use	resource use
1706	63	wt.logPC1	-5.83383	resource use	resource use
1707	63	wt.logPC2	-6.41744	resource use	resource use
1708	63	wt.logPC3	-6.63288	resource use	resource use
1709	63	col.pc.fem.disp1	-3.07239	plumage	female plumage
1710	63	col.pc.fem.disp2	-4.58444	plumage	female plumage
1711	63	col.pc.fem.disp3	-5.27431	plumage	female plumage
1712	63	col.pc.fem.col1	-5.47585	plumage	female plumage
1713	63	col.pc.fem.col2	-5.31063	plumage	female plumage
1714	63	col.pc.mal.disp1	-2.7876	plumage	male plumage
1715	63	col.pc.mal.disp2	-4.54482	plumage	male plumage
1716	63	col.pc.mal.disp3	-4.89382	plumage	male plumage
1717	63	col.pc.mal.col1	-4.81732	plumage	male plumage
1718	63	col.pc.mal.col2	-5.09094	plumage	male plumage
1719	63	song.tempo.PC1	-3.82586	song	song
1720	63	song.tempo.PC2	-4.38938	song	song
1721	63	song.tempo.PC3	-5.22122	song	song
1722	63	song.whole.freqPC1	-4.74596	song	song
1723	63	song.whole.freqPC2	-4.70106	song	song
1724	63	song.whole.freqPC3	-4.99253	song	song
1725	63	song.whole.freqPC4	-5.54636	song	song
1726	63	song.note.freq.PC1	-3.43529	song	song
1727	63	song.note.freq.PC2	-4.58493	song	song
1728	63	song.note.freq.PC3	-5.18347	song	song
1729	64	ln.mass	-5.34377	resource use	resource use
1730	64	bill.logPC1	-5.65588	resource use	resource use
1731	64	bill.logPC2	-6.1431	resource use	resource use
1732	64	bill.logPC3	-6.44783	resource use	resource use
1733	64	wt.logPC1	-5.92194	resource use	resource use
1734	64	wt.logPC2	-6.47068	resource use	resource use
1735	64	wt.logPC3	-6.60615	resource use	resource use
1736	64	col.pc.fem.disp1	-3.08182	plumage	female plumage
1737	64	col.pc.fem.disp2	-4.64894	plumage	female plumage
1738	64	col.pc.fem.disp3	-5.29423	plumage	female plumage
1739	64	col.pc.fem.col1	-5.47316	plumage	female plumage
1740	64	col.pc.fem.col2	-5.36635	plumage	female plumage
1741	64	col.pc.mal.disp1	-2.746	plumage	male plumage
1742	64	col.pc.mal.disp2	-4.61579	plumage	male plumage
1743	64	col.pc.mal.disp3	-4.9518	plumage	male plumage
1744	64	col.pc.mal.col1	-4.87104	plumage	male plumage
1745	64	col.pc.mal.col2	-5.13613	plumage	male plumage
1746	64	song.tempo.PC1	-3.83739	song	song
1747	64	song.tempo.PC2	-4.36604	song	song
1748	64	song.tempo.PC3	-5.24221	song	song
1749	64	song.whole.freqPC1	-4.71837	song	song
1750	64	song.whole.freqPC2	-4.692	song	song
1751	64	song.whole.freqPC3	-5.07198	song	song
1752	64	song.whole.freqPC4	-5.56633	song	song
[truncated: 975 more rows]

## Sheet: NOTE
The worksheets in this dataset are:
[truncated: 11 more rows]
