# Supplementary material for: Contrasting impacts of competition on ecological and social trait evolution in songbirds
Source: PLoS Biol. 2018 Jan 31;16(1):e2003563. doi: 10.1371/journal.pbio.2003563 (PMC5809094; doi:10.1371/journal.pbio.2003563)
Supplement: S1 R Script — (R) [file pbio.2003563.s031.R]

#This script fits five models (BM, OU, and three models with competition: MC, DDexp, and DDlin)
#to a subgroup of a clade, identified by group membership in a stochastic map.
#NOTE: The models with competition are computationally expensive, and may take several hours to run on a standard personal computer.

#load required R packages
require(RPANDA)
require(geiger)

#load biogeography stochastic maps, subgroup stochastic maps, tree, and data
load('tanagers_RES_ana_events_tables_SMv2.RData')
load('tanagers_RES_clado_events_tables_SMv2.RData')
load('diet.simmaps.RData')
tan.tree<-read.tree("tanagertree_10regions.tree")
tandata<-read.csv("S1_Data.csv")

#isolate data from subgroup of interest (here, frugivores)
group.map<-diet.simmaps
fruit<-subset(tandata, diet=="fruit")
mass<-fruit[,2]
names(mass)<-fruit[,1]
nc<-name.check(tan.tree,mass)
fruit.tree<-drop.tip(tan.tree,nc$tree_not_data)
subdata<-fruit[which(fruit$species%in%fruit.tree$tip.label),]

#set up analyses

N=1 #number of stochastic maps to analyze
T="ln.mass" #which trait to analyze
res.mat<-matrix(nrow=N,ncol=45)
colnames(res.mat)<-c("subgroup","trait","N","BM.lnL","BM.sig2","BM.z0","BM.AICc","BM.conv","OU.lnL","OU.sig2","OU.alpha","OU.z0","OU.AICc","OU.conv","MCgeo.dietmap","MCgeo.lnL","MCgeo.sig2","MCgeo.S","MCgeo.z0","MCgeo.AICc","MCgeo.conv","DDlingeo.dietmap","DDlingeo.lnL","DDlingeo.sig2","DDlingeo.b","DDlingeo.z0","DDlingeo.AICc","DDlingeo.conv","DDexpgeo.dietmap","DDexpgeo.lnL","DDexpgeo.sig2","DDexpgeo.r","DDexpgeo.z0","DDexpgeo.AICc","DDexpgeo.conv","BM.delaic","OU.delaic","MCgeo.delaic","DDlingeo.delaic","DDexpgeo.delaic","BM.wi","OU.wi","MCgeo.wi","DDlingeo.wi","DDexpgeo.wi")

#fit BM, OU, MC, DDexp, and DDlin models to subgroup trait data

for(i in 1:N){
	group.map<-drop.tip.simmap(group.map[[i]],group.map[[i]]$tip.label[which(!group.map[[i]]$tip.label%in%tan.tree$tip.label)])
	j=which(colnames(subdata)==T)
	M<-subdata[,j]
	subtree<-fruit.tree
	names(M)<-subdata$species
	M<-subset(M,M!='NA')

	nc<-name.check(subtree,M)
	if(is.list(nc)){
		subtree<-drop.tip(subtree,nc$tree_not_data)
	}

	o2<-fitContinuous(subtree,M,model="BM")
	BM.log_lik<-o2$opt$lnL
	BM.sig2<-o2$opt$sigsq
	BM.z0<-o2$opt$z0
	BM.aicc<-o2$opt$aicc
	BM.conv<-as.numeric(tail(o2$res[,length(o2$res[1,])],n=1))
	
	o3<-fitContinuous(subtree,M,model="OU")
	OU.log_lik<-o3$opt$lnL
	OU.sig2<-o3$opt$sigsq
	OU.alpha<-o3$opt$alpha
	OU.z0<-o3$opt$z0
	OU.aicc<-o3$opt$aicc
	OU.conv<-as.numeric(tail(o3$res[,length(o3$res[1,])],n=1))
	
	o4<-fit_t_comp_subgroup(full.phylo=tan.tree,ana.events=tanagers_RES_ana_events_tables_SMv2[[i]],clado.events=tanagers_RES_clado_events_tables_SMv2[[i]],stratified=FALSE,map=group.map,data=M,trim.class="fruit",model="MC",par=NULL,method="Nelder-Mead",bounds=NULL)
	MCgeo.lnL<-o4$LH
	MCgeo.sig2<-o4$sig2
	MCgeo.S<-o4$S
	MCgeo.z0<-o4$z0
	MCgeo.aicc<-o4$aicc
	MCgeo.conv<-o4$convergence
	
	o5<-fit_t_comp_subgroup(full.phylo=tan.tree,ana.events=tanagers_RES_ana_events_tables_SMv2[[i]],clado.events=tanagers_RES_clado_events_tables_SMv2[[i]],stratified=FALSE,map=group.map,data=M,trim.class="fruit",model="DDexp",par=NULL,method="Nelder-Mead",bounds=NULL)
	DDexpgeo.lnL<-o5$LH
	DDexpgeo.sig2<-o5$sig2
	DDexpgeo.r<-o5$r
	DDexpgeo.z0<-o5$z0
	DDexpgeo.aicc<-o5$aicc
	DDexpgeo.conv<-o5$convergence

	o6<-fit_t_comp_subgroup(full.phylo=tan.tree,ana.events=tanagers_RES_ana_events_tables_SMv2[[i]],clado.events=tanagers_RES_clado_events_tables_SMv2[[i]],stratified=FALSE,map=group.map,data=M,trim.class="fruit",model="DDlin",par=NULL,method="Nelder-Mead",bounds=NULL)
	DDlingeo.lnL<-o6$LH
	DDlingeo.sig2<-o6$sig2
	DDlingeo.b<-o6$b
	DDlingeo.z0<-o6$z0
	DDlingeo.aicc<-o6$aicc
	DDlingeo.conv<-o6$convergence

	BM.delaic<-BM.aicc-min(BM.aicc,OU.aicc,MCgeo.aicc,DDlingeo.aicc,DDexpgeo.aicc)
	OU.delaic<-OU.aicc-min(BM.aicc,OU.aicc,MCgeo.aicc,DDlingeo.aicc,DDexpgeo.aicc)
	MCgeo.delaic<-MCgeo.aicc-min(BM.aicc,OU.aicc,MCgeo.aicc,DDlingeo.aicc,DDexpgeo.aicc)
	DDlingeo.delaic<-DDlingeo.aicc-min(BM.aicc,OU.aicc,MCgeo.aicc,DDlingeo.aicc,DDexpgeo.aicc)
	DDexpgeo.delaic<-DDexpgeo.aicc-min(BM.aicc,OU.aicc,MCgeo.aicc,DDlingeo.aicc,DDexpgeo.aicc)
	all=sum(exp(-0.5*BM.delaic),exp(-0.5*OU.delaic),exp(-0.5*MCgeo.delaic),exp(-0.5*DDlingeo.delaic),exp(-0.5*DDexpgeo.delaic))
	BM.wi<-exp(-0.5*BM.delaic)/all
	OU.wi<-exp(-0.5*OU.delaic)/all
	MCgeo.wi<-exp(-0.5*MCgeo.delaic)/all
	DDlingeo.wi<-exp(-0.5*DDlingeo.delaic)/all
	DDexpgeo.wi<-exp(-0.5*DDexpgeo.delaic)/all

	int<-c("fruit",names(subdata)[j],length(subtree$tip.label),BM.log_lik,BM.sig2,BM.z0,BM.aicc,BM.conv,OU.log_lik,OU.sig2,OU.alpha,OU.z0,OU.aicc,OU.conv,MCgeo.iter,MCgeo.lnL,MCgeo.sig2,MCgeo.S,MCgeo.z0,MCgeo.aicc,MCgeo.conv,DDlingeo.iter,DDlingeo.lnL,DDlingeo.sig2,DDlingeo.b,DDlingeo.z0,DDlingeo.aicc,DDlingeo.conv,DDexpgeo.iter,DDexpgeo.lnL,DDexpgeo.sig2,DDexpgeo.r,DDexpgeo.z0,DDexpgeo.aicc,DDexpgeo.conv,BM.delaic,OU.delaic,MCgeo.delaic,DDlingeo.delaic,DDexpgeo.delaic,BM.wi,OU.wi,MCgeo.wi,DDlingeo.wi,DDexpgeo.wi)
	res.mat[i,]<-int

}

resm<-data.frame(res.mat)
